# Supplementary material for: Poly[di­aqua­[μ-1,4-bis­(pyridin-4-ylmeth­yl)pip­era­zine][μ-4-(carboxyl­atoeth­yl)benzoato]nickel(II)]
Source: IUCrdata. 2023 Sep 22;8(Pt 9):x230788. doi: 10.1107/S2414314623007885 (PMC10561224; doi:10.1107/S2414314623007885)
Supplement: Supplementary file 1 [file x-08-x230788-sup1.cif]

##############################################################################
#                                                                            #
# This CIF contains the data for a data article accepted for                 #
# publication in IUCrData. It conforms to the requirements of                #
# Notes for Authors for IUCrData, and has been                               #
# peer reviewed under the auspices of IUCrData.                              #
#                                                                            #
# Full details of the Crystallographic Information File format               #
# are given in the paper "The Crystallographic Information File (CIF):       #
# a New Standard Archive File for Crystallography" by S. R. Hall, F. H.      #
# Allen and I. D. Brown [Acta Cryst. (1991), A47, 655-685].                  #
#                                                                            #
# The current version of the core CIF dictionary is obtainable from          #
# ftp://ftp.iucr.org/pub/cif_core.dic.                                       #
#                                                                            #
# Software is freely available for graphical display of the structure(s)     #
# in this CIF. For information consult the CIF software page                 #
# http://www.iucr.org/resources/cif/software.                                #
#                                                                            #
# This file may be used for bona fide research purposes within the           #
# scientific community so long as proper attribution is given to the data    # 
# article from which it was obtained.                                        #
#                                                                            #
##############################################################################
data_I
_audit_creation_method
;
Olex2 1.5-ac5-024
(compiled 2022.04.12 svn.rca3783a0 for Rigaku Oxford Diffraction, GUI svn.r6498)
;
_chemical_name_systematic
;\
Poly[diaqua[\m-1,4-bis(pyridin-4-ylmethyl)piperazine][\m-4-\
(carboxylatoethyl)benzoato]nickel(II)]
;
_chemical_name_common     ?
_chemical_formula_moiety     'C26 H32 N4 Ni O6'
_chemical_formula_sum     'C26 H32 N4 Ni O6'
_chemical_formula_iupac     '[Ni (C10 H8 O4) (C16 H20 N4) (H2 O)2]'
_chemical_formula_weight     555.26
_chemical_melting_point     ?
_chemical_absolute_configuration     ?
_space_group_crystal_system     monoclinic
_space_group_name_H-M_alt     'C 1 c 1'
_space_group_name_Hall     'C -2yc'
loop_
    _space_group_symop_operation_xyz
    'x, y, z'
    'x, -y, z+1/2'
    'x+1/2, y+1/2, z'
    'x+1/2, -y+1/2, z+1/2'
_cell_length_a     17.282(3)
_cell_length_b     16.324(3)
_cell_length_c     12.698(4)
_cell_angle_alpha     90
_cell_angle_beta     131.754(2)
_cell_angle_gamma     90
_cell_volume     2672.3(11)
_cell_formula_units_Z     4
_cell_measurement_reflns_used     7345
_cell_measurement_theta_min     2.50
_cell_measurement_theta_max     25.08
_cell_measurement_temperature     173.15
loop_
    _twin_individual_id
    _twin_individual_mass_fraction_refined
    1 0.61(4)
    2 0.39(4)
_exptl_crystal_description     chunk
_exptl_crystal_colour     green
_exptl_crystal_size_max     0.321
_exptl_crystal_size_mid     0.214
_exptl_crystal_size_min     0.12
_exptl_crystal_density_diffrn     1.380
_exptl_crystal_density_meas     ?
_exptl_crystal_density_method     ?
_exptl_crystal_F_000     1168
loop_
    _exptl_crystal_face_index_h
    _exptl_crystal_face_index_k
    _exptl_crystal_face_index_l
    _exptl_crystal_face_perp_dist
    1.00 -2.00 -3.00 0.0860
    2.00 -1.00 -4.00 0.1020
    -1.00 0.00 2.00 0.0890
    0.00 0.00 -1.00 0.0920
    -1.00 -1.00 -1.00 0.0600
    1.00 2.00 -1.00 0.1170
    -1.00 -2.00 1.00 0.0720
    -1.00 -1.00 0.00 0.0290
    0.00 -2.00 1.00 0.0940
    0.00 2.00 -1.00 0.0980
    1.00 -2.00 1.00 0.1070
    -1.00 2.00 -1.00 0.0860
    2.00 -1.00 0.00 0.1040
    -2.00 1.00 0.00 0.0610
    0.00 -1.00 0.00 0.0570
    0.00 1.00 0.00 0.0600
    -1.00 2.00 1.00 0.0430
    1.00 -2.00 -1.00 0.1020
    2.00 1.00 -1.00 0.1430
    -2.00 -1.00 1.00 0.0270
    1.00 2.00 0.00 0.0780
    -1.00 -2.00 0.00 0.0220
_exptl_absorpt_coefficient_mu     0.773
_exptl_absorpt_correction_type     multi-scan
_exptl_absorpt_process_details
;
(<i>SADABS</i>; Krause <i>et al.</i>, 2015)
;
_exptl_absorpt_correction_T_min     0.5187
_exptl_absorpt_correction_T_max     0.7452
_exptl_special_details
;
Data was collected using a BRUKER CCD (charge coupled device) based
diffractometer equipped with an Oxford low-temperature apparatus operating at
173 K.  A suitable crystal was chosen and mounted on a nylon loop using
Paratone oil.  Data  were measured using omega scans of 0.5\% per frame
for 30 s. The total number of images were based on
results from the program COSMO where redundancy was expected to be 4 and
completeness to 0.83\%A to 100%. Cell parameters were
retrieved using APEX II software and refined using SAINT on all observed
reflections.Data reduction was performed using the SAINT software which
corrects for Lp. Scaling and absorption corrections were applied using SADABS6
multi-scan technique, supplied by George Sheldrick.  The structure was solved
by the direct method using the SHELXT program and refined by least squares
method on F2, SHELXL, incorporated in OLEX2.
;
_diffrn_ambient_temperature     173.15
_diffrn_source     'sealed tube'
_diffrn_source_power     2.0
_diffrn_source_voltage     50.0
_diffrn_source_current     40.0
_diffrn_radiation_type     MoK\a
_diffrn_radiation_wavelength     0.71073
_diffrn_radiation_monochromator     graphite
_diffrn_measurement_device_type     'Bruker APEXII CCD'
_diffrn_measurement_method     \w
_diffrn_detector_area_resol_mean     8.36
_diffrn_reflns_number     21011
_diffrn_reflns_av_R_equivalents     0.1176
_diffrn_reflns_av_unetI/netI     0.0762
_diffrn_reflns_theta_min     2.013
_diffrn_reflns_theta_max     25.438
_diffrn_reflns_theta_full     25.242
_diffrn_measured_fraction_theta_max     0.995
_diffrn_measured_fraction_theta_full     1.000
_diffrn_reflns_limit_h_min     -20
_diffrn_reflns_limit_h_max     20
_diffrn_reflns_limit_k_min     -19
_diffrn_reflns_limit_k_max     19
_diffrn_reflns_limit_l_min     -15
_diffrn_reflns_limit_l_max     15
_diffrn_standards_number     0
_refine_special_details
;
The structure was refined by Least Squares using version 2018/3
of XL (Sheldrick, 2015) incorporated in Olex2 (Dolomanov et al., 2009).
All non-hydrogen atoms were refined anisotropically.
Hydrogen atom positions were calculated geometrically and refined using the
riding model, except for the Hydrogen atom on the nitrogen atom which was found
by difference Fourier methods and refined isotropically.
;
_reflns_number_total     4903
_reflns_number_gt     3946
_reflns_threshold_expression     'I > 2\s(I)'
_refine_ls_structure_factor_coef     Fsqd
_refine_ls_matrix_type     full
_refine_ls_R_factor_all     0.0711
_refine_ls_R_factor_gt     0.0571
_refine_ls_wR_factor_gt     0.1352
_refine_ls_wR_factor_ref     0.1489
_refine_ls_goodness_of_fit_ref     1.047
_refine_ls_restrained_S_all     1.046
_refine_ls_number_reflns     4903
_refine_ls_number_parameters     311
_refine_ls_number_restraints     8
_refine_ls_hydrogen_treatment     mixed
_refine_ls_weighting_scheme     calc
_refine_ls_weighting_details
              'w=1/[\s^2^(Fo^2^)+(0.0734P)^2^+2.7583P] where P=(Fo^2^+2Fc^2^)/3'
_atom_sites_solution_hydrogens     mixed
_atom_sites_solution_primary     dual
_atom_sites_solution_secondary     ?
_refine_ls_shift/su_max     0.000
_refine_ls_shift/su_mean     0.000
_refine_diff_density_max     1.464
_refine_diff_density_min     -0.645
_refine_ls_extinction_method     none
_refine_ls_extinction_coef     .
_refine_ls_abs_structure_details
;
 Refined as an inversion twin
;
_refine_ls_abs_structure_Flack     0.39(4)
loop_
    _atom_type_symbol
    _atom_type_description
    _atom_type_scat_dispersion_real
    _atom_type_scat_dispersion_imag
    _atom_type_scat_source
    'C' 'C' 0.0033 0.0016
                         'International Tables Vol C Tables 4.2.6.8 and 6.1.1.4'
    'H' 'H' 0.0000 0.0000
                         'International Tables Vol C Tables 4.2.6.8 and 6.1.1.4'
    'N' 'N' 0.0061 0.0033
                         'International Tables Vol C Tables 4.2.6.8 and 6.1.1.4'
    'Ni' 'Ni' 0.3393 1.1124
                         'International Tables Vol C Tables 4.2.6.8 and 6.1.1.4'
    'O' 'O' 0.0106 0.0060
                         'International Tables Vol C Tables 4.2.6.8 and 6.1.1.4'
_computing_data_collection
;
<i>COSMO</i> (Bruker, 2009)
;
_computing_cell_refinement
;
SAINT (Bruker, 2014)
;
_computing_data_reduction
;
SAINT (Bruker, 2014)
;
_computing_structure_solution
;
<i>SHELXT</i> (Sheldrick, 2015a)
;
_computing_structure_refinement
;
SHELXL (Sheldrick, 2015b)
;
_computing_molecular_graphics
;
<i>CrystalMaker X</i> (Palmer, 2020)
;
_computing_publication_material
;
Olex2 (Dolomanov <i>et al.</i>,  2009)
;
loop_
    _atom_site_type_symbol
    _atom_site_label
    _atom_site_fract_x
    _atom_site_fract_y
    _atom_site_fract_z
    _atom_site_U_iso_or_equiv
    _atom_site_adp_type
    _atom_site_calc_flag
    _atom_site_occupancy
    _atom_site_disorder_assembly
    _atom_site_disorder_group
    Ni Ni1 0.9080(2) 0.44647(4) 1.1095(3) 0.0249(3) Uani d 1 . .
    O O1 0.7548(7) 0.4520(6) 1.0183(9) 0.031(3) Uani d 1 . .
    O O2 0.7660(7) 0.5196(6) 1.1810(9) 0.039(3) Uani d 1 . .
    O O3 0.0511(7) 0.4808(7) 0.5374(10) 0.042(3) Uani d 1 . .
    O O4 0.0617(7) 0.5475(5) 0.7020(8) 0.028(3) Uani d 1 . .
    O O5 0.9473(7) 0.5383(6) 1.2552(9) 0.029(2) Uani d 1 . .
    O O6 0.8654(7) 0.5358(7) 0.9613(10) 0.035(3) Uani d 1 . .
    N N1 0.8685(8) 0.3559(7) 0.9646(11) 0.026(3) Uani d 1 . .
    N N2 0.7051(9) 0.2250(7) 0.5017(11) 0.030(3) Uani d 1 . .
    N N3 0.6112(9) 0.2750(7) 0.2218(11) 0.034(3) Uani d 1 . .
    N N4 0.4467(8) 0.1455(7) -0.2456(11) 0.025(3) Uani d 1 . .
    C C1 0.7170(12) 0.4855(9) 1.0645(17) 0.035(2) Uani d 1 . .
    C C2 0.5985(10) 0.4809(8) 0.9613(13) 0.035(2) Uani d 1 . .
    H H2A 0.570123 0.503193 0.869034 0.042 Uiso calc 1 . .
    H H2B 0.577580 0.422672 0.946978 0.042 Uiso calc 1 . .
    C C3 0.5517(11) 0.5259(8) 1.0082(14) 0.035(2) Uani d 1 . .
    H H3A 0.586039 0.507320 1.104771 0.042 Uiso calc 1 . .
    H H3B 0.568175 0.584794 1.014318 0.042 Uiso calc 1 . .
    C C4 0.4387(11) 0.5181(9) 0.9203(18) 0.039(4) Uani d 1 . .
    C C5 0.3753(13) 0.4740(9) 0.7964(17) 0.043(4) Uani d 1 . .
    H H5 0.405671 0.444413 0.767356 0.051 Uiso calc 1 . .
    C C6 0.2662(11) 0.4715(8) 0.7110(15) 0.041(3) Uani d 1 . .
    H H6 0.224770 0.440385 0.626232 0.049 Uiso calc 1 . .
    C C7 0.2181(8) 0.5153(8) 0.7515(12) 0.0261(18) Uani d 1 . .
    C C8 0.2775(7) 0.5557(5) 0.8700(9) 0.042(2) Uani d 1 . .
    H H8 0.247516 0.583759 0.900809 0.050 Uiso calc 1 . .
    C C9 0.3845(7) 0.5582(5) 0.9521(9) 0.0390(19) Uani d 1 . .
    H H9 0.424024 0.589608 1.036478 0.047 Uiso calc 1 . .
    C C10 0.1021(10) 0.5149(9) 0.6574(14) 0.0261(18) Uani d 1 . .
    C C11 0.9436(10) 0.3177(9) 0.9745(14) 0.034(4) Uani d 1 . .
    H H11 1.014340 0.329718 1.052678 0.041 Uiso calc 1 . .
    C C12 0.9193(12) 0.2603(9) 0.8714(15) 0.037(4) Uani d 1 . .
    H H12 0.973385 0.233259 0.883407 0.045 Uiso calc 1 . .
    C C13 0.8190(11) 0.2445(10) 0.7565(15) 0.034(4) Uani d 1 . .
    C C14 0.7419(11) 0.2820(9) 0.7461(15) 0.034(4) Uani d 1 . .
    H H14 0.670952 0.269867 0.669043 0.041 Uiso calc 1 . .
    C C15 0.7697(11) 0.3374(10) 0.8497(14) 0.039(4) Uani d 1 . .
    H H15 0.715707 0.363767 0.838687 0.046 Uiso calc 1 . .
    C C16 0.7929(12) 0.1936(10) 0.6390(14) 0.037(4) Uani d 1 . .
    H H16A 0.853783 0.191376 0.646851 0.044 Uiso calc 1 . .
    H H16B 0.777492 0.137020 0.648371 0.044 Uiso calc 1 . .
    C C17 0.7384(12) 0.2994(9) 0.4741(15) 0.0340(7) Uani d 1 . .
    H H17A 0.795601 0.285564 0.477098 0.041 Uiso calc 1 . .
    H H17B 0.763878 0.341043 0.547575 0.041 Uiso calc 1 . .
    C C18 0.6462(11) 0.3335(8) 0.3286(13) 0.0340(7) Uani d 1 . .
    H H18A 0.589034 0.347020 0.325883 0.041 Uiso calc 1 . .
    H H18B 0.667120 0.384459 0.310988 0.041 Uiso calc 1 . .
    C C19 0.6673(11) 0.1634(8) 0.3875(13) 0.0340(7) Uani d 1 . .
    H H19A 0.725343 0.147538 0.393179 0.041 Uiso calc 1 . .
    H H19B 0.642672 0.113524 0.401786 0.041 Uiso calc 1 . .
    C C20 0.5811(12) 0.1987(8) 0.2451(15) 0.0340(7) Uani d 1 . .
    H H20A 0.560144 0.158647 0.171595 0.041 Uiso calc 1 . .
    H H20B 0.520475 0.208814 0.236221 0.041 Uiso calc 1 . .
    C C21 0.5270(12) 0.3104(9) 0.0812(14) 0.036(4) Uani d 1 . .
    H H21A 0.549806 0.363581 0.072359 0.044 Uiso calc 1 . .
    H H21B 0.465634 0.320556 0.070690 0.044 Uiso calc 1 . .
    C C22 0.3756(11) 0.1827(9) -0.2542(13) 0.031(3) Uani d 1 . .
    H H22 0.305146 0.173130 -0.336325 0.037 Uiso calc 1 . .
    C C23 0.3944(11) 0.2335(8) -0.1559(15) 0.032(3) Uani d 1 . .
    H H23 0.338597 0.256557 -0.167464 0.039 Uiso calc 1 . .
    C C24 0.4971(11) 0.2519(9) -0.0363(14) 0.029(3) Uani d 1 . .
    C C25 0.5714(12) 0.2170(10) -0.0316(16) 0.041(4) Uani d 1 . .
    H H25 0.642522 0.228510 0.045559 0.050 Uiso calc 1 . .
    C C26 0.5443(10) 0.1653(8) -0.1371(12) 0.030(3) Uani d 1 . .
    H H26 0.597494 0.143039 -0.131876 0.036 Uiso calc 1 . .
    H H5A 0.898(4) 0.537(6) 1.254(8) 0.036 Uiso d 1 . .
    H H6A 0.928(3) 0.545(6) 1.007(7) 0.036 Uiso d 1 . .
    H H5B 1.000(4) 0.514(5) 1.323(6) 0.036 Uiso d 1 . .
    H H6B 0.830(5) 0.527(5) 0.874(4) 0.036 Uiso d 1 . .
loop_
    _atom_site_aniso_label
    _atom_site_aniso_U_11
    _atom_site_aniso_U_22
    _atom_site_aniso_U_33
    _atom_site_aniso_U_12
    _atom_site_aniso_U_13
    _atom_site_aniso_U_23
    Ni1 0.0212(4) 0.0340(4) 0.0202(4) -0.0002(11) 0.0140(3) -0.0002(11)
    O1 0.008(4) 0.049(7) 0.025(6) 0.003(4) 0.007(4) 0.002(5)
    O2 0.032(5) 0.055(7) 0.021(6) 0.009(5) 0.013(4) -0.006(5)
    O3 0.025(5) 0.074(8) 0.035(6) 0.003(5) 0.024(5) -0.002(6)
    O4 0.032(5) 0.036(6) 0.024(6) 0.002(4) 0.022(5) -0.006(4)
    O5 0.020(5) 0.039(5) 0.019(5) 0.000(4) 0.010(4) -0.010(4)
    O6 0.030(6) 0.046(6) 0.036(6) 0.005(5) 0.025(5) -0.001(5)
    N1 0.019(6) 0.035(6) 0.024(6) -0.001(5) 0.014(5) 0.007(5)
    N2 0.043(7) 0.025(6) 0.027(7) -0.010(5) 0.026(6) -0.009(5)
    N3 0.042(8) 0.035(7) 0.026(7) 0.002(6) 0.024(6) 0.000(5)
    N4 0.028(6) 0.029(6) 0.017(6) 0.004(5) 0.015(5) -0.001(5)
    C1 0.034(4) 0.030(4) 0.044(5) 0.004(3) 0.027(4) 0.014(3)
    C2 0.034(4) 0.030(4) 0.044(5) 0.004(3) 0.027(4) 0.014(3)
    C3 0.034(4) 0.030(4) 0.044(5) 0.004(3) 0.027(4) 0.014(3)
    C4 0.033(7) 0.028(7) 0.068(9) 0.008(6) 0.039(7) 0.011(7)
    C5 0.060(9) 0.034(7) 0.054(9) 0.002(7) 0.046(8) -0.005(7)
    C6 0.026(5) 0.044(6) 0.054(7) -0.008(4) 0.027(5) -0.030(5)
    C7 0.016(4) 0.034(4) 0.025(4) 0.003(3) 0.012(3) 0.002(3)
    C8 0.035(4) 0.055(5) 0.039(5) -0.001(4) 0.026(4) -0.011(4)
    C9 0.034(4) 0.049(5) 0.032(4) -0.002(3) 0.021(4) -0.008(4)
    C10 0.016(4) 0.034(4) 0.025(4) 0.003(3) 0.012(3) 0.002(3)
    C11 0.021(7) 0.052(9) 0.028(9) 0.000(7) 0.016(7) -0.003(7)
    C12 0.044(9) 0.038(8) 0.039(9) 0.004(6) 0.032(8) -0.001(7)
    C13 0.040(9) 0.038(8) 0.025(9) -0.005(7) 0.022(7) 0.001(6)
    C14 0.031(8) 0.047(9) 0.024(8) -0.005(7) 0.018(7) -0.007(7)
    C15 0.026(8) 0.062(10) 0.030(8) -0.005(7) 0.019(7) -0.002(7)
    C16 0.044(9) 0.035(8) 0.033(9) -0.006(7) 0.026(7) -0.008(6)
    C17 0.0454(17) 0.0312(15) 0.0290(14) -0.0073(12) 0.0263(14) -0.0071(12)
    C18 0.0454(17) 0.0312(15) 0.0290(14) -0.0073(12) 0.0263(14) -0.0071(12)
    C19 0.0454(17) 0.0312(15) 0.0290(14) -0.0073(12) 0.0263(14) -0.0071(12)
    C20 0.0454(17) 0.0312(15) 0.0290(14) -0.0073(12) 0.0263(14) -0.0071(12)
    C21 0.050(9) 0.033(8) 0.028(8) 0.005(7) 0.027(7) 0.006(6)
    C22 0.026(7) 0.037(8) 0.024(8) 0.003(7) 0.014(7) -0.003(7)
    C23 0.024(7) 0.037(7) 0.031(8) 0.002(6) 0.017(6) -0.002(6)
    C24 0.039(9) 0.025(7) 0.025(8) 0.004(6) 0.022(7) 0.004(6)
    C25 0.029(8) 0.052(10) 0.028(9) -0.005(7) 0.013(7) -0.007(7)
    C26 0.023(7) 0.045(8) 0.021(7) 0.004(6) 0.014(6) -0.006(6)
_geom_special_details
;
 All esds (except the esd in the dihedral angle between two l.s. planes)
 are estimated using the full covariance matrix.  The cell esds are taken
 into account individually in the estimation of esds in distances, angles
 and torsion angles; correlations between esds in cell parameters are only
 used when they are defined by crystal symmetry.  An approximate (isotropic)
 treatment of cell esds is used for estimating esds involving l.s. planes.
;
loop_
    _geom_bond_atom_site_label_1
    _geom_bond_atom_site_label_2
    _geom_bond_site_symmetry_2
    _geom_bond_distance
    _geom_bond_publ_flag
    Ni1 O1 . 2.068(10) y
    Ni1 O4 2_665 2.071(10) y
    Ni1 O5 . 2.112(9) y
    Ni1 O6 . 2.089(11) y
    Ni1 N1 . 2.089(12) y
    Ni1 N4 4_556 2.109(10) y
    O1 C1 . 1.258(18) ?
    O2 C1 . 1.243(18) ?
    O3 C10 . 1.272(16) ?
    O4 C10 . 1.273(16) ?
    O5 H5A . 0.84(3) ?
    O5 H5B . 0.83(3) ?
    O6 H6A . 0.83(3) ?
    O6 H6B . 0.85(3) ?
    N1 C11 . 1.368(18) ?
    N1 C15 . 1.349(17) ?
    N2 C16 . 1.442(17) ?
    N2 C17 . 1.482(18) ?
    N2 C19 . 1.510(15) ?
    N3 C18 . 1.423(15) ?
    N3 C20 . 1.454(17) ?
    N3 C21 . 1.476(16) ?
    N4 C22 . 1.309(18) ?
    N4 C26 . 1.323(16) ?
    C1 C2 . 1.531(19) ?
    C2 H2A . 0.9900 ?
    C2 H2B . 0.9900 ?
    C2 C3 . 1.479(19) ?
    C3 H3A . 0.9900 ?
    C3 H3B . 0.9900 ?
    C3 C4 . 1.47(2) ?
    C4 C5 . 1.377(10) ?
    C4 C9 . 1.404(17) ?
    C5 H5 . 0.9500 ?
    C5 C6 . 1.42(2) ?
    C6 H6 . 0.9500 ?
    C6 C7 . 1.427(16) ?
    C7 C8 . 1.302(14) ?
    C7 C10 . 1.501(17) ?
    C8 H8 . 0.9500 ?
    C8 C9 . 1.393(11) ?
    C9 H9 . 0.9500 ?
    C11 H11 . 0.9500 ?
    C11 C12 . 1.43(2) ?
    C12 H12 . 0.9500 ?
    C12 C13 . 1.35(2) ?
    C13 C14 . 1.39(2) ?
    C13 C16 . 1.490(19) ?
    C14 H14 . 0.9500 ?
    C14 C15 . 1.39(2) ?
    C15 H15 . 0.9500 ?
    C16 H16A . 0.9900 ?
    C16 H16B . 0.9900 ?
    C17 H17A . 0.9900 ?
    C17 H17B . 0.9900 ?
    C17 C18 . 1.530(19) ?
    C18 H18A . 0.9900 ?
    C18 H18B . 0.9900 ?
    C19 H19A . 0.9900 ?
    C19 H19B . 0.9900 ?
    C19 C20 . 1.495(19) ?
    C20 H20A . 0.9900 ?
    C20 H20B . 0.9900 ?
    C21 H21A . 0.9900 ?
    C21 H21B . 0.9900 ?
    C21 C24 . 1.543(19) ?
    C22 H22 . 0.9500 ?
    C22 C23 . 1.347(19) ?
    C23 H23 . 0.9500 ?
    C23 C24 . 1.40(2) ?
    C24 C25 . 1.37(2) ?
    C25 H25 . 0.9500 ?
    C25 C26 . 1.37(2) ?
    C26 H26 . 0.9500 ?
loop_
    _geom_angle_atom_site_label_1
    _geom_angle_atom_site_label_2
    _geom_angle_atom_site_label_3
    _geom_angle_site_symmetry_1
    _geom_angle_site_symmetry_3
    _geom_angle
    _geom_angle_publ_flag
    O1 Ni1 O4 . 2_665 174.77(15) y
    O1 Ni1 O5 . . 90.3(4) y
    O1 Ni1 O6 . . 85.0(4) y
    O1 Ni1 N1 . . 89.5(4) y
    O1 Ni1 N4 . 4_556 93.6(4) y
    O4 Ni1 O5 2_665 . 85.8(4) y
    O4 Ni1 O6 2_665 . 91.6(3) y
    O4 Ni1 N1 2_665 . 94.4(4) y
    O4 Ni1 N4 2_665 4_556 89.8(4) y
    O6 Ni1 O5 . . 90.47(17) y
    O6 Ni1 N4 . 4_556 178.3(4) y
    N1 Ni1 O5 . . 179.7(5) y
    N1 Ni1 O6 . . 89.3(4) y
    N1 Ni1 N4 . 4_556 89.56(16) y
    N4 Ni1 O5 4_556 . 90.6(4) y
    C1 O1 Ni1 . . 128.8(10) ?
    C10 O4 Ni1 . 2_464 130.1(9) ?
    Ni1 O5 H5A . . 103(7) ?
    Ni1 O5 H5B . . 93(6) ?
    H5A O5 H5B . . 114(6) ?
    Ni1 O6 H6A . . 89(6) ?
    Ni1 O6 H6B . . 125(6) ?
    H6A O6 H6B . . 115(6) ?
    C11 N1 Ni1 . . 120.6(9) ?
    C15 N1 Ni1 . . 123.2(11) ?
    C15 N1 C11 . . 115.9(13) ?
    C16 N2 C17 . . 108.4(12) ?
    C16 N2 C19 . . 111.0(11) ?
    C17 N2 C19 . . 107.8(10) ?
    C18 N3 C20 . . 111.3(10) ?
    C18 N3 C21 . . 109.9(12) ?
    C20 N3 C21 . . 112.5(12) ?
    C22 N4 Ni1 . 4_453 121.5(9) ?
    C22 N4 C26 . . 116.6(12) ?
    C26 N4 Ni1 . 4_453 121.8(10) ?
    O1 C1 C2 . . 113.2(14) ?
    O2 C1 O1 . . 126.6(14) ?
    O2 C1 C2 . . 120.2(14) ?
    C1 C2 H2A . . 108.7 ?
    C1 C2 H2B . . 108.7 ?
    H2A C2 H2B . . 107.6 ?
    C3 C2 C1 . . 114.1(12) ?
    C3 C2 H2A . . 108.7 ?
    C3 C2 H2B . . 108.7 ?
    C2 C3 H3A . . 108.0 ?
    C2 C3 H3B . . 108.0 ?
    H3A C3 H3B . . 107.3 ?
    C4 C3 C2 . . 117.1(13) ?
    C4 C3 H3A . . 108.0 ?
    C4 C3 H3B . . 108.0 ?
    C5 C4 C3 . . 123.7(10) ?
    C5 C4 C9 . . 113.4(8) ?
    C9 C4 C3 . . 122.9(14) ?
    C4 C5 H5 . . 119.0 ?
    C4 C5 C6 . . 122.0(10) ?
    C6 C5 H5 . . 119.0 ?
    C5 C6 H6 . . 119.8 ?
    C5 C6 C7 . . 120.5(12) ?
    C7 C6 H6 . . 119.8 ?
    C6 C7 C10 . . 120.0(11) ?
    C8 C7 C6 . . 118.0(11) ?
    C8 C7 C10 . . 122.0(11) ?
    C7 C8 H8 . . 119.6 ?
    C7 C8 C9 . . 120.8(8) ?
    C9 C8 H8 . . 119.6 ?
    C4 C9 H9 . . 117.4 ?
    C8 C9 C4 . . 125.3(9) ?
    C8 C9 H9 . . 117.4 ?
    O3 C10 O4 . . 124.6(12) ?
    O3 C10 C7 . . 116.7(12) ?
    O4 C10 C7 . . 118.8(12) ?
    N1 C11 H11 . . 118.9 ?
    N1 C11 C12 . . 122.3(13) ?
    C12 C11 H11 . . 118.9 ?
    C11 C12 H12 . . 120.1 ?
    C13 C12 C11 . . 119.9(15) ?
    C13 C12 H12 . . 120.1 ?
    C12 C13 C14 . . 118.4(15) ?
    C12 C13 C16 . . 120.2(15) ?
    C14 C13 C16 . . 121.2(13) ?
    C13 C14 H14 . . 120.3 ?
    C13 C14 C15 . . 119.4(14) ?
    C15 C14 H14 . . 120.3 ?
    N1 C15 C14 . . 124.0(15) ?
    N1 C15 H15 . . 118.0 ?
    C14 C15 H15 . . 118.0 ?
    N2 C16 C13 . . 112.7(13) ?
    N2 C16 H16A . . 109.1 ?
    N2 C16 H16B . . 109.1 ?
    C13 C16 H16A . . 109.1 ?
    C13 C16 H16B . . 109.1 ?
    H16A C16 H16B . . 107.8 ?
    N2 C17 H17A . . 109.8 ?
    N2 C17 H17B . . 109.8 ?
    N2 C17 C18 . . 109.2(12) ?
    H17A C17 H17B . . 108.3 ?
    C18 C17 H17A . . 109.8 ?
    C18 C17 H17B . . 109.8 ?
    N3 C18 C17 . . 110.2(11) ?
    N3 C18 H18A . . 109.6 ?
    N3 C18 H18B . . 109.6 ?
    C17 C18 H18A . . 109.6 ?
    C17 C18 H18B . . 109.6 ?
    H18A C18 H18B . . 108.1 ?
    N2 C19 H19A . . 109.6 ?
    N2 C19 H19B . . 109.6 ?
    H19A C19 H19B . . 108.1 ?
    C20 C19 N2 . . 110.5(11) ?
    C20 C19 H19A . . 109.6 ?
    C20 C19 H19B . . 109.6 ?
    N3 C20 C19 . . 111.9(13) ?
    N3 C20 H20A . . 109.2 ?
    N3 C20 H20B . . 109.2 ?
    C19 C20 H20A . . 109.2 ?
    C19 C20 H20B . . 109.2 ?
    H20A C20 H20B . . 107.9 ?
    N3 C21 H21A . . 109.5 ?
    N3 C21 H21B . . 109.5 ?
    N3 C21 C24 . . 110.6(12) ?
    H21A C21 H21B . . 108.1 ?
    C24 C21 H21A . . 109.5 ?
    C24 C21 H21B . . 109.5 ?
    N4 C22 H22 . . 117.4 ?
    N4 C22 C23 . . 125.1(13) ?
    C23 C22 H22 . . 117.4 ?
    C22 C23 H23 . . 120.4 ?
    C22 C23 C24 . . 119.1(14) ?
    C24 C23 H23 . . 120.4 ?
    C23 C24 C21 . . 123.2(14) ?
    C25 C24 C21 . . 121.0(13) ?
    C25 C24 C23 . . 115.7(14) ?
    C24 C25 H25 . . 119.6 ?
    C24 C25 C26 . . 120.8(14) ?
    C26 C25 H25 . . 119.6 ?
    N4 C26 C25 . . 122.4(14) ?
    N4 C26 H26 . . 118.8 ?
    C25 C26 H26 . . 118.8 ?
loop_
    _geom_torsion_atom_site_label_1
    _geom_torsion_atom_site_label_2
    _geom_torsion_atom_site_label_3
    _geom_torsion_atom_site_label_4
    _geom_torsion_site_symmetry_1
    _geom_torsion_site_symmetry_2
    _geom_torsion_site_symmetry_3
    _geom_torsion_site_symmetry_4
    _geom_torsion
    _geom_torsion_publ_flag
    Ni1 O1 C1 O2 . . . . -4(2) ?
    Ni1 O1 C1 C2 . . . . 176.3(8) ?
    Ni1 O4 C10 O3 2_464 . . . 3(2) ?
    Ni1 O4 C10 C7 2_464 . . . -176.3(8) ?
    Ni1 N1 C11 C12 . . . . -174.9(10) ?
    Ni1 N1 C15 C14 . . . . 174.7(11) ?
    Ni1 N4 C22 C23 4_453 . . . 170.4(11) ?
    Ni1 N4 C26 C25 4_453 . . . -171.1(11) ?
    O1 C1 C2 C3 . . . . -175.1(11) ?
    O2 C1 C2 C3 . . . . 5(2) ?
    N1 C11 C12 C13 . . . . 2(2) ?
    N2 C17 C18 N3 . . . . -61.5(14) ?
    N2 C19 C20 N3 . . . . 55.7(15) ?
    N3 C21 C24 C23 . . . . 134.8(15) ?
    N3 C21 C24 C25 . . . . -48(2) ?
    N4 C22 C23 C24 . . . . 3(2) ?
    C1 C2 C3 C4 . . . . -174.7(12) ?
    C2 C3 C4 C5 . . . . -2.3(16) ?
    C2 C3 C4 C9 . . . . -179.4(11) ?
    C3 C4 C5 C6 . . . . -176.6(19) ?
    C3 C4 C9 C8 . . . . 177.3(11) ?
    C4 C5 C6 C7 . . . . 0(2) ?
    C5 C4 C9 C8 . . . . -0.1(13) ?
    C5 C6 C7 C8 . . . . -2(2) ?
    C5 C6 C7 C10 . . . . 177.5(14) ?
    C6 C7 C8 C9 . . . . 2.1(17) ?
    C6 C7 C10 O3 . . . . -6(2) ?
    C6 C7 C10 O4 . . . . 173.1(13) ?
    C7 C8 C9 C4 . . . . -1.4(15) ?
    C8 C7 C10 O3 . . . . 172.7(12) ?
    C8 C7 C10 O4 . . . . -8(2) ?
    C9 C4 C5 C6 . . . . 0.7(13) ?
    C10 C7 C8 C9 . . . . -176.9(11) ?
    C11 N1 C15 C14 . . . . 1(2) ?
    C11 C12 C13 C14 . . . . -3(2) ?
    C11 C12 C13 C16 . . . . 171.6(13) ?
    C12 C13 C14 C15 . . . . 3(2) ?
    C12 C13 C16 N2 . . . . -139.0(15) ?
    C13 C14 C15 N1 . . . . -2(2) ?
    C14 C13 C16 N2 . . . . 36(2) ?
    C15 N1 C11 C12 . . . . -1(2) ?
    C16 N2 C17 C18 . . . . 179.9(11) ?
    C16 N2 C19 C20 . . . . -176.2(13) ?
    C16 C13 C14 C15 . . . . -171.7(14) ?
    C17 N2 C16 C13 . . . . 73.5(16) ?
    C17 N2 C19 C20 . . . . -57.6(13) ?
    C18 N3 C20 C19 . . . . -56.5(14) ?
    C18 N3 C21 C24 . . . . 173.1(11) ?
    C19 N2 C16 C13 . . . . -168.2(11) ?
    C19 N2 C17 C18 . . . . 59.7(13) ?
    C20 N3 C18 C17 . . . . 58.4(14) ?
    C20 N3 C21 C24 . . . . -62.3(16) ?
    C21 N3 C18 C17 . . . . -176.2(13) ?
    C21 N3 C20 C19 . . . . 179.7(11) ?
    C21 C24 C25 C26 . . . . -179.6(14) ?
    C22 N4 C26 C25 . . . . 5(2) ?
    C22 C23 C24 C21 . . . . 179.0(13) ?
    C22 C23 C24 C25 . . . . 1(2) ?
    C23 C24 C25 C26 . . . . -2(2) ?
    C24 C25 C26 N4 . . . . -1(3) ?
    C26 N4 C22 C23 . . . . -6(2) ?
loop_
    _geom_hbond_atom_site_label_D
    _geom_hbond_atom_site_label_H
    _geom_hbond_atom_site_label_A
    _geom_hbond_site_symmetry_A
    _geom_hbond_distance_DH
    _geom_hbond_distance_HA
    _geom_hbond_distance_DA
    _geom_hbond_angle_DHA
    _geom_hbond_publ_flag
    O5 H5A O2 . 0.84(3) 1.82(4) 2.621(15) 158(9) yes
    O5 H5B O3 1_656 0.83(3) 2.30(7) 2.894(14) 129(6) yes
    O6 H6B O2 2_564 0.85(3) 2.05(4) 2.880(15) 166(9) yes
_shelx_space_group_comment
;
The symmetry employed for this shelxl refinement is uniquely defined
by the following loop, which should always be used as a source of
symmetry information in preference to the above space-group names.
They are only intended as comments.
;
_shelx_estimated_absorpt_T_min     0.790
_shelx_estimated_absorpt_T_max     0.913
_shelx_hkl_file
;
   2   0  -2   91.49    9.50
   2   0  -2  112.69    9.20
   2   0  -2  107.39    9.50
  -2   0   2  128.99   10.00
  -2   0   2  105.39    9.50
   4   0  -4   53.39    5.20
   4   0  -4   47.00    5.80
   4   0  -4   45.60    5.80
  -4   0   4   51.89    5.70
  -4   0   4   50.89    6.70
   6   0  -6    3.30    2.10
   6   0  -6    3.60    1.80
   6   0  -6    2.00    1.90
  -6   0   6    5.50    2.80
  -6   0   6    8.70    2.60
   8   0  -8  751.12   62.09
   8   0  -8  707.73   62.29
  -8   0   8  704.13   61.29
  -8   0   8  773.72   62.99
  10   0 -10  162.78   15.30
  10   0 -10  144.89   15.60
 -10   0  10  114.39   14.90
 -10   0  10  112.19   13.60
  12   0 -12   76.99   11.10
  12   0 -12   84.99   12.40
 -12   0  12   80.69   11.40
 -12   0  12   81.29   11.90
  14   0 -14    1.90    3.50
  14   0 -14   17.20    6.90
 -14   0  14    6.60    5.20
 -15   1  15   32.80   10.00
  15  -1 -15   46.70   12.00
  15  -1 -15   36.00    9.20
 -13   1  13   -0.20    3.40
  13  -1 -13    0.50    3.00
  13  -1 -13    8.50    5.40
 -11   1  11   32.60   10.10
 -11   1  11   42.90    9.40
 -11   1  11   42.80    6.70
  11  -1 -11   31.50    7.30
  11  -1 -11   64.19   11.60
  -9   1   9    4.00    2.40
  -9   1   9    1.60    2.30
   9  -1  -9    0.70    2.20
   9  -1  -9    2.40    2.20
  -7   1   7   25.60    6.00
  -7   1   7   26.10    4.70
   7  -1  -7   28.50    4.20
   7  -1  -7   24.80    4.90
   7  -1  -7   20.80    5.10
  -5   1   5   12.80    3.70
  -5   1   5   15.90    3.20
   5  -1  -5   13.50    3.40
   5  -1  -5   11.20    2.90
   5  -1  -5   10.60    2.90
  -3   1   3  554.24   45.50
  -3   1   3  646.84   46.70
   3  -1  -3  581.84   46.10
   3  -1  -3  472.85   45.40
  -1   1   1   36.20    3.30
  -1   1   1   34.30    3.70
   1  -1  -1   32.30    3.50
   1  -1  -1   36.80    3.60
   1   1  -1   21.30    2.60
   1   1  -1   24.50    2.40
   1   1  -1   23.70    2.50
  -1  -1   1   23.00    2.60
  -1  -1   1   26.10    2.70
   3   1  -3  433.16   35.60
   3   1  -3  416.46   35.50
  -3  -1   3  434.86   35.50
   5   1  -5    5.70    2.50
   5   1  -5   13.80    3.30
   5   1  -5   12.40    1.80
  -5  -1   5   11.90    3.10
  -5  -1   5   18.20    4.30
   7   1  -7   22.60    2.70
   7   1  -7   32.20    5.70
   7   1  -7   17.90    4.60
  -7  -1   7   22.40    4.70
  -7  -1   7   22.80    2.70
  -7  -1   7   26.70    5.70
   9   1  -9    0.50    2.00
   9   1  -9    0.10    2.10
  -9  -1   9    0.80    2.00
  -9  -1   9    3.00    2.70
  11   1 -11   43.70    8.90
  11   1 -11   60.19    8.20
  11   1 -11   50.69    8.70
 -11  -1  11   48.70    7.70
 -11  -1  11   41.60    9.40
 -11  -1  11   42.30   10.70
  13   1 -13   -0.50    2.60
  13   1 -13   -1.20    3.00
  13   1 -13    3.10    3.10
 -13  -1  13    4.20    4.40
  15   1 -15   38.90   10.70
  15   1 -15   25.90    8.30
 -15  -1  15   37.10   10.40
 -14   2  14  116.79   18.20
  14  -2 -14  167.68   20.00
  14  -2 -14  172.78   18.50
 -12   2  12    2.30    3.90
  12  -2 -12    3.80    4.50
  12  -2 -12    8.20    3.80
 -10   2  10   68.89    9.70
  10  -2 -10   45.20    7.60
  10  -2 -10   53.39    9.10
  -8   2   8   88.79    9.20
  -8   2   8   85.39   10.60
   8  -2  -8   74.29    9.10
   8  -2  -8   78.89    8.90
   8  -2  -8   72.59    9.90
  -6   2   6  174.38   17.20
  -6   2   6  184.38   15.60
   6  -2  -6  139.89   15.40
   6  -2  -6  180.28   15.90
  -4   2   4   36.50    4.50
  -4   2   4   38.90    5.80
   4  -2  -4   31.10    4.60
   4  -2  -4   36.80    5.30
  -2   2   2   87.69    9.10
  -2   2   2   91.49    9.10
  -2   2   2   96.29    8.20
   2  -2  -2   88.89    8.70
   2  -2  -2   85.99    7.80
   2  -2  -2   87.59    8.60
   0   2   0  817.62   73.79
   0  -2   0 1083.29   74.09
   0  -2   0  915.31   74.19
   0  -2   0  904.11   74.09
   0  -2   0  830.22   73.59
   2   2  -2   55.89    5.40
   2   2  -2   60.29    6.00
   2   2  -2   53.99    5.90
  -2  -2   2   55.69    6.40
  -2  -2   2   66.39    6.20
   4   2  -4   20.80    3.60
   4   2  -4   24.20    4.10
  -4  -2   4   33.50    5.20
  -4  -2   4   33.10    5.00
   6   2  -6  131.69   13.40
   6   2  -6  125.69   13.10
  -6  -2   6  141.29   14.50
  -6  -2   6  144.19   13.50
   8   2  -8   56.59    8.30
   8   2  -8   66.99    8.50
  -8  -2   8   65.39    8.20
  -8  -2   8   72.29    9.30
  10   2 -10   73.69    9.10
  10   2 -10   70.39    8.40
  10   2 -10   48.60    8.10
 -10  -2  10   29.80    7.80
 -10  -2  10   40.90    7.20
  12   2 -12   14.40    5.00
  12   2 -12    7.50    4.60
  12   2 -12    6.80    4.30
 -12  -2  12    9.20    4.50
 -12  -2  12   18.60    5.10
  14   2 -14  178.48   20.10
  14   2 -14  158.88   19.10
  14   2 -14  175.58   22.70
 -14  -2  14  126.09   18.30
 -15   3  15    9.40    4.80
  15  -3 -15    2.60    5.50
 -13   3  13  116.89   16.70
  13  -3 -13  154.18   16.20
  13  -3 -13  112.99   16.50
 -11   3  11   17.90    6.80
  11  -3 -11   13.20    6.00
  11  -3 -11    5.40    3.30
  -9   3   9  142.99   14.20
  -9   3   9  153.48   16.60
   9  -3  -9  154.58   16.50
   9  -3  -9  121.89   14.20
   9  -3  -9  141.29   14.60
  -7   3   7  168.48   18.40
  -7   3   7  176.88   16.30
   7  -3  -7  177.88   16.90
   7  -3  -7  174.98   18.00
  -5   3   5   15.80    5.80
  -5   3   5   17.10    3.50
  -5   3   5   10.70    4.30
   5  -3  -5   14.70    3.60
   5  -3  -5   22.20    3.40
   5  -3  -5   20.20    4.50
  -3   3   3  690.23   55.89
  -3   3   3  699.33   57.29
  -3   3   3  652.83   56.59
   3  -3  -3  709.03   56.59
   3  -3  -3  661.33   56.69
   3  -3  -3  687.13   55.49
  -1   3   1 3137.99  271.57
  -1   3   1 3813.62  272.37
   1  -3  -1 3567.24  272.27
   1  -3  -1 3049.50  272.17
   1   3  -1 2745.63  228.88
   1   3  -1 2848.42  228.18
   1   3  -1 2700.13  228.58
  -1  -3   1 3162.78  229.08
  -1  -3   1 3087.09  228.28
  -1  -3   1 2546.95  229.08
   3   3  -3  425.36   34.80
   3   3  -3  382.26   34.00
   3   3  -3  411.36   34.80
  -3  -3   3  460.55   35.10
  -3  -3   3  395.56   34.80
  -3  -3   3  436.66   33.60
  -3  -3   3  382.96   34.70
   5   3  -5   13.20    3.60
   5   3  -5   15.30    3.40
   5   3  -5   12.70    3.40
  -5  -3   5   16.00    3.70
  -5  -3   5   21.30    4.60
   7   3  -7  127.39   12.80
   7   3  -7  128.39   13.10
   7   3  -7  110.89   12.30
  -7  -3   7  123.49   12.70
  -7  -3   7  126.79   13.70
   9   3  -9   91.59   11.40
   9   3  -9   91.39   11.30
   9   3  -9   89.39   11.70
  -9  -3   9  116.39   11.90
  -9  -3   9  109.39   12.70
  11   3 -11    4.10    3.10
  11   3 -11   15.80    4.60
  11   3 -11   11.60    4.50
 -11  -3  11    7.30    3.50
 -11  -3  11    8.00    3.80
  13   3 -13  154.28   15.70
  13   3 -13  114.89   15.60
  13   3 -13  125.19   15.70
 -13  -3  13  123.39   14.70
 -13  -3  13   94.39   15.40
  15   3 -15   13.30    6.60
 -15  -3  15    1.30    3.70
 -14   4  14   -0.40    4.00
  14  -4 -14    6.30    5.80
 -12   4  12   16.60    7.40
  12  -4 -12   23.30    7.70
  12  -4 -12   21.40    6.00
 -10   4  10    2.10    3.70
  10  -4 -10   10.30    5.00
  -8   4   8   27.80    4.30
  -8   4   8   16.10    5.90
   8  -4  -8   20.50    6.30
   8  -4  -8   25.70    5.70
  -6   4   6   90.29   12.20
  -6   4   6   89.99   11.30
  -6   4   6  101.79   10.40
   6  -4  -6  105.19   10.30
   6  -4  -6  115.39   11.50
   6  -4  -6  125.69   12.50
  -4   4   4  706.63   57.69
  -4   4   4  701.73   55.79
  -4   4   4  694.03   56.89
   4  -4  -4  675.83   55.19
   4  -4  -4  654.43   56.59
   4  -4  -4  624.54   56.69
  -2   4   2 2562.84  198.58
  -2   4   2 2652.73  198.98
  -2   4   2 2575.34  197.68
   2  -4  -2 2375.66  198.58
   2  -4  -2 2431.16  198.38
   2  -4  -2 2165.28  198.08
   0   4   0 5900.71  484.85
   0   4   0 5807.12  484.15
   0  -4   0 6344.77  485.35
   0  -4   0 6733.53  485.15
   0  -4   0 5847.72  485.35
   0  -4   0 5687.23  484.35
   2   4  -2 1743.43  148.59
   2   4  -2 1857.91  149.59
   2   4  -2 1828.92  149.29
  -2  -4   2 2036.40  149.79
  -2  -4   2 1677.63  149.69
  -2  -4   2 1971.80  149.19
   4   4  -4  410.46   36.30
   4   4  -4  428.76   36.40
   4   4  -4  403.46   35.40
  -4  -4   4  463.15   34.80
  -4  -4   4  399.16   36.40
  -4  -4   4  451.85   36.80
  -4  -4   4  415.36   36.50
   6   4  -6   58.99    7.60
   6   4  -6   70.99    7.90
   6   4  -6   53.69    6.90
  -6  -4   6   54.39    8.00
  -6  -4   6   64.09    7.80
  -6  -4   6   62.89    7.90
   8   4  -8   18.00    5.10
   8   4  -8   19.10    4.30
   8   4  -8   13.30    4.10
  -8  -4   8   13.70    4.20
  -8  -4   8    8.70    4.20
  10   4 -10    9.10    3.80
  10   4 -10    2.80    3.00
  10   4 -10    1.40    2.80
 -10  -4  10    4.30    3.50
 -10  -4  10    2.70    2.70
  12   4 -12   19.80    6.50
  12   4 -12   18.70    5.90
  12   4 -12   23.80    6.70
 -12  -4  12   19.30    6.40
 -12  -4  12   20.40    6.10
  14   4 -14   16.30    5.40
  14   4 -14    9.50    5.50
 -14  -4  14    3.90    4.50
 -14  -4  14    9.40    4.30
 -13   5  13  158.38   20.60
  13  -5 -13  161.18   20.70
 -11   5  11   27.40    8.20
  11  -5 -11   29.00    8.20
  -9   5   9    2.90    4.20
  -9   5   9    2.80    4.40
   9  -5  -9    7.10    3.10
   9  -5  -9    4.80    3.90
   9  -5  -9    8.00    4.10
  -7   5   7  514.45   43.30
  -7   5   7  504.25   44.80
  -7   5   7  553.64   46.80
   7  -5  -7  520.15   43.20
   7  -5  -7  483.95   45.20
   7  -5  -7  491.45   44.50
  -5   5   5 2107.39  169.18
  -5   5   5 2007.70  167.98
  -5   5   5 2080.49  166.68
   5  -5  -5 2106.69  166.08
   5  -5  -5 2051.69  168.18
   5  -5  -5 1996.00  167.78
  -3   5   3 1766.62  133.79
  -3   5   3 1714.93  135.39
  -3   5   3 1596.94  134.69
   3  -5  -3 1649.04  134.59
   3  -5  -3 1684.43  134.99
   3  -5  -3 1574.54  132.59
   3  -5  -3 1601.04  134.59
  -1   5   1  773.42   56.39
  -1   5   1  626.04   55.19
   1  -5  -1  631.14   55.99
   1  -5  -1  675.23   56.09
   1   5  -1  533.85   49.40
   1   5  -1  573.54   48.90
   1   5  -1  695.13   50.29
  -1  -5   1  542.85   49.99
  -1  -5   1  640.94   49.99
  -1  -5   1  592.54   48.60
  -1  -5   1  644.44   52.39
   3   5  -3 1133.59   92.39
   3   5  -3 1146.69   93.69
   3   5  -3 1185.48   93.39
  -3  -5   3 1054.39   93.79
  -3  -5   3 1096.99   93.69
  -3  -5   3 1231.58   92.89
   5   5  -5 1221.18  100.09
   5   5  -5 1212.18  101.19
   5   5  -5 1252.47  101.29
  -5  -5   5 1212.28  101.59
  -5  -5   5 1288.87  101.49
  -5  -5   5 1293.67   99.09
  -5  -5   5 1111.09  101.29
   7   5  -7  274.97   26.30
   7   5  -7  303.77   25.70
   7   5  -7  278.67   26.50
  -7  -5   7  333.47   27.10
  -7  -5   7  315.77   27.30
  -7  -5   7  226.48   26.40
   9   5  -9    5.60    3.00
   9   5  -9    5.30    3.10
   9   5  -9   13.10    4.20
  -9  -5   9    3.50    3.60
  -9  -5   9    5.50    3.10
  -9  -5   9    6.70    3.70
  11   5 -11   23.90    5.90
  11   5 -11   14.40    5.20
  11   5 -11   17.40    6.10
 -11  -5  11    9.80    4.40
 -11  -5  11   17.30    5.90
  13   5 -13  127.29   16.40
  13   5 -13  132.09   15.70
 -13  -5  13  120.99   15.00
 -13  -5  13  112.19   16.10
 -14   6  14    0.40    4.60
  14  -6 -14   13.50    6.50
 -12   6  12   50.89   12.40
  12  -6 -12   52.39   11.60
 -10   6  10   11.10    5.50
 -10   6  10   14.60    6.90
  10  -6 -10   18.60    6.90
  10  -6 -10    4.30    3.80
  -8   6   8   14.80    5.00
  -8   6   8   19.60    5.80
  -8   6   8   15.00    6.00
   8  -6  -8   23.70    6.80
   8  -6  -8   12.20    3.30
   8  -6  -8    7.60    4.10
  -6   6   6  153.68   16.20
  -6   6   6  146.59   17.20
  -6   6   6  160.78   14.80
   6  -6  -6  161.48   16.70
   6  -6  -6  152.08   14.10
   6  -6  -6  150.58   16.10
  -4   6   4  597.34   50.09
  -4   6   4  628.94   48.70
  -4   6   4  613.74   50.79
   4  -6  -4  490.15   49.60
   4  -6  -4  562.44   47.40
   4  -6  -4  623.94   50.09
  -2   6   2   58.09    6.70
  -2   6   2   71.79    8.20
   2  -6  -2   63.09    7.80
   2  -6  -2   63.49    8.00
   0   6   0  651.13   56.69
   0   6   0  704.63   55.69
   0  -6   0  679.33   56.09
   0  -6   0  734.83   57.49
   0  -6   0  658.73   57.49
   2   6  -2   56.39    6.20
   2   6  -2   58.29    6.90
   2   6  -2   53.69    5.30
  -2  -6   2   59.99    7.10
  -2  -6   2   64.49    7.60
   4   6  -4  386.16   33.00
   4   6  -4  387.96   33.30
   4   6  -4  372.06   31.70
  -4  -6   4  349.87   33.30
  -4  -6   4  356.96   33.50
  -4  -6   4  419.06   32.10
   6   6  -6   77.69    9.80
   6   6  -6   89.09    8.80
   6   6  -6   77.49    9.70
  -6  -6   6   92.49   10.30
  -6  -6   6   84.09   10.50
  -6  -6   6   78.39   10.30
  -6  -6   6   84.29    7.40
   8   6  -8    6.80    2.70
   8   6  -8    5.20    3.00
   8   6  -8   11.80    4.30
  -8  -6   8   11.20    4.10
  -8  -6   8    7.00    4.00
  -8  -6   8    4.10    2.90
  10   6 -10    9.40    4.20
  10   6 -10    9.60    4.30
 -10  -6  10    8.40    4.50
 -10  -6  10    4.10    3.80
 -10  -6  10    3.00    3.00
  12   6 -12   45.30    9.70
  12   6 -12   45.80    9.30
 -12  -6  12   55.39    8.90
 -12  -6  12   41.30   10.20
  14   6 -14    1.50    3.50
  14   6 -14   -1.50    4.10
 -14  -6  14    1.00    4.00
 -14  -6  14    3.10    4.50
 -13   7  13  149.99   19.10
  13  -7 -13   97.29   16.40
 -11   7  11   18.40    6.40
 -11   7  11   28.90    9.50
  11  -7 -11   17.90    7.20
  -9   7   9   17.60    7.40
  -9   7   9    3.90    4.30
   9  -7  -9   16.50    6.10
   9  -7  -9   16.20    5.40
  -7   7   7   45.80    7.50
  -7   7   7   41.50    9.40
  -7   7   7   35.80    5.10
   7  -7  -7   27.60    4.40
   7  -7  -7   40.70    7.80
   7  -7  -7   23.20    7.20
  -5   7   5  125.79   11.70
  -5   7   5  105.79   12.90
  -5   7   5  117.79   14.00
   5  -7  -5  111.89   10.20
   5  -7  -5  111.49   13.00
   5  -7  -5  118.59   13.10
  -3   7   3    0.10    1.50
  -3   7   3    2.40    2.60
  -3   7   3    3.30    2.80
   3  -7  -3    3.30    2.50
   3  -7  -3    1.80    2.50
   3  -7  -3    4.40    3.20
  -1   7   1  258.37   21.70
  -1   7   1  260.97   23.40
   1  -7  -1  288.77   24.60
   1  -7  -1  306.37   24.90
   1  -7  -1  245.78   23.00
   1   7  -1  249.38   22.80
   1   7  -1  288.87   24.10
   1   7  -1  272.97   24.50
  -1  -7   1  296.47   22.70
  -1  -7   1  261.67   24.20
  -1  -7   1  255.47   24.60
  -1  -7   1  250.07   24.10
   3   7  -3    4.20    1.90
   3   7  -3    4.70    2.30
   3   7  -3    1.60    1.10
  -3  -7   3   -1.20    1.80
  -3  -7   3    3.40    2.20
  -3  -7   3    3.40    1.90
   5   7  -5   77.79    9.30
   5   7  -5   82.79    9.20
   5   7  -5   78.79    7.60
  -5  -7   5   54.99    8.90
  -5  -7   5   83.09    7.80
  -5  -7   5   72.69    9.70
   7   7  -7   22.00    3.80
   7   7  -7   20.70    5.10
   7   7  -7   21.00    5.50
  -7  -7   7   29.90    7.00
  -7  -7   7   11.80    4.70
  -7  -7   7   18.20    5.00
   9   7  -9    6.10    3.40
   9   7  -9    2.30    2.90
  -9  -7   9    2.90    3.40
  -9  -7   9    7.90    3.70
  -9  -7   9    2.80    3.20
  11   7 -11   11.60    5.00
  11   7 -11    7.50    4.10
 -11  -7  11   13.70    5.70
 -11  -7  11    5.30    4.20
 -11  -7  11    5.10    4.00
  13   7 -13   82.39   12.80
  13   7 -13  106.49   14.50
 -13  -7  13  113.69   14.20
 -13  -7  13   92.69   16.10
 -12   8  12   13.90    8.10
  12  -8 -12   29.30    8.90
 -10   8  10   84.99   13.20
 -10   8  10   97.69   15.50
  10  -8 -10   98.79   13.10
  10  -8 -10   86.59   13.70
  -8   8   8   59.89   11.30
  -8   8   8   76.59   14.20
   8  -8  -8   55.89    9.70
   8  -8  -8   55.29   10.70
  -6   8   6  717.43   61.19
  -6   8   6  695.53   57.69
  -6   8   6  684.73   59.89
   6  -8  -6  659.23   59.59
   6  -8  -6  683.83   59.69
  -4   8   4    4.50    3.30
  -4   8   4    2.90    2.70
  -4   8   4    1.70    2.00
   4  -8  -4    6.30    3.90
   4  -8  -4   10.30    4.00
   4  -8  -4    8.60    3.60
  -2   8   2 1829.32  140.19
  -2   8   2 1478.55  138.29
  -2   8   2 1842.22  140.39
   2  -8  -2 1771.32  139.99
   2  -8  -2 1640.74  140.09
   0   8   0  276.27   24.40
   0   8   0  253.57   21.80
   0   8   0  256.87   23.30
   0  -8   0  263.47   22.50
   0  -8   0  255.87   24.20
   0  -8   0  261.87   24.20
   2   8  -2 1591.94  118.59
   2   8  -2 1432.56  120.49
   2   8  -2 1459.05  119.59
   2   8  -2 1375.76  120.99
  -2  -8   2 1685.13  118.89
  -2  -8   2 1339.47  120.69
  -2  -8   2 1315.27  120.99
   4   8  -4    8.90    1.90
   4   8  -4    4.30    2.20
   4   8  -4    9.70    3.50
  -4  -8   4    3.70    2.00
  -4  -8   4    7.20    3.20
  -4  -8   4    2.30    2.60
   6   8  -6  428.06   38.40
   6   8  -6  445.76   38.20
  -6  -8   6  410.96   38.90
  -6  -8   6  433.26   39.30
   8   8  -8   37.10    7.40
   8   8  -8   42.00    8.00
  -8  -8   8   26.70    7.20
  -8  -8   8   30.50    7.50
  10   8 -10   45.60    9.50
  10   8 -10   57.89   10.80
 -10  -8  10   38.10    9.10
 -10  -8  10   54.69   11.10
  12   8 -12   17.00    6.10
  12   8 -12   13.10    5.60
 -12  -8  12    2.90    5.40
 -13   9  13    1.50    6.60
  13  -9 -13    6.40    5.60
 -11   9  11   11.80    6.30
 -11   9  11   14.80    7.40
  11  -9 -11   32.10    9.70
  11  -9 -11    7.00    5.00
  -9   9   9   17.30    7.40
  -9   9   9   19.80    6.70
   9  -9  -9   29.50    8.20
   9  -9  -9   29.00    8.70
  -7   9   7   70.09   10.90
  -7   9   7   76.09   11.70
   7  -9  -7   65.99   10.20
   7  -9  -7   80.59   11.20
  -5   9   5    4.90    4.00
  -5   9   5    3.80    2.40
  -5   9   5    8.80    4.40
   5  -9  -5   -3.10    2.40
   5  -9  -5    5.70    3.50
  -3   9   3    8.50    4.00
  -3   9   3    5.90    2.70
  -3   9   3    5.20    3.10
   3  -9  -3    7.50    3.20
   3  -9  -3   13.60    4.80
   3  -9  -3    6.30    3.50
  -1   9   1  105.99   10.90
  -1   9   1   91.39   11.50
   1  -9  -1   99.49   10.20
   1  -9  -1  114.99   12.20
   1  -9  -1   82.99   11.30
   1   9  -1   95.09   11.30
   1   9  -1   95.19    9.30
   1   9  -1  113.79   11.20
  -1  -9   1   86.89   10.60
  -1  -9   1   87.09   11.40
  -1  -9   1  101.59    9.30
  -1  -9   1   96.69   11.20
   3   9  -3    7.60    3.30
   3   9  -3    5.60    2.30
   3   9  -3    8.70    3.00
   3   9  -3    7.50    1.80
  -3  -9   3   10.30    3.30
  -3  -9   3    2.50    2.90
  -3  -9   3    7.90    3.30
   5   9  -5    1.70    1.90
   5   9  -5    6.30    3.00
  -5  -9   5    0.70    2.40
  -5  -9   5    1.10    2.90
  -5  -9   5    2.60    2.00
   7   9  -7   39.40    7.80
   7   9  -7   46.50    6.90
  -7  -9   7   44.00    8.80
  -7  -9   7   20.50    6.40
   9   9  -9    4.30    3.60
   9   9  -9   10.80    4.80
  -9  -9   9   12.60    6.00
  -9  -9   9    9.20    4.50
  11   9 -11    7.60    4.50
  11   9 -11    7.60    4.30
 -11  -9  11   14.50    6.30
 -11  -9  11   10.10    4.90
  13   9 -13    6.20    4.50
  13   9 -13    3.60    4.00
 -13  -9  13    1.20    5.20
 -12  10  12  100.79   17.40
  12 -10 -12  102.69   16.40
 -10  10  10  233.88   26.40
 -10  10  10  187.98   23.00
  10 -10 -10  188.28   22.70
  10 -10 -10  231.58   24.20
  -8  10   8  396.36   38.10
  -8  10   8  388.56   39.40
   8 -10  -8  406.36   38.30
   8 -10  -8  394.66   37.90
  -6  10   6   28.20    7.20
  -6  10   6   13.90    6.00
   6 -10  -6   23.00    6.20
   6 -10  -6   18.70    5.80
  -4  10   4  128.29   12.10
  -4  10   4  133.39   14.50
   4 -10  -4  104.69   12.70
   4 -10  -4  107.29   13.70
   4 -10  -4   98.29   13.40
  -2  10   2  340.37   30.60
  -2  10   2  319.77   30.60
  -2  10   2  342.77   29.10
   2 -10  -2  288.77   29.90
   2 -10  -2  344.77   29.10
   2 -10  -2  307.47   30.40
   0  10   0  636.14   58.19
   0  10   0  642.84   56.89
   0  10   0  679.43   55.19
   0 -10   0  729.43   58.59
   0 -10   0  596.44   57.79
   0 -10   0  742.13   56.09
   2  10  -2  299.27   29.30
   2  10  -2  309.47   28.70
   2  10  -2  316.27   27.30
  -2 -10   2  358.16   26.70
  -2 -10   2  248.38   28.40
  -2 -10   2  342.57   29.10
  -2 -10   2  296.17   29.40
   4  10  -4   92.79   10.40
   4  10  -4   90.79   11.70
   4  10  -4   85.39   11.10
  -4 -10   4   91.59   11.60
  -4 -10   4   90.19   11.90
  -4 -10   4  112.39   11.10
   6  10  -6   14.20    4.50
   6  10  -6   14.10    4.90
  -6 -10   6   16.40    5.80
  -6 -10   6   22.50    6.60
   8  10  -8  232.48   23.80
   8  10  -8  229.78   23.60
  -8 -10   8  270.67   25.70
  -8 -10   8  201.38   24.30
  10  10 -10  124.39   16.00
  10  10 -10  137.19   16.30
 -10 -10  10  138.69   17.70
 -10 -10  10  124.39   17.40
  12  10 -12   71.29   12.90
  12  10 -12   55.89   11.80
 -12 -10  12   49.80   11.60
 -11  11  11   30.50    9.60
 -11  11  11   36.10   11.20
  11 -11 -11   28.00    8.60
  11 -11 -11   24.00    9.80
  -9  11   9   50.69   13.20
  -9  11   9   77.29   12.50
   9 -11  -9   75.09   12.70
   9 -11  -9   68.19   11.90
  -7  11   7   25.20    8.00
  -7  11   7   28.80    8.20
   7 -11  -7   33.60    8.10
   7 -11  -7   41.20    9.60
  -5  11   5   22.80    6.90
  -5  11   5   29.20    7.90
   5 -11  -5   21.60    6.60
  -3  11   3   34.00    7.70
  -3  11   3   45.30    6.30
  -3  11   3   23.30    6.80
   3 -11  -3   24.80    6.50
   3 -11  -3   33.60    7.50
  -1  11   1  162.88   15.90
  -1  11   1  132.69   16.60
   1 -11  -1  150.28   17.10
   1 -11  -1  182.18   15.50
   1 -11  -1  140.59   16.70
   1  11  -1  141.09   16.80
   1  11  -1  144.19   16.00
  -1 -11   1  155.98   17.00
  -1 -11   1  164.98   14.30
  -1 -11   1  162.88   16.90
   3  11  -3   32.30    5.10
   3  11  -3   37.60    7.10
   3  11  -3   27.10    7.40
  -3 -11   3   37.30    8.20
  -3 -11   3   39.10    8.00
   5  11  -5   23.20    5.60
   5  11  -5   30.50    7.00
  -5 -11   5   34.10    7.00
  -5 -11   5   27.70    7.20
  -5 -11   5   28.10    7.50
   7  11  -7   21.30    6.30
   7  11  -7   25.30    6.20
  -7 -11   7   25.30    7.70
  -7 -11   7   42.50    9.80
   9  11  -9   59.99   10.90
   9  11  -9   39.00    8.90
  -9 -11   9   44.40   11.00
  -9 -11   9   46.50   10.70
  11  11 -11   20.90    6.70
  11  11 -11    9.80    5.40
 -11 -11  11   19.90    8.00
 -11 -11  11    6.20    5.10
 -12  12  12    1.00    6.00
  12 -12 -12    0.10    5.20
 -10  12  10   52.29   11.70
 -10  12  10   51.59   13.10
  10 -12 -10   61.09   13.10
  10 -12 -10   46.90   11.30
  -8  12   8   -0.60    4.10
  -8  12   8    4.30    4.40
   8 -12  -8   -1.70    3.70
   8 -12  -8    3.30    4.70
  -6  12   6   -5.70    2.80
  -6  12   6    6.10    4.80
   6 -12  -6    2.70    3.20
   6 -12  -6   -1.80    3.20
  -4  12   4    5.80    2.60
  -4  12   4    3.90    4.20
  -4  12   4    4.20    4.10
   4 -12  -4    5.30    4.40
   4 -12  -4    5.10    3.60
   4 -12  -4    3.70    4.00
  -2  12   2  183.48   17.00
  -2  12   2  134.19   17.50
  -2  12   2  180.58   18.90
   2 -12  -2  174.18   16.50
   2 -12  -2  155.98   18.30
   2 -12  -2  148.79   17.70
   0  12   0   95.99   12.20
   0  12   0   84.09   10.60
   0 -12   0   68.09   10.90
   0 -12   0  102.69   10.80
   0 -12   0   87.19   11.80
   2  12  -2  197.78   17.90
   2  12  -2  156.38   17.60
  -2 -12   2  140.39   17.50
  -2 -12   2  133.39   16.60
  -2 -12   2  193.98   18.10
   4  12  -4    3.30    2.30
   4  12  -4    5.10    3.70
   4  12  -4    7.90    4.70
  -4 -12   4    3.20    2.80
  -4 -12   4    3.20    3.30
  -4 -12   4    2.80    3.70
   6  12  -6    3.10    3.40
   6  12  -6    3.10    2.30
  -6 -12   6   -1.80    3.40
  -6 -12   6   -2.80    2.40
   8  12  -8   -1.40    2.60
   8  12  -8   -0.60    2.30
  -8 -12   8   -1.80    3.00
  -8 -12   8    2.60    4.30
  10  12 -10   29.80    8.20
  10  12 -10   36.20    8.50
 -10 -12  10   45.50   11.30
 -10 -12  10   31.00    9.30
  12  12 -12    3.10    4.10
  12  12 -12    3.90    4.30
 -12 -12  12   -4.50    4.90
 -11  13  11   38.60   10.40
 -11  13  11   33.30   10.10
  11 -13 -11   33.10    9.90
  11 -13 -11   42.70   10.60
  -9  13   9  154.88   20.30
  -9  13   9  122.09   17.60
   9 -13  -9  111.49   17.40
   9 -13  -9  136.99   17.60
  -7  13   7    4.90    5.00
  -7  13   7   21.50    7.60
   7 -13  -7    9.40    5.30
   7 -13  -7    2.80    4.10
  -5  13   5   69.09   12.10
  -5  13   5   77.39   12.40
   5 -13  -5   90.09   12.90
   5 -13  -5   72.39   12.40
   5 -13  -5   84.19   11.30
  -3  13   3  190.28   19.10
  -3  13   3  153.78   20.60
  -3  13   3  208.98   22.00
   3 -13  -3  216.48   19.70
   3 -13  -3  187.78   20.90
   3 -13  -3  187.48   21.30
  -1  13   1  111.39   14.00
  -1  13   1  118.99   12.50
   1 -13  -1   79.29   12.60
   1 -13  -1  113.49   14.00
   1  13  -1  121.49   13.30
   1  13  -1  103.49   14.10
  -1 -13   1  123.59   14.30
  -1 -13   1   93.49   13.70
   3  13  -3  149.29   17.60
   3  13  -3  182.08   18.00
  -3 -13   3  147.19   17.20
  -3 -13   3  149.88   17.90
   5  13  -5   56.79   11.60
   5  13  -5   57.09    9.50
  -5 -13   5   64.39   10.70
  -5 -13   5   62.69   10.40
   7  13  -7    7.30    4.30
   7  13  -7    3.00    3.00
  -7 -13   7    3.70    4.60
  -7 -13   7    6.60    5.10
   9  13  -9  101.69   15.00
   9  13  -9  137.39   16.00
  -9 -13   9  142.09   18.40
  -9 -13   9  117.69   17.10
  11  13 -11   25.90    7.60
  11  13 -11   28.70    7.80
 -11 -13  11   14.80    9.20
 -11 -13  11   51.99   11.70
 -10  14  10    2.70    6.30
 -10  14  10   18.20    7.10
  10 -14 -10   18.60    7.60
  10 -14 -10   11.70    7.00
  -8  14   8    4.90    5.80
  -8  14   8   -0.20    4.40
   8 -14  -8    1.90    4.40
   8 -14  -8    3.10    4.90
  -6  14   6    7.90    6.30
  -6  14   6   -2.40    3.30
   6 -14  -6    2.40    4.10
   6 -14  -6    5.40    5.40
  -4  14   4   19.50    7.10
  -4  14   4    2.30    4.30
   4 -14  -4   30.40    8.30
   4 -14  -4   28.50    8.50
  -2  14   2   18.50    6.90
  -2  14   2    9.40    5.00
  -2  14   2   21.70    5.80
   2 -14  -2   20.90    7.10
   2 -14  -2    2.10    3.40
   0  14   0   20.00    7.50
   0  14   0   42.80    7.80
   0 -14   0   20.70    6.80
   0 -14   0   35.10    8.50
   2  14  -2    9.20    3.90
   2  14  -2   14.00    5.20
  -2 -14   2   20.30    6.10
  -2 -14   2    2.30    3.40
   4  14  -4   20.30    6.20
   4  14  -4   15.00    6.10
  -4 -14   4   20.50    7.10
  -4 -14   4   16.30    6.60
  -4 -14   4   20.30    7.00
   6  14  -6    2.10    3.50
   6  14  -6    5.60    4.70
  -6 -14   6    8.10    5.00
  -6 -14   6    7.50    5.30
   8  14  -8    3.60    3.20
   8  14  -8    2.50    3.90
  -8 -14   8    7.30    5.70
  -8 -14   8    4.20    5.10
  10  14 -10   10.00    4.70
  10  14 -10   14.70    6.30
 -10 -14  10   23.30    8.70
 -10 -14  10   11.10    6.40
  -9  15   9    4.60    5.80
  -9  15   9   14.90    8.60
   9 -15  -9   15.10    6.90
   9 -15  -9    1.90    5.50
  -7  15   7   19.00    9.00
  -7  15   7   10.90    6.50
   7 -15  -7   10.00    6.50
   7 -15  -7    6.80    4.90
  -5  15   5   21.30    8.20
   5 -15  -5   32.80    9.10
   5 -15  -5    9.60    6.50
  -3  15   3  227.18   23.90
  -3  15   3  199.38   23.20
   3 -15  -3  186.28   22.20
   3 -15  -3  185.68   22.90
  -1  15   1   36.40    9.80
  -1  15   1   44.30   10.40
  -1  15   1   49.90    9.50
   1 -15  -1   52.69   11.40
   1 -15  -1   34.80    9.00
   1  15  -1   48.80   11.00
   1  15  -1   64.99    9.10
  -1 -15   1   27.80    8.50
  -1 -15   1   58.39   10.80
   3  15  -3  174.58   20.10
   3  15  -3  163.68   18.90
  -3 -15   3  141.79   19.20
  -3 -15   3  199.28   19.90
   5  15  -5   20.50    7.70
   5  15  -5   41.50    9.10
  -5 -15   5   26.00    7.70
  -5 -15   5   18.80    7.30
   7  15  -7    2.70    5.80
   7  15  -7    9.30    5.60
  -7 -15   7    1.70    4.60
  -7 -15   7    9.10    5.90
   9  15  -9    3.30    3.70
   9  15  -9    5.40    5.10
  -9 -15   9   12.80    7.60
  -9 -15   9    5.90    5.70
  -8  16   8    2.00    5.50
  -8  16   8    2.70    5.40
   8 -16  -8    3.40    6.00
   8 -16  -8   10.80    6.20
  -6  16   6   87.79   14.20
  -6  16   6   30.00   11.00
   6 -16  -6   53.89   12.60
  -4  16   4   20.60    8.50
  -4  16   4   26.60    8.90
   4 -16  -4   23.30    8.20
   4 -16  -4    2.80    5.60
  -2  16   2   16.50    7.70
  -2  16   2    0.50    4.30
   2 -16  -2    7.80    5.50
   2 -16  -2    6.20    5.30
   0  16   0    2.40    3.10
   0  16   0   -2.20    3.70
   0 -16   0    2.90    4.20
   0 -16   0   -2.70    3.40
   2  16  -2    8.50    4.10
   2  16  -2    8.60    5.50
  -2 -16   2    8.80    5.50
  -2 -16   2    3.80    4.40
   4  16  -4   10.00    5.70
   4  16  -4   17.60    6.70
  -4 -16   4   11.80    6.10
  -4 -16   4   15.40    6.20
   6  16  -6   48.10   10.00
   6  16  -6   29.90    9.40
  -6 -16   6   57.09   12.30
  -6 -16   6   28.40    8.90
   8  16  -8    1.80    5.50
   8  16  -8   14.20    6.00
  -8 -16   8   12.30    7.20
  -8 -16   8    3.20    4.80
  -7  17   7    0.00    4.70
  -7  17   7    1.80    5.60
   7 -17  -7    0.50    4.60
  -5  17   5    4.20    5.60
  -5  17   5   24.70    9.40
   5 -17  -5    9.70    5.70
   5 -17  -5   12.10    7.00
  -3  17   3   11.40    7.00
  -3  17   3   27.70    9.20
   3 -17  -3    3.90    5.80
   3 -17  -3   15.80    6.60
  -1  17   1    6.50    5.10
  -1  17   1    5.70    4.70
   1 -17  -1   -6.20    3.60
   1 -17  -1   -2.90    2.80
   1  17  -1    0.60    3.80
   1  17  -1    3.50    3.90
  -1 -17   1   -0.90    3.80
  -1 -17   1    2.10    3.90
   3  17  -3   24.60    7.30
   3  17  -3   22.00    7.90
  -3 -17   3   24.20    8.50
  -3 -17   3   26.60    8.20
   5  17  -5   19.20    7.40
   5  17  -5   11.60    6.00
  -5 -17   5   11.20    5.90
  -5 -17   5   15.30    7.40
   7  17  -7   -3.90    4.80
   7  17  -7    1.00    3.90
  -7 -17   7   -7.60    3.90
  -7 -17   7   -0.30    5.80
  -6  18   6   33.20   10.50
  -6  18   6   31.80   10.80
   6 -18  -6   36.30   10.70
  -4  18   4    4.30    5.60
  -4  18   4    7.70    5.80
   4 -18  -4    3.50    5.50
   4 -18  -4    9.40    7.10
  -2  18   2  107.49   16.00
  -2  18   2   84.69   15.40
   2 -18  -2   84.09   16.60
   2 -18  -2  103.69   15.50
   0  18   0    3.20    4.80
   0  18   0    0.90    4.70
   0  18   0   13.10    6.40
   0 -18   0    7.50    5.40
   0 -18   0    9.10    5.10
   2  18  -2  119.09   15.30
   2  18  -2  102.79   16.70
  -2 -18   2  127.09   16.70
  -2 -18   2  101.89   16.20
   4  18  -4    3.60    3.60
   4  18  -4    4.70    5.30
  -4 -18   4    1.00    5.00
   6  18  -6   27.10    9.40
   6  18  -6   26.20    8.70
  -6 -18   6   32.50   10.00
  -6 -18   6   27.10    8.80
  -3  19   3   26.10    9.40
  -3  19   3    9.50    7.00
   3 -19  -3    1.10    6.30
   3 -19  -3   20.80    8.00
  -1  19   1   -1.80    4.20
  -1  19   1   10.90    6.80
   1 -19  -1   -0.50    4.40
   1 -19  -1    2.60    4.10
   1  19  -1    5.50    3.80
   1  19  -1   11.20    5.70
  -1 -19   1    0.20    5.40
  -1 -19   1    5.70    5.50
   3  19  -3   12.70    7.30
   3  19  -3    9.40    5.60
  -3 -19   3    4.40    5.40
  -3 -19   2    3.80    5.10
  -3 -19   2    3.80    5.20
   3  19  -2   28.50    9.00
   3  19  -2    8.60    4.90
  -1 -19   0   21.70    7.80
  -1 -19   0   29.20    9.60
   1  19   0   24.20    9.00
   1  19   0   40.10   10.70
   1 -19  -2   14.20    7.60
   1 -19  -2   19.30    8.20
  -1  19   2   11.40    6.10
  -1  19   2   22.10    8.50
  -6 -18   5   -0.50    4.20
  -6 -18   5   -0.30    4.60
   6  18  -5    0.40    4.20
   6  18  -5    1.80    4.20
  -4 -18   3    1.80    4.40
   4  18  -3    3.00    3.70
   4  18  -3    8.80    5.60
  -2 -18   1    5.20    4.70
  -2 -18   1   13.70    6.40
   2  18  -1    6.90    5.50
   2  18  -1   11.90    5.50
   2  18  -1   14.00    6.50
   0 -18  -1    7.80    6.50
   0 -18  -1    3.20    4.00
   0  18   1    5.20    5.30
   0  18   1    2.50    5.50
   2 -18  -3   -0.10    4.20
   2 -18  -3    2.70    5.10
  -2  18   3   -1.90    4.50
  -2  18   3    5.30    5.20
   4 -18  -5   13.10    8.00
  -4  18   5   15.40    7.90
  -4  18   5   37.50   12.20
  -7 -17   6   48.60   11.50
  -7 -17   6   35.60   10.30
   7  17  -6   34.00   10.60
   7  17  -6   48.00   10.70
  -5 -17   4   98.89   15.00
   5  17  -4  138.59   15.90
   5  17  -4   82.99   14.90
  -3 -17   2    3.80    4.50
  -3 -17   2    5.00    4.60
   3  17  -2    4.60    3.50
   3  17  -2    1.90    5.00
  -1 -17   0    8.90    5.20
  -1 -17   0   34.90    9.40
   1  17   0    8.20    5.20
   1  17   0   23.50   10.00
   1  17   0   34.10   10.00
   1 -17  -2   -4.50    4.10
   1 -17  -2   -2.00    4.20
  -1  17   2    1.40    4.80
  -1  17   2    3.00    5.20
   3 -17  -4   64.09   13.30
   3 -17  -4   51.89   12.90
  -3  17   4   77.29   15.30
  -3  17   4   55.99   13.70
   5 -17  -6    8.90    6.30
  -5  17   6    7.20    6.00
  -5  17   6    4.30    7.20
  -8 -16   7    6.00    5.00
  -8 -16   7    0.50    5.60
   8  16  -7    4.00    4.40
   8  16  -7   -3.20    4.10
  -6 -16   5    1.20    4.00
  -6 -16   5    5.20    4.00
   6  16  -5    6.70    5.10
   6  16  -5    7.00    4.80
  -4 -16   3   13.70    6.10
  -4 -16   3   22.20    6.90
   4  16  -3   20.30    6.40
   4  16  -3    6.10    5.50
  -2 -16   1   22.70    7.20
  -2 -16   1   18.90    7.30
   2  16  -1   28.00    8.70
   2  16  -1   20.60    6.40
   0 -16  -1   56.49   11.90
   0 -16  -1   49.99   11.10
   0  16   1   61.19   13.10
   0  16   1   66.89   13.20
   2 -16  -3   35.80    9.80
   2 -16  -3   39.60   11.10
  -2  16   3   59.19   12.70
  -2  16   3   61.09   12.70
   4 -16  -5  392.46   38.60
  -4  16   5  398.06   39.20
  -4  16   5  329.17   37.60
   6 -16  -7    2.80    4.00
   6 -16  -7    9.20    6.50
  -6  16   7    0.80    5.90
  -6  16   7   -4.10    4.60
  -9 -15   8    5.20    5.10
  -9 -15   8    1.20    5.80
   9  15  -8   -0.40    5.30
   9  15  -8   -0.70    3.50
  -7 -15   6   -0.90    4.10
  -7 -15   6   -0.10    3.80
   7  15  -6    8.10    5.90
   7  15  -6    0.70    3.60
  -5 -15   4   15.40    5.70
  -5 -15   4    3.90    3.90
   5  15  -4   12.60    5.30
   5  15  -4    2.00    3.30
  -3 -15   2   -1.40    3.30
  -3 -15   2   -1.30    3.10
   3  15  -2   -3.10    2.70
   3  15  -2    1.50    3.10
  -1 -15   0   -3.00    2.50
  -1 -15   0   -0.60    3.10
   1  15   0    3.70    3.90
   1  15   0   -0.10    2.90
   1  15   0   -2.10    2.20
   1 -15  -2   25.90    7.90
   1 -15  -2   36.30    9.90
  -1  15   2   31.90    8.80
  -1  15   2   46.10   10.10
   3 -15  -4  114.49   15.30
   3 -15  -4   74.89   13.70
  -3  15   4   96.39   14.40
  -3  15   4   89.19   14.30
   5 -15  -6   15.20    5.40
   5 -15  -6    6.40    5.00
  -5  15   6   11.40    6.60
  -5  15   6   -2.90    4.90
   7 -15  -8    1.40    5.00
   7 -15  -8   -1.50    4.00
  -7  15   8    2.00    5.50
  -7  15   8   -3.60    4.40
 -10 -14   9   49.70   13.00
 -10 -14   9   59.39   13.00
  10  14  -9   42.60    9.60
  10  14  -9   71.79   12.80
  -8 -14   7   43.40   10.80
  -8 -14   7   44.80   11.20
   8  14  -7   74.39   12.30
   8  14  -7   69.29    9.50
   8  14  -7   41.60    9.40
  -6 -14   5  107.59   15.30
  -6 -14   5  115.99   15.70
   6  14  -5  116.89   14.70
   6  14  -5  122.39   16.00
  -4 -14   3   76.49   11.50
  -4 -14   3   53.99    9.60
   4  14  -3   75.99   10.40
   4  14  -3   60.59   10.50
  -2 -14   1   42.20    9.40
  -2 -14   1   39.70    9.50
   2  14  -1   45.60   10.00
   2  14  -1   50.29    7.80
   0 -14  -1   92.99   12.80
   0 -14  -1   70.99   11.10
   0  14   1   71.99   10.20
   0  14   1   89.99   12.30
   0  14   1   74.59   12.00
   2 -14  -3   14.90    5.10
   2 -14  -3    8.90    5.90
   2 -14  -3   19.20    6.90
  -2  14   3   20.30    6.70
  -2  14   3   13.30    6.00
   4 -14  -5  163.18   21.70
   4 -14  -5  218.18   20.70
  -4  14   5  173.98   21.70
   6 -14  -7    3.90    4.40
   6 -14  -7   -1.10    4.40
  -6  14   7    4.30    4.60
  -6  14   7    5.90    5.70
   8 -14  -9    1.60    4.90
   8 -14  -9    7.40    5.80
  -8  14   9    7.00    5.90
  -8  14   9    5.40    5.70
 -11 -13  10   11.20    8.00
 -11 -13  10   18.20    7.50
  11  13 -10    3.70    3.60
  11  13 -10    6.90    4.60
  -9 -13   8    2.00    4.90
  -9 -13   8   -1.30    3.50
   9  13  -8   -2.70    2.20
   9  13  -8    5.10    3.80
  -7 -13   6    3.30    4.20
  -7 -13   6    1.30    3.20
   7  13  -6    0.70    4.20
   7  13  -6   -0.50    2.00
   7  13  -6   -0.50    2.30
  -5 -13   4   13.30    5.80
  -5 -13   4   11.40    4.50
  -5 -13   4    3.70    3.90
   5  13  -4   22.10    6.80
   5  13  -4   17.30    5.20
   5  13  -4   14.10    4.90
  -3 -13   2   23.10    6.10
  -3 -13   2   20.20    6.00
  -3 -13   2    7.60    4.40
   3  13  -2   17.80    6.00
   3  13  -2   20.70    5.60
  -1 -13   0   16.60    5.90
  -1 -13   0   12.30    5.10
   1  13   0    8.90    4.90
   1  13   0    0.80    2.80
   1 -13  -2  122.49   14.00
   1 -13  -2  173.28   18.00
   1 -13  -2  123.79   15.80
  -1  13   2  178.78   15.20
  -1  13   2  112.09   15.70
  -1  13   2  113.89   16.00
   3 -13  -4   47.60    8.00
   3 -13  -4   24.30    8.20
   3 -13  -4   63.49   10.50
  -3  13   4   73.09   11.00
  -3  13   4   53.59   11.10
   5 -13  -6   76.49   11.50
   5 -13  -6   61.79   12.90
  -5  13   6   88.69   13.70
  -5  13   6   87.89   13.70
   7 -13  -8    9.80    5.50
   7 -13  -8    9.30    5.80
  -7  13   8   10.20    6.20
  -7  13   8   10.20    6.40
   9 -13 -10   20.30    8.60
   9 -13 -10   27.00    8.70
  -9  13  10   31.60    9.70
  -9  13  10   18.30    8.60
 -12 -12  11   10.40    7.90
  12  12 -11    8.90    4.40
  12  12 -11    9.30    5.30
 -10 -12   9  193.88   24.10
 -10 -12   9  224.28   23.70
  10  12  -9  190.18   21.60
  10  12  -9  191.18   21.40
  -8 -12   7    7.70    4.70
  -8 -12   7    7.40    4.90
   8  12  -7    9.20    4.60
   8  12  -7    7.00    3.80
  -6 -12   5   12.40    5.40
  -6 -12   5    5.70    3.90
   6  12  -5    9.60    5.20
   6  12  -5    9.50    3.30
   6  12  -5    7.20    3.70
  -4 -12   3   63.19   10.30
  -4 -12   3   69.39   10.40
   4  12  -3   66.99    8.30
   4  12  -3   76.49   11.10
   4  12  -3   83.89   10.20
  -2 -12   1  142.29   16.40
  -2 -12   1  145.59   16.50
   2  12  -1  149.19   15.60
   2  12  -1  139.59   16.40
   0 -12  -1  173.68   19.30
   0 -12  -1  179.08   19.80
   0 -12  -1  218.78   18.00
   0  12   1  164.68   19.40
   0  12   1  141.49   18.60
   0  12   1  187.48   18.00
   2 -12  -3   55.69   10.70
   2 -12  -3   52.99    9.00
  -2  12   3   50.49    6.80
  -2  12   3   38.20    9.30
  -2  12   3   44.80   10.20
   4 -12  -5  464.95   45.70
   4 -12  -5  515.75   44.40
  -4  12   5  455.75   45.50
  -4  12   5  527.95   46.50
   6 -12  -7   34.60    7.80
   6 -12  -7   24.70    8.00
  -6  12   7   43.60   10.30
  -6  12   7   14.50    7.00
   8 -12  -9  114.29   16.60
   8 -12  -9  144.09   18.30
  -8  12   9  132.99   18.70
  -8  12   9  140.39   18.50
  10 -12 -11  114.29   15.70
  10 -12 -11   79.99   15.10
 -10  12  11   59.49   15.20
 -10  12  11   68.29   14.40
 -13 -11  12   33.40   10.10
  13  11 -12   23.20    7.60
  13  11 -12   46.20   10.40
 -11 -11  10   45.00   11.70
 -11 -11  10   48.40   10.80
  11  11 -10   58.99   10.90
  11  11 -10   43.10    9.80
  -9 -11   8   21.30    6.70
  -9 -11   8   26.30    8.40
   9  11  -8   20.70    6.40
   9  11  -8   17.10    5.30
  -7 -11   6   10.70    4.50
  -7 -11   6    5.80    4.10
   7  11  -6    6.20    3.00
   7  11  -6    4.70    3.00
  -5 -11   4   12.60    4.90
  -5 -11   4    7.20    3.10
  -5 -11   4    8.40    4.40
   5  11  -4    6.70    3.90
   5  11  -4    2.70    2.50
   5  11  -4    8.70    3.10
  -3 -11   2  250.37   27.50
  -3 -11   2  273.17   27.50
  -3 -11   2  314.67   28.10
  -3 -11   2  335.57   25.70
   3  11  -2  298.17   27.40
   3  11  -2  250.57   27.50
   3  11  -2  305.97   26.00
  -1 -11   0  358.86   27.90
  -1 -11   0  242.38   28.90
  -1 -11   0  332.87   30.10
   1  11   0  327.97   28.50
   1  11   0  290.77   29.50
   1 -11  -2   51.39    8.80
   1 -11  -2   56.09    9.40
  -1  11   2   56.89    9.20
  -1  11   2   49.99    9.20
  -1  11   2   96.29    8.70
   3 -11  -4  158.08   16.40
   3 -11  -4  154.78   17.90
   3 -11  -4  152.78   17.50
  -3  11   4  147.69   17.30
  -3  11   4  146.79   17.50
   5 -11  -6   33.40    8.00
   5 -11  -6    7.20    4.50
  -5  11   6   28.30    7.90
  -5  11   6   18.10    6.80
   7 -11  -8  212.58   23.70
   7 -11  -8  213.08   23.20
  -7  11   8  209.88   23.90
  -7  11   8  210.98   24.40
   9 -11 -10   94.29   14.30
   9 -11 -10   83.39   14.00
  -9  11  10   97.19   16.10
  -9  11  10  109.49   15.20
  11 -11 -12   -2.00    4.90
 -11  11  12   11.80    7.10
 -11  11  12    1.20    4.80
 -14 -10  13   10.70    7.40
 -12 -10  11    7.70    5.80
  12  10 -11    4.30    4.20
  12  10 -11    6.10    4.10
 -10 -10   9    9.40    5.70
 -10 -10   9   22.60    6.90
  10  10  -9    8.10    4.20
  10  10  -9    6.40    4.10
  -8 -10   7    7.50    4.10
  -8 -10   7    2.20    3.30
   8  10  -7   -0.40    2.10
   8  10  -7    1.10    2.00
  -6 -10   5    0.50    2.20
  -6 -10   5   -1.10    2.00
  -6 -10   5    2.40    1.90
   6  10  -5    0.30    1.60
   6  10  -5   -0.10    2.40
  -4 -10   3   57.79    8.40
  -4 -10   3   63.29    9.90
  -4 -10   3   45.70    8.10
   4  10  -3   64.39    8.10
   4  10  -3   49.70    6.70
   4  10  -3   50.69    8.20
  -2 -10   1   32.80    6.40
  -2 -10   1   29.20    4.40
  -2 -10   1   34.70    6.90
  -2 -10   1   25.30    6.60
   2  10  -1   24.00    5.90
   2  10  -1   26.10    3.80
   2  10  -1   36.70    5.60
   0 -10  -1   95.99    9.50
   0 -10  -1   78.99   10.40
   0 -10  -1   75.69   10.60
   0  10   1   67.99    8.70
   0  10   1   77.19   10.60
   0  10   1   84.69   10.60
   2 -10  -3  363.96   34.10
   2 -10  -3  360.66   32.70
   2 -10  -3  320.37   33.90
  -2  10   3  327.27   33.60
  -2  10   3  429.06   32.20
  -2  10   3  381.76   34.60
   4 -10  -5  199.78   21.50
   4 -10  -5  192.38   20.20
  -4  10   5  191.98   21.20
  -4  10   5  217.68   21.90
   6 -10  -7   45.90    9.70
   6 -10  -7   43.70    9.90
  -6  10   7   42.60    9.60
  -6  10   7   46.70   10.00
   8 -10  -9   23.70    8.60
   8 -10  -9   24.20    7.60
  -8  10   9   36.70   10.50
  -8  10   9   47.20   10.50
  10 -10 -11   14.10    6.60
  10 -10 -11   20.90    8.00
 -10  10  11   31.30    9.80
 -10  10  11   15.00    6.80
  12 -10 -13    2.30    6.20
 -12  10  13    0.70    6.60
 -13  -9  12   74.69   15.00
  13   9 -12   71.69   13.60
  13   9 -12   81.59   12.20
 -11  -9  10  244.28   28.30
 -11  -9  10  280.57   27.90
  11   9 -10  282.67   27.70
  11   9 -10  287.87   27.80
  -9  -9   8  177.88   21.00
  -9  -9   8  187.68   20.80
  -9  -9   8  213.38   21.00
   9   9  -8  190.58   20.30
   9   9  -8  205.98   20.40
  -7  -9   6   27.10    6.70
  -7  -9   6   21.50    6.00
   7   9  -6   34.00    6.40
   7   9  -6   36.20    6.80
  -5  -9   4   -0.50    1.80
  -5  -9   4   -0.50    2.20
  -5  -9   4    3.60    2.00
   5   9  -4   -0.40    1.40
   5   9  -4    1.10    1.20
   5   9  -4    5.10    2.90
  -3  -9   2  342.97   25.00
  -3  -9   2  269.57   26.40
  -3  -9   2  264.37   26.70
   3   9  -2  304.87   24.40
   3   9  -2  276.17   25.00
   3   9  -2  220.08   26.00
   3   9  -2  296.67   26.20
  -1  -9   0  502.65   43.90
  -1  -9   0  458.25   43.60
  -1  -9   0  552.34   42.30
   1   9   0  499.35   41.20
   1   9   0  479.35   42.60
   1   9   0  485.65   43.70
   1  -9  -2  581.44   49.50
   1  -9  -2  464.75   48.30
  -1   9   2  588.84   48.90
  -1   9   2  656.63   47.30
  -1   9   2  496.35   48.70
   3  -9  -4  198.18   19.00
   3  -9  -4  165.58   19.60
  -3   9   4  185.28   17.30
  -3   9   4  194.58   19.90
  -3   9   4  209.28   20.30
   5  -9  -6  199.88   21.30
   5  -9  -6  210.18   20.90
  -5   9   6  181.58   21.10
  -5   9   6  208.88   22.00
   7  -9  -8    1.30    3.80
   7  -9  -8    2.60    4.10
  -7   9   8    6.80    4.60
  -7   9   8    5.00    4.20
   9  -9 -10   38.10   10.20
   9  -9 -10   60.59   10.10
  -9   9  10   43.40   11.70
  -9   9  10   61.59   12.50
  11  -9 -12  111.79   16.70
 -11   9  12  118.99   21.50
 -11   9  12  111.59   16.10
 -14  -8  13   -2.20    4.90
 -14  -8  13    5.20    4.30
  14   8 -13    1.40    4.20
  14   8 -13    2.60    3.80
 -12  -8  11   20.10    5.90
 -12  -8  11    4.50    5.30
  12   8 -11   24.70    7.10
  12   8 -11   18.80    5.90
 -10  -8   9   10.70    4.90
 -10  -8   9    8.80    4.10
  10   8  -9   15.90    5.30
  10   8  -9   14.30    5.10
  -8  -8   7    3.60    2.80
  -8  -8   7    4.30    3.20
  -8  -8   7    3.40    3.20
   8   8  -7    5.50    3.10
   8   8  -7    4.80    2.70
  -6  -8   5   15.70    3.20
  -6  -8   5   16.30    4.90
  -6  -8   5   18.90    5.10
  -6  -8   5   13.30    4.50
   6   8  -5   16.50    4.80
   6   8  -5   19.30    3.30
   6   8  -5   18.00    4.30
  -4  -8   3  143.29   13.80
  -4  -8   3  157.08   15.20
  -4  -8   3  137.69   14.40
   4   8  -3  139.89   13.50
   4   8  -3  132.69   14.00
   4   8  -3  131.79   12.60
  -2  -8   1   93.79   10.70
  -2  -8   1  103.79   11.20
  -2  -8   1  110.89    9.70
  -2  -8   1   90.39   11.00
   2   8  -1   96.59   11.00
   2   8  -1   97.49   10.40
   2   8  -1   92.09    9.40
   0  -8  -1   16.00    4.80
   0  -8  -1   38.40    6.10
   0  -8  -1   23.00    5.80
   0   8   1   27.10    3.10
   0   8   1   29.70    6.30
   0   8   1   30.10    5.10
   0   8   1   27.90    5.80
   2  -8  -3  598.74   45.40
   2  -8  -3  449.36   42.40
   2  -8  -3  470.95   45.90
   2  -8  -3  552.34   46.00
  -2   8   3  538.85   46.00
  -2   8   3  583.94   46.40
  -2   8   3  559.84   43.90
   4  -8  -5    9.40    4.30
   4  -8  -5    8.20    1.80
   4  -8  -5    8.80    4.30
  -4   8   5   10.70    4.30
  -4   8   5    4.20    3.40
  -4   8   5    6.50    2.30
   6  -8  -7  970.20   84.39
   6  -8  -7  998.10   84.49
  -6   8   7  978.60   84.59
  -6   8   7 1011.80   85.79
   8  -8  -9    3.80    4.10
   8  -8  -9   -4.00    3.30
  -8   8   9   -0.20    4.30
  -8   8   9    7.10    4.80
  10  -8 -11   16.40    7.20
 -10   8  11   14.70    6.60
 -10   8  11   12.40    9.10
  12  -8 -13    0.60    5.00
 -12   8  13   -0.20    4.50
 -15  -7  14   35.70    8.80
 -15  -7  14   27.10    8.90
  15   7 -14   37.10   10.10
  15   7 -14   40.20    9.10
 -13  -7  12   24.50    6.90
 -13  -7  12   32.50    9.20
  13   7 -12   27.50    8.10
  13   7 -12   43.60    9.00
 -11  -7  10    1.40    2.60
 -11  -7  10    1.60    3.60
  11   7 -10   -0.50    2.10
  11   7 -10    7.10    3.70
  -9  -7   8    0.50    3.10
  -9  -7   8    1.80    2.60
   9   7  -8    3.10    2.70
   9   7  -8    3.00    2.70
   9   7  -8    2.00    2.00
  -7  -7   6  112.29   12.30
  -7  -7   6   91.39   11.80
   7   7  -6  100.29   11.60
   7   7  -6   95.59   11.40
   7   7  -6  111.69   10.50
  -5  -7   4  208.58   19.20
  -5  -7   4  211.08   17.80
  -5  -7   4  180.68   19.00
  -5  -7   4  162.38   18.70
   5   7  -4  203.08   17.60
   5   7  -4  213.08   19.20
   5   7  -4  205.88   18.60
  -3  -7   2  289.97   28.60
  -3  -7   2  331.77   27.20
  -3  -7   2  289.17   28.20
   3   7  -2  329.57   28.70
   3   7  -2  347.07   27.00
   3   7  -2  318.57   28.30
   3   7  -2  319.77   27.60
  -1  -7   0   76.89    7.10
  -1  -7   0   65.29    8.00
   1   7   0   76.49    8.20
   1   7   0   51.49    5.70
   1   7   0   45.00    6.40
   1  -7  -2    4.70    1.30
   1  -7  -2    5.50    3.40
   1  -7  -2    5.20    2.50
   1  -7  -2    4.10    2.90
  -1   7   2    6.40    2.90
  -1   7   2   12.30    4.30
  -1   7   2    9.00    2.30
   3  -7  -4 2767.22  228.38
   3  -7  -4 2891.31  230.88
  -3   7   4 2892.21  229.18
  -3   7   4 2842.32  231.68
  -3   7   4 2845.82  231.68
   5  -7  -6  323.47   28.80
   5  -7  -6  279.77   25.50
   5  -7  -6  298.27   28.50
  -5   7   6  330.97   29.90
  -5   7   6  301.07   26.00
  -5   7   6  301.47   28.60
   7  -7  -8   45.70    7.10
   7  -7  -8   46.90    9.70
   7  -7  -8   51.09    8.60
  -7   7   8   70.79   10.90
  -7   7   8   57.99   11.20
   9  -7 -10   82.59   12.50
   9  -7 -10   77.39   10.90
  -9   7  10   65.39   11.60
  -9   7  10   74.29   12.70
  11  -7 -12  136.29   17.00
 -11   7  12   97.99   15.00
 -11   7  12  104.49   16.30
  13  -7 -14    9.70    6.80
 -13   7  14    4.50    6.60
 -14  -6  13   62.19   13.60
 -14  -6  13   88.89   12.70
  14   6 -13  104.39   14.10
  14   6 -13  107.99   13.60
 -12  -6  11  161.38   20.00
 -12  -6  11  178.58   19.20
  12   6 -11  188.58   20.00
  12   6 -11  178.48   19.10
 -10  -6   9    1.40    2.40
 -10  -6   9    8.50    4.20
  10   6  -9    3.00    2.60
  10   6  -9   -0.60    1.70
  10   6  -9   -0.90    2.00
  -8  -6   7  367.86   32.40
  -8  -6   7  342.07   32.80
   8   6  -7  356.56   31.10
   8   6  -7  355.16   32.10
   8   6  -7  350.66   32.20
  -6  -6   5  833.42   67.09
  -6  -6   5  885.91   69.49
  -6  -6   5  813.52   69.39
  -6  -6   5  729.63   69.09
   6   6  -5  812.02   67.99
   6   6  -5  794.22   68.79
   6   6  -5  852.91   67.09
   6   6  -5  875.21   69.29
  -4  -6   3   22.10    4.90
  -4  -6   3   26.20    5.00
  -4  -6   3   21.00    4.90
  -4  -6   3   31.60    4.20
   4   6  -3   32.60    5.10
   4   6  -3   31.50    3.80
   4   6  -3   31.70    4.50
  -2  -6   1   13.70    3.60
  -2  -6   1   18.60    3.20
  -2  -6   1   13.60    3.40
  -2  -6   1   12.20    3.80
   2   6  -1    8.90    2.70
   2   6  -1   23.10    4.40
   2   6  -1   10.00    2.30
   0  -6  -1  137.39   13.20
   0  -6  -1  114.69   12.50
   0  -6  -1  126.69   10.70
   0   6   1  108.19   12.40
   0   6   1  102.99   11.20
   0   6   1  169.48   13.30
   0   6   1  124.09   11.50
   2  -6  -3 3758.42  297.37
   2  -6  -3 3683.13  299.17
  -2   6   3 3767.02  299.97
  -2   6   3 3759.52  297.87
  -2   6   3 3569.14  299.67
   4  -6  -5  182.08   17.30
   4  -6  -5  199.78   19.60
   4  -6  -5  208.58   20.00
  -4   6   5  213.38   20.10
  -4   6   5  198.08   17.70
  -4   6   5  227.78   20.90
   6  -6  -7   87.39   11.10
   6  -6  -7   86.69    9.00
   6  -6  -7   80.09   11.00
  -6   6   7   93.19   12.60
  -6   6   7   80.69    8.80
  -6   6   7   85.99   11.10
   8  -6  -9   15.20    4.20
   8  -6  -9    9.40    4.20
   8  -6  -9    8.30    5.00
  -8   6   9   14.80    5.40
  -8   6   9   -0.70    4.20
  10  -6 -11   17.40    6.50
 -10   6  11   14.40    6.30
 -10   6  11   30.00    9.80
  12  -6 -13  193.38   23.40
 -12   6  13  201.78   24.40
 -15  -5  14    0.20    3.60
 -15  -5  14    7.00    4.20
  15   5 -14   11.20    5.00
  15   5 -14    1.10    3.80
 -13  -5  12    2.00    3.30
 -13  -5  12    0.00    3.20
  13   5 -12    1.30    2.50
  13   5 -12   -1.50    2.80
 -11  -5  10    2.80    2.70
 -11  -5  10    0.30    2.30
 -11  -5  10    0.10    2.70
  11   5 -10    1.40    2.80
  11   5 -10   -0.60    2.10
  11   5 -10    0.20    2.00
  -9  -5   8  106.69   11.80
  -9  -5   8   93.79   12.20
   9   5  -8   90.79   11.50
   9   5  -8   83.99   11.10
   9   5  -8  115.59   11.40
  -7  -5   6    9.20    3.50
  -7  -5   6    6.40    3.60
   7   5  -6    5.20    2.80
   7   5  -6   12.90    3.20
   7   5  -6   15.00    3.90
  -5  -5   4    0.40    1.80
  -5  -5   4    1.30    1.10
  -5  -5   4    1.40    2.30
  -5  -5   4    2.50    2.00
   5   5  -4   -0.40    1.60
   5   5  -4    0.20    1.10
   5   5  -4    3.40    2.00
  -3  -5   2    1.50    1.90
  -3  -5   2    1.60    2.10
  -3  -5   2    3.40    1.90
  -3  -5   2    5.40    2.30
  -3  -5   2    3.50    1.80
   3   5  -2    4.50    1.50
   3   5  -2    5.80    2.30
   3   5  -2    5.50    1.80
  -1  -5   0  170.38   14.20
  -1  -5   0  129.29   12.90
  -1  -5   0  158.38   13.30
  -1  -5   0  119.59   11.60
   1   5   0  122.99   12.00
   1   5   0  126.09   11.50
   1  -5  -2   11.80    3.70
   1  -5  -2   10.60    3.70
   1  -5  -2    5.80    2.70
   1  -5  -2   11.30    1.90
  -1   5   2   12.70    2.30
  -1   5   2   13.20    3.70
  -1   5   2   11.60    3.70
   3  -5  -4   71.39    8.60
   3  -5  -4   73.49    8.80
   3  -5  -4   69.49    6.60
  -3   5   4   53.49    8.20
  -3   5   4   58.69    8.70
  -3   5   4   68.39    6.80
   5  -5  -6   75.89    8.00
   5  -5  -6   77.79   10.10
   5  -5  -6   71.89    9.40
  -5   5   6   91.89   10.40
  -5   5   6   72.79   10.40
  -5   5   6   67.79    7.60
   7  -5  -8   29.60    5.30
   7  -5  -8   22.80    5.80
   7  -5  -8   20.20    6.10
  -7   5   8   17.30    5.70
  -7   5   8   14.40    5.90
   9  -5 -10    5.40    4.40
  -9   5  10   -2.80    2.80
  -9   5  10    1.80    3.00
  11  -5 -12   66.49   13.10
 -11   5  12   42.70   11.00
 -11   5  12   61.19   10.30
  13  -5 -14    8.00    6.80
 -13   5  14   10.60    6.10
 -14  -4  13  122.29   18.20
 -14  -4  13  165.08   18.40
  14   4 -13  168.08   18.80
  14   4 -13  181.58   18.90
  14   4 -13  174.88   19.50
 -12  -4  11   41.70    9.40
 -12  -4  11   53.49    8.20
  12   4 -11   46.40    7.90
  12   4 -11   60.09    9.10
  12   4 -11   41.10    8.90
 -10  -4   9    6.40    4.00
 -10  -4   9   17.10    4.90
 -10  -4   9   13.70    4.30
  10   4  -9   14.80    4.50
  10   4  -9    9.60    3.70
  10   4  -9    6.90    3.80
  -8  -4   7   43.90    7.40
  -8  -4   7   46.60    6.80
  -8  -4   7   39.60    6.40
   8   4  -7   41.20    5.90
   8   4  -7   44.40    6.40
   8   4  -7   37.40    6.20
  -6  -4   5  456.85   40.60
  -6  -4   5  456.45   40.30
   6   4  -5  450.05   39.40
   6   4  -5  514.75   40.50
   6   4  -5  474.65   40.20
  -4  -4   3 1562.44  122.09
  -4  -4   3 1548.45  123.19
  -4  -4   3 1523.85  123.19
   4   4  -3 1450.85  122.39
   4   4  -3 1559.94  123.19
   4   4  -3 1446.26  122.89
  -2  -4   1   47.20    5.20
  -2  -4   1   38.80    4.80
  -2  -4   1   36.40    5.40
  -2  -4   1   46.30    4.70
   2   4  -1   29.80    4.10
   2   4  -1   39.10    4.80
   0  -4  -1    4.10    2.20
   0  -4  -1    6.80    2.80
   0  -4  -1    7.00    2.80
   0  -4  -1    6.90    1.60
   0   4   1   23.60    3.40
   0   4   1   12.40    3.40
   0   4   1   11.90    2.20
   2  -4  -3 9820.22  782.22
   2  -4  -3 9999.00  782.12
   2  -4  -3 9626.74  780.62
  -2   4   3 9725.43  782.42
  -2   4   3 9535.65  782.32
  -2   4   3 9816.82  780.62
   4  -4  -5 1108.09   88.89
   4  -4  -5 1103.99   88.39
   4  -4  -5 1067.09   87.09
  -4   4   5 1001.90   86.59
  -4   4   5 1147.19   89.69
  -4   4   5 1013.20   88.59
   6  -4  -7  268.17   25.50
   6  -4  -7  274.17   26.00
   6  -4  -7  317.87   27.70
  -6   4   7  298.67   27.20
  -6   4   7  326.67   28.40
  -6   4   7  267.97   24.60
   8  -4  -9    2.90    2.50
   8  -4  -9    5.60    4.40
  -8   4   9    5.40    4.20
  -8   4   9    4.90    3.30
  10  -4 -11   79.99   12.90
 -10   4  11   85.79   13.10
 -10   4  11   92.69   12.30
  12  -4 -13   38.20    9.90
  12  -4 -13   23.90    6.60
 -12   4  13   45.50   10.80
  14  -4 -15   14.60    7.60
 -15  -3  14   75.19   10.40
 -15  -3  14   36.10    9.90
  15   3 -14   59.59   11.80
  15   3 -14   55.39   11.20
  15   3 -14   69.29   10.60
 -13  -3  12   19.70    5.80
 -13  -3  12   27.70    7.50
  13   3 -12   24.00    6.70
  13   3 -12   19.50    5.90
  13   3 -12   26.50    7.10
 -11  -3  10    8.30    4.10
 -11  -3  10    4.20    3.90
 -11  -3  10   17.90    4.70
  11   3 -10   14.30    4.70
  11   3 -10   13.10    4.40
  11   3 -10   14.40    4.80
  -9  -3   8   22.40    5.10
  -9  -3   8   23.50    5.90
  -9  -3   8   19.80    5.20
   9   3  -8   25.00    5.70
   9   3  -8   24.50    5.30
  -7  -3   6   80.69   10.10
  -7  -3   6   96.19   11.00
  -7  -3   6  120.49   10.50
   7   3  -6   94.29   10.40
   7   3  -6   84.29    9.80
  -5  -3   4  195.98   17.50
  -5  -3   4  220.98   19.60
  -5  -3   4  198.08   17.80
   5   3  -4  188.88   15.50
   5   3  -4  175.68   16.80
   5   3  -4  183.68   17.30
  -3  -3   2  225.28   18.80
  -3  -3   2  253.47   19.50
   3   3  -2  212.08   18.80
   3   3  -2  208.48   19.10
  -1  -3   0   43.30    5.10
  -1  -3   0   49.40    4.50
   1   3   0   37.80    4.40
   1  -3  -2 6211.28  490.15
   1  -3  -2 6369.96  491.15
   1  -3  -2 5392.06  491.05
  -1   3   2 6196.08  491.45
  -1   3   2 6267.97  489.95
  -1   3   2 6280.97  491.35
   3  -3  -4    0.50    2.20
   3  -3  -4    1.80    1.60
   3  -3  -4    2.90    2.40
  -3   3   4    6.20    3.00
  -3   3   4    0.00    1.20
  -3   3   4    2.00    2.50
   5  -3  -6   64.29    7.90
   5  -3  -6   65.89    8.70
  -5   3   6   60.89    8.50
  -5   3   6   63.79    6.80
  -5   3   6   79.99    9.70
   7  -3  -8   35.50    5.40
   7  -3  -8   26.90    5.50
   7  -3  -8   25.00    6.20
  -7   3   8   32.20    4.50
  -7   3   8   22.30    5.80
  -7   3   8   22.50    6.40
   9  -3 -10   58.99    9.90
   9  -3 -10   49.70    8.10
  -9   3  10   62.59    9.20
  -9   3  10   68.29   10.10
  11  -3 -12    6.80    4.10
  11  -3 -12    1.60    4.00
 -11   3  12    4.20    4.80
 -11   3  12    2.00    3.10
  13  -3 -14   91.09   13.10
  13  -3 -14  108.59   15.50
 -13   3  14   97.29   15.00
 -16  -2  15    1.40    4.60
  16   2 -15   -0.10    4.30
 -14  -2  13    5.30    4.60
 -14  -2  13    2.50    2.80
  14   2 -13   12.00    5.30
  14   2 -13    8.40    4.20
  14   2 -13   23.90    6.90
 -12  -2  11  130.29   16.90
 -12  -2  11  136.99   15.90
  12   2 -11  158.98   16.80
  12   2 -11  158.08   16.80
 -10  -2   9   18.70    4.90
 -10  -2   9   29.50    5.60
 -10  -2   9   17.70    5.60
  10   2  -9   18.80    5.10
  10   2  -9   17.80    4.80
  -8  -2   7   46.90    7.60
  -8  -2   7   54.69    6.50
  -8  -2   7   45.50    6.60
   8   2  -7   43.50    6.40
   8   2  -7   41.90    6.40
  -6  -2   5   96.09   10.00
  -6  -2   5   94.19   10.60
  -6  -2   5  113.79    9.80
   6   2  -5   86.39    9.50
   6   2  -5   82.69    9.70
  -4  -2   3   96.39    9.10
  -4  -2   3   71.59    8.00
  -4  -2   3   84.19    8.70
   4   2  -3   86.99    8.30
   4   2  -3   89.39    7.20
   4   2  -3   84.59    8.50
  -2  -2   1  849.32   66.29
  -2  -2   1  816.42   66.39
  -2  -2   1  771.62   66.39
  -2  -2   1  792.22   66.59
   2   2  -1  786.72   66.29
   2   2  -1  887.81   66.09
   0  -2  -1 1011.70   76.79
   0  -2  -1  941.01   77.39
   0   2   1  905.71   77.39
   0   2   1  948.51   77.19
   2  -2  -3  382.96   32.00
   2  -2  -3  386.76   32.40
  -2   2   3  361.76   32.20
  -2   2   3  373.26   30.90
  -2   2   3  397.76   32.60
   4  -2  -5   26.20    4.30
   4  -2  -5   19.80    4.70
   4  -2  -5   14.70    4.10
  -4   2   5   29.40    4.90
  -4   2   5   19.20    4.90
  -4   2   5   22.10    3.20
   6  -2  -7  336.37   31.70
   6  -2  -7  337.37   31.20
   6  -2  -7  316.57   32.60
  -6   2   7  394.56   32.50
  -6   2   7  400.76   33.30
  -6   2   7  400.76   31.20
   8  -2  -9   54.79    7.70
   8  -2  -9   63.09    9.10
  -8   2   9   38.80    6.10
  -8   2   9   63.89    8.30
  -8   2   9   46.20    8.10
  10  -2 -11   19.40    5.50
  10  -2 -11   19.70    6.50
 -10   2  11   20.40    6.80
 -10   2  11   16.60    5.30
  12  -2 -13   55.89   11.70
  12  -2 -13   30.20    7.60
 -12   2  13   36.60    8.80
  14  -2 -15   30.90    8.60
  14  -2 -15   49.10   11.70
 -14   2  15   23.70    8.40
 -15  -1  14   33.70    9.20
  15   1 -14   33.50    9.00
  15   1 -14   38.00    8.80
  15   1 -14   19.60    6.70
 -13  -1  12  161.78   17.40
 -13  -1  12  138.99   18.20
  13   1 -12  148.29   17.70
  13   1 -12  188.08   19.10
 -11  -1  10  377.56   35.20
 -11  -1  10  421.06   33.70
 -11  -1  10  385.26   33.80
  11   1 -10  349.47   34.00
  11   1 -10  328.67   34.10
  -9  -1   8   56.39    6.70
  -9  -1   8   47.50    7.50
  -9  -1   8   48.50    6.80
   9   1  -8   48.00    7.00
   9   1  -8   27.60    6.60
  -7  -1   6    5.30    2.70
  -7  -1   6   13.10    4.10
  -7  -1   6   17.70    3.60
   7   1  -6   12.70    3.60
   7   1  -6   17.00    4.10
   7   1  -6   14.60    2.30
  -5  -1   4  106.49    9.70
  -5  -1   4   72.39    8.40
  -5  -1   4  105.09    8.50
   5   1  -4   72.69    8.30
   5   1  -4   79.39    7.30
   5   1  -4   77.89    8.50
  -3  -1   2  478.75   41.70
  -3  -1   2  477.55   41.50
  -3  -1   2  517.15   41.10
   3   1  -2  587.04   40.90
   3   1  -2  480.45   41.40
   3   1  -2  465.65   41.40
  -1  -1   0 1915.91  173.38
  -1  -1   0 2464.85  173.58
  -1  -1   0 2328.57  173.48
   1   1   0 2264.57  173.48
   1   1   0 1956.30  173.38
   1   1   0 2048.59  173.48
   1  -1  -2 4845.31  376.46
   1  -1  -2 4569.44  376.16
  -1   1   2 4940.81  375.56
  -1   1   2 4411.66  376.46
   3  -1  -4    1.50    1.50
   3  -1  -4    0.60    1.50
   3  -1  -4    1.80    2.10
  -3   1   4    3.20    2.20
  -3   1   4    3.10    1.40
  -3   1   4   -0.70    2.20
   5  -1  -6  384.16   38.60
   5  -1  -6  442.66   37.40
   5  -1  -6  418.56   38.10
  -5   1   6  475.15   37.60
  -5   1   6  505.85   38.90
  -5   1   6  456.65   38.90
   7  -1  -8  247.68   25.70
   7  -1  -8  269.07   28.00
   7  -1  -8  284.37   27.30
  -7   1   8  357.06   26.90
  -7   1   8  338.07   28.60
  -7   1   8  350.26   28.00
   9  -1 -10  181.78   19.90
   9  -1 -10  167.98   18.60
  -9   1  10  165.08   19.30
  -9   1  10  211.48   19.20
  11  -1 -12   -3.30    2.60
  11  -1 -12    2.90    3.30
 -11   1  12    1.40    3.00
 -11   1  12   -1.00    2.70
  13  -1 -14   13.10    6.50
  13  -1 -14   12.60    6.50
 -13   1  14   13.50    6.30
 -16   0  15    2.20    5.40
  16   0 -15    2.40    3.60
  16   0 -15    0.30    4.50
 -14   0  13   -3.20    3.00
  14   0 -13    1.50    3.40
  14   0 -13    3.30    3.80
 -12   0  11   -1.30    2.70
 -12   0  11    1.10    2.20
  12   0 -11    2.60    2.90
  12   0 -11   -1.00    2.30
 -10   0   9   -0.10    1.60
 -10   0   9    3.20    2.90
 -10   0   9    1.10    2.00
  10   0  -9    0.30    2.30
  10   0  -9    3.30    2.60
  -8   0   7    5.20    3.50
  -8   0   7    0.70    1.80
  -8   0   7    0.90    1.60
   8   0  -7   -0.60    1.70
   8   0  -7   -0.30    1.80
   8   0  -7    3.40    1.60
  -6   0   5   -0.10    1.90
  -6   0   5    0.30    1.90
  -6   0   5    1.90    1.80
   6   0  -5   -0.10    1.50
   6   0  -5    1.80    1.60
   6   0  -5    3.90    1.50
  -4   0   3    0.60    1.30
  -4   0   3   -1.50    1.50
  -4   0   3   -1.40    1.70
   4   0  -3   -1.70    1.10
   4   0  -3   -1.40    1.30
   4   0  -3   -1.10    0.90
  -2   0   1    5.70    1.30
  -2   0   1    6.60    1.50
   2   0  -1    5.90    1.10
   2   0  -1    6.20    1.40
   0   0  -1   -0.20    0.60
   0   0  -1    0.50    0.80
   0   0  -1    1.50    0.60
   0   0   1   -0.10    0.90
   0   0   1    0.40    0.60
   2   0  -3    0.90    1.20
   2   0  -3   -0.50    1.20
   2   0  -3    0.80    1.50
   2   0  -3   -0.40    1.50
  -2   0   3   -0.10    1.20
  -2   0   3    1.30    1.30
  -2   0   3    0.10    1.90
  -2   0   3    0.10    1.80
   4   0  -5   -0.80    1.00
   4   0  -5    1.70    1.80
   4   0  -5   -1.30    1.50
  -4   0   5    0.50    1.30
  -4   0   5    0.60    2.00
  -4   0   5    1.20    2.00
  -4   0   5    1.70    1.60
   6   0  -7    1.20    1.90
   6   0  -7    0.30    1.20
   6   0  -7    1.60    2.40
  -6   0   7    0.00    2.20
  -6   0   7    1.00    1.20
  -6   0   7   -0.20    1.40
  -6   0   7    0.50    2.20
   8   0  -9   -0.70    2.30
   8   0  -9   -0.60    1.80
  -8   0   9   -0.60    1.90
  -8   0   9    1.00    2.60
  -8   0   9    1.30    2.00
  10   0 -11   -1.10    2.20
  10   0 -11   -0.30    2.70
 -10   0  11    0.00    2.20
 -10   0  11   -1.40    1.50
 -10   0  11    0.90    2.70
  12   0 -13    2.20    3.80
  12   0 -13    4.50    3.70
 -12   0  13    1.00    3.80
  14   0 -15    0.80    4.50
  14   0 -15   -1.30    3.50
 -14   0  15   -4.80    3.90
 -15   1  14   44.80   10.80
  15  -1 -14   42.60   11.30
  15  -1 -14   31.20    7.80
 -13   1  12  157.08   16.30
 -13   1  12  121.39   17.40
  13  -1 -12  175.38   17.30
  13  -1 -12  144.49   17.60
 -11   1  10  399.16   36.20
 -11   1  10  443.06   36.00
 -11   1  10  356.16   37.20
  11  -1 -10  408.66   36.50
  11  -1 -10  409.16   37.50
  -9   1   8   70.49    7.50
  -9   1   8   52.39    8.20
  -9   1   8   42.10    7.70
   9  -1  -8   48.30    7.50
   9  -1  -8   51.89    6.30
   9  -1  -8   49.00    7.00
  -7   1   6   10.60    3.10
  -7   1   6   10.40    3.30
  -7   1   6   13.90    4.00
   7  -1  -6   17.80    3.80
   7  -1  -6   13.80    3.90
   7  -1  -6   15.50    3.20
  -5   1   4  115.69   10.80
  -5   1   4   89.69    9.50
  -5   1   4  103.69    9.20
   5  -1  -4   88.59    9.00
   5  -1  -4   86.29    9.60
  -3   1   2  518.05   44.70
  -3   1   2  502.95   44.10
  -3   1   2  522.75   43.90
  -3   1   2  509.55   44.30
   3  -1  -2  647.04   44.30
  -1   1   0 1941.91  157.68
  -1   1   0 1850.81  157.48
   1  -1   0 2189.48  157.58
   1  -1   0 1873.61  157.58
   1   1  -2 3489.65  310.17
   1   1  -2 3730.03  309.87
  -1  -1   2 3524.45  310.37
  -1  -1   2 4210.58  310.27
  -1  -1   2 4367.16  309.67
   3   1  -4    4.20    1.90
   3   1  -4    0.90    1.50
  -3  -1   4    1.50    1.00
  -3  -1   4    2.10    2.00
  -3  -1   4    1.70    1.60
  -3  -1   4    5.40    2.70
   5   1  -6  374.76   35.00
   5   1  -6  395.76   35.10
  -5  -1   6  441.26   35.30
  -5  -1   6  371.56   34.30
  -5  -1   6  389.66   35.30
  -5  -1   6  433.66   33.20
   7   1  -8  288.77   27.80
   7   1  -8  280.27   27.90
  -7  -1   8  267.87   27.90
  -7  -1   8  336.47   25.60
  -7  -1   8  275.27   26.80
  -7  -1   8  348.07   28.20
   9   1 -10  171.98   19.00
   9   1 -10  168.88   18.40
  -9  -1  10  215.38   18.90
  -9  -1  10  159.88   18.90
  -9  -1  10  167.58   17.40
  11   1 -12    0.70    2.90
  11   1 -12   -3.00    2.50
 -11  -1  12    3.00    2.70
 -11  -1  12    0.20    3.20
  13   1 -14   13.60    5.50
  13   1 -14   18.30    7.30
 -13  -1  14    9.50    5.70
  16  -2 -15    1.50    5.40
 -14   2  13    4.30    3.80
  14  -2 -13   12.00    5.70
  14  -2 -13    4.50    3.30
 -12   2  11  131.59   15.10
 -12   2  11  124.69   16.40
  12  -2 -11  151.58   17.10
  12  -2 -11  163.88   16.00
 -10   2   9   18.80    6.00
 -10   2   9   17.80    4.40
 -10   2   9   18.10    4.50
  10  -2  -9   12.70    4.70
  10  -2  -9   22.10    4.90
  -8   2   7   51.59    8.00
  -8   2   7   53.09    7.10
  -8   2   7   74.49    7.60
   8  -2  -7   56.79    7.00
   8  -2  -7   60.19    8.10
   8  -2  -7   53.69    7.00
  -6   2   5  128.89   12.50
  -6   2   5  101.69   10.90
  -6   2   5  117.89   11.00
   6  -2  -5  117.19   11.60
   6  -2  -5   95.39   10.50
  -4   2   3   78.99   10.10
  -4   2   3   72.89    9.40
  -4   2   3  106.49    9.60
   4  -2  -3  114.29   10.10
   4  -2  -3  110.89    9.20
   4  -2  -3  118.89    9.80
  -2   2   1  838.42   71.29
  -2   2   1  847.72   71.59
   2  -2  -1 1043.60   71.39
   2  -2  -1  787.02   71.29
   0   2  -1  920.71   74.19
   0   2  -1  912.01   74.39
   0  -2   1 1023.40   74.39
   0  -2   1  817.02   74.39
   2   2  -3  284.37   24.00
   2   2  -3  254.27   23.60
   2   2  -3  273.77   23.30
  -2  -2   3  308.97   24.40
  -2  -2   3  261.17   22.80
  -2  -2   3  284.97   23.80
  -2  -2   3  301.57   24.10
   4   2  -5   14.00    3.20
   4   2  -5   10.90    3.20
   4   2  -5   15.80    3.40
  -4  -2   5   18.90    4.10
  -4  -2   5   16.60    3.50
  -4  -2   5   18.30    4.30
  -4  -2   5   15.10    1.90
   6   2  -7  290.07   28.40
   6   2  -7  321.17   28.30
   6   2  -7  307.77   28.80
  -6  -2   7  328.77   26.10
  -6  -2   7  305.57   28.20
  -6  -2   7  314.47   29.30
  -6  -2   7  358.26   29.20
   8   2  -9   50.39    7.70
   8   2  -9   55.99    7.30
   8   2  -9   46.30    7.50
  -8  -2   9   62.79    9.00
  -8  -2   9   39.50    6.70
  -8  -2   9   49.60    7.50
  10   2 -11   18.10    5.70
  10   2 -11   28.20    6.00
  10   2 -11   16.30    5.60
 -10  -2  11    5.80    4.20
 -10  -2  11   11.70    4.20
 -10  -2  11   21.00    5.00
  12   2 -13   51.79    8.10
  12   2 -13   26.50    8.20
 -12  -2  13   38.80    9.20
  14   2 -15   51.99   10.40
 -14  -2  15   18.40    8.60
 -15   3  14   41.80   11.20
  15  -3 -14   67.79   13.60
  15  -3 -14   76.29   10.80
 -13   3  12   14.00    6.30
  13  -3 -12   24.70    7.80
 -11   3  10   12.40    4.20
 -11   3  10   17.60    5.10
 -11   3  10   15.20    5.80
  11  -3 -10   18.90    6.20
  11  -3 -10   10.40    3.80
  -9   3   8   25.70    6.70
  -9   3   8   15.70    4.10
  -9   3   8   18.90    4.70
   9  -3  -8   13.80    4.70
   9  -3  -8   26.50    5.80
   9  -3  -8   32.80    5.80
  -7   3   6  143.39   14.30
  -7   3   6   89.79   11.70
  -7   3   6  119.99   12.30
   7  -3  -6  133.79   12.50
   7  -3  -6  133.19   13.10
  -5   3   4  316.37   27.10
  -5   3   4  299.67   25.60
   5  -3  -4  261.47   25.80
   5  -3  -4  288.87   25.70
   5  -3  -4  310.37   24.90
  -3   3   2  240.68   25.50
  -3   3   2  258.67   25.10
   3  -3  -2  312.17   25.50
   3  -3  -2  338.47   24.30
   3  -3  -2  312.17   25.30
   3  -3  -2  296.07   25.20
  -1   3   0   50.49    4.40
  -1   3   0   46.40    5.30
  -1   3   0   37.30    4.90
   1  -3   0   47.70    5.30
   1  -3   0   45.00    4.40
   1  -3   0   49.80    5.40
   1   3  -2 4355.56  351.26
   1   3  -2 4366.96  351.16
   1   3  -2 4555.04  350.26
  -1  -3   2 4279.77  350.76
  -1  -3   2 3901.91  351.36
  -1  -3   2 4783.72  351.36
   3   3  -4    7.30    2.40
   3   3  -4    3.70    1.50
   3   3  -4    1.10    1.60
  -3  -3   4    4.60    2.40
  -3  -3   4    1.40    0.80
  -3  -3   4    0.50    1.70
  -3  -3   4    2.40    2.30
   5   3  -6   47.20    6.00
   5   3  -6   44.40    6.20
   5   3  -6   62.69    7.20
  -5  -3   6   55.09    7.10
  -5  -3   6   33.10    5.90
  -5  -3   6   46.40    7.20
   7   3  -8   26.00    5.50
   7   3  -8   19.60    4.70
   7   3  -8   23.00    5.50
  -7  -3   8   24.80    5.80
  -7  -3   8   31.90    5.90
  -7  -3   8   19.90    5.60
   9   3 -10   55.79    8.70
   9   3 -10   47.20    7.60
   9   3 -10   60.69    8.60
  -9  -3  10   57.59    8.40
  -9  -3  10   47.30    9.50
  -9  -3  10   42.40    7.40
  11   3 -12    9.00    4.20
  11   3 -12    4.60    4.00
  11   3 -12    8.80    4.80
 -11  -3  12    2.90    2.80
 -11  -3  12    5.70    4.20
 -11  -3  12    9.40    4.20
  13   3 -14   95.19   13.90
 -13  -3  14   79.89   13.30
 -14   4  13  197.78   22.80
  14  -4 -13  178.58   22.00
 -12   4  11   38.80   10.00
  12  -4 -11   61.49   10.20
 -10   4   9   23.70    4.90
 -10   4   9   20.30    5.30
 -10   4   9   19.70    6.80
  10  -4  -9   21.00    5.10
  10  -4  -9   14.50    5.20
  -8   4   7   72.69    8.40
  -8   4   7   66.59    9.80
  -8   4   7   58.89    8.70
   8  -4  -7   65.89    7.60
   8  -4  -7   68.29    8.50
   8  -4  -7   74.79    9.40
  -6   4   5  638.64   63.39
  -6   4   5  782.02   62.29
   6  -4  -5  739.63   61.29
   6  -4  -5  769.82   62.99
   6  -4  -5  796.72   62.69
  -4   4   3 2422.66  181.58
   4  -4  -3 2294.67  180.38
   4  -4  -3 2187.18  181.88
   4  -4  -3 2139.19  181.48
   4  -4  -3 2187.68  181.68
  -2   4   1   32.00    4.90
  -2   4   1   31.50    4.50
   2  -4  -1   40.70    4.80
   2  -4  -1   41.90    5.20
   2  -4  -1   38.30    5.00
   0   4  -1    7.50    2.30
   0   4  -1    8.10    2.60
   0   4  -1    4.80    1.70
   0  -4   1    8.40    3.00
   0  -4   1   10.30    2.70
   2   4  -3 6534.05  519.55
   2   4  -3 6607.04  520.85
   2   4  -3 6484.75  520.65
  -2  -4   3 5908.01  520.95
  -2  -4   3 6659.33  519.95
  -2  -4   3 6738.53  520.85
   4   4  -5  703.73   57.79
   4   4  -5  648.24   57.79
   4   4  -5  707.63   56.89
  -4  -4   5  649.93   58.19
  -4  -4   5  701.13   58.09
  -4  -4   5  707.93   55.79
  -4  -4   5  692.73   57.89
   6   4  -7  182.58   18.10
   6   4  -7  160.48   17.40
   6   4  -7  189.08   17.30
  -6  -4   7  173.98   18.40
  -6  -4   7  200.38   18.00
  -6  -4   7  184.18   18.30
   8   4  -9    0.90    2.30
   8   4  -9    3.70    2.80
   8   4  -9    5.60    3.00
  -8  -4   9    3.00    2.90
  -8  -4   9    4.10    3.10
  -8  -4   9    1.10    2.90
  10   4 -11   82.49   10.90
  10   4 -11   91.59   11.00
  10   4 -11   78.49   11.20
 -10  -4  11   61.59   10.60
 -10  -4  11   74.99   10.00
 -10  -4  11   67.29   10.30
  12   4 -13   32.50    8.70
  12   4 -13   29.50    7.70
 -12  -4  13   32.30    8.80
 -12  -4  13   37.80    7.80
 -15   5  14    8.70    6.70
  15  -5 -14    9.90    6.00
 -13   5  12    2.30    4.70
  13  -5 -12    2.60    4.40
 -11   5  10    1.40    2.80
 -11   5  10   -3.70    3.20
  11  -5 -10   -0.20    1.90
  11  -5 -10   -2.50    2.60
  -9   5   8  147.29   16.80
  -9   5   8  114.99   13.70
   9  -5  -8  141.29   14.70
   9  -5  -8  137.49   13.30
   9  -5  -8  138.99   15.50
  -7   5   6   13.60    3.70
  -7   5   6   10.90    4.80
   7  -5  -6   18.50    5.00
   7  -5  -6    9.20    3.60
   7  -5  -6   18.90    3.30
  -5   5   4   -1.10    2.30
  -5   5   4    1.60    1.90
  -5   5   4    5.20    2.60
   5  -5  -4   -1.60    1.90
   5  -5  -4    0.80    0.90
   5  -5  -4    3.60    2.20
  -3   5   2    1.20    2.30
  -3   5   2    8.50    2.60
   3  -5  -2    7.40    2.90
   3  -5  -2    3.60    2.40
  -1   5   0  119.79   12.60
  -1   5   0  131.49   11.30
  -1   5   0  132.99   12.40
   1  -5   0  135.19   11.50
   1  -5   0  134.89   13.00
   1  -5   0  125.09   12.60
   1   5  -2    9.20    2.50
   1   5  -2   13.80    3.30
  -1  -5   2   10.20    3.40
  -1  -5   2    9.10    2.90
   3   5  -4   38.90    5.90
   3   5  -4   50.89    4.80
   3   5  -4   44.70    6.30
  -3  -5   4   45.80    6.30
  -3  -5   4   48.40    6.80
  -3  -5   4   41.00    4.90
   5   5  -6   50.29    6.00
   5   5  -6   51.29    7.10
   5   5  -6   65.19    7.70
  -5  -5   6   45.70    7.40
  -5  -5   6   40.80    7.00
  -5  -5   6   50.19    4.70
   7   5  -8   22.40    5.40
   7   5  -8   20.70    4.60
   7   5  -8   18.90    4.90
  -7  -5   8   16.90    5.30
  -7  -5   8   18.30    5.20
  -7  -5   8   16.30    5.10
   9   5 -10    1.50    2.30
   9   5 -10   -0.20    2.40
   9   5 -10    0.20    2.50
  -9  -5  10    0.40    2.50
  -9  -5  10    0.60    2.50
  -9  -5  10    0.40    2.60
  11   5 -12   39.30    8.40
  11   5 -12   30.70    8.20
 -11  -5  12   26.60    6.90
 -11  -5  12   35.80    7.60
 -11  -5  12   32.30    8.50
  13   5 -14    3.00    4.50
  13   5 -14    2.10    3.50
 -13  -5  14   -0.90    3.80
  14  -6 -13  113.39   18.50
 -12   6  11  235.38   28.00
  12  -6 -11  280.07   27.90
 -10   6   9    8.20    3.40
 -10   6   9    8.10    5.50
  10  -6  -9    1.30    3.10
  10  -6  -9    1.40    1.90
  10  -6  -9    2.60    3.00
  -8   6   7  578.04   50.89
  -8   6   7  570.44   47.70
   8  -6  -7  573.74   46.70
   8  -6  -7  523.95   48.50
   8  -6  -7  538.95   49.20
  -6   6   5 1341.17  110.99
  -6   6   5 1322.37  109.59
  -6   6   5 1376.96  108.89
   6  -6  -5 1278.27  107.19
   6  -6  -5 1326.57  109.69
   6  -6  -5 1330.27  109.69
  -4   6   3   45.30    6.40
  -4   6   3   40.50    5.50
  -4   6   3   44.80    6.80
   4  -6  -3   39.40    5.90
   4  -6  -3   38.00    5.90
   4  -6  -3   34.40    5.80
  -2   6   1   19.10    2.20
  -2   6   1   14.10    4.20
  -2   6   1   14.20    3.60
   2  -6  -1   15.00    4.20
   2  -6  -1   22.30    4.60
   2  -6  -1   20.70    3.70
   0   6  -1  116.99   11.70
   0   6  -1  118.39   12.00
   0   6  -1  123.49   10.70
   0  -6   1  145.19   12.40
   0  -6   1  110.09   10.00
   0  -6   1  122.89   11.70
   0  -6   1   93.79   11.70
   2   6  -3 2657.63  207.48
   2   6  -3 2649.53  209.58
   2   6  -3 2684.23  209.08
  -2  -6   3 2348.97  209.78
  -2  -6   3 2727.43  208.88
  -2  -6   3 2437.16  209.48
   4   6  -5  123.59   12.80
   4   6  -5  141.49   13.40
   4   6  -5  126.19   11.30
  -4  -6   5  123.39   11.30
  -4  -6   5  126.49   13.60
  -4  -6   5  101.69   12.70
   6   6  -7   58.39    6.60
   6   6  -7   43.00    7.30
   6   6  -7   60.39    7.90
  -6  -6   7   54.59    8.40
  -6  -6   7   42.90    7.60
   8   6  -9    0.70    2.40
   8   6  -9    3.50    3.10
  -8  -6   9   11.70    4.80
  -8  -6   9    1.30    2.70
  10   6 -11   19.40    6.20
  10   6 -11   14.00    5.20
 -10  -6  11   13.10    5.60
 -10  -6  11   10.40    5.80
  12   6 -13  116.99   15.30
  12   6 -13  126.49   16.80
 -12  -6  13  128.29   16.90
 -15   7  14   39.60   11.40
  15  -7 -14   40.70   11.40
 -13   7  12   20.80    8.10
  13  -7 -12   44.70   10.70
 -11   7  10   -0.60    3.80
  11  -7 -10    0.90    2.80
  11  -7 -10    3.10    4.40
  -9   7   8    1.20    3.80
  -9   7   8    1.60    2.40
   9  -7  -8    2.20    3.20
   9  -7  -8    2.00    3.20
  -7   7   6  158.38   18.80
  -7   7   6  172.58   17.80
  -7   7   6  186.78   17.00
   7  -7  -6  174.88   15.20
   7  -7  -6  162.88   17.90
   7  -7  -6  160.08   17.60
  -5   7   4  274.57   23.90
  -5   7   4  221.88   24.00
  -5   7   4  299.07   23.10
   5  -7  -4  320.57   24.30
   5  -7  -4  280.77   23.80
   5  -7  -4  237.28   23.70
   5  -7  -4  217.08   20.60
  -3   7   2  364.46   31.60
  -3   7   2  356.16   30.60
   3  -7  -2  382.56   31.50
   3  -7  -2  309.67   31.20
  -1   7   0   59.69    6.90
  -1   7   0   50.69    5.10
   1  -7   0   51.09    7.30
   1  -7   0   48.10    5.40
   1  -7   0   50.99    6.80
   1   7  -2    8.00    3.10
   1   7  -2    7.80    3.00
   1   7  -2    3.30    0.80
   1   7  -2   10.30    2.60
  -1  -7   2    5.40    2.60
  -1  -7   2    6.30    3.20
   3   7  -4 2010.00  159.58
   3   7  -4 2005.80  157.58
  -3  -7   4 1820.22  160.38
  -3  -7   4 1873.91  160.08
  -3  -7   4 2064.19  158.88
   5   7  -6  196.48   16.70
   5   7  -6  184.18   18.60
   5   7  -6  176.68   18.30
  -5  -7   6  148.29   18.20
  -5  -7   6  199.28   16.40
  -5  -7   6  188.08   19.40
   7   7  -8   27.30    6.30
   7   7  -8   22.00    5.70
  -7  -7   8   26.70    7.30
  -7  -7   8   29.70    6.90
   9   7 -10   45.90    9.70
   9   7 -10   50.89    9.50
  -9  -7  10   60.09    9.80
  -9  -7  10   44.10    9.50
  11   7 -12   81.89   12.10
  11   7 -12   81.29   11.70
 -11  -7  12   67.29   11.50
 -11  -7  12   61.29   12.60
  13   7 -14    8.80    5.10
  13   7 -14   -0.50    3.60
 -13  -7  14    4.20    4.80
 -14   8  13    2.20    5.30
  14  -8 -13   -1.60    4.90
 -12   8  11   26.60    9.90
  12  -8 -11   51.99   11.10
 -10   8   9   26.30    8.80
  10  -8  -9   21.70    7.30
  10  -8  -9   19.70    6.40
  -8   8   7    8.30    3.90
  -8   8   7   12.30    5.70
  -8   8   7    5.30    2.90
   8  -8  -7    2.90    3.50
   8  -8  -7   14.70    5.20
  -6   8   5   23.90    4.90
  -6   8   5   30.40    7.40
  -6   8   5   22.40    5.70
   6  -8  -5   22.90    5.50
   6  -8  -5   15.50    5.10
  -4   8   3  172.28   17.30
  -4   8   3  166.28   15.70
  -4   8   3  184.98   17.20
   4  -8  -3  175.18   16.80
   4  -8  -3  137.89   16.40
   4  -8  -3  146.79   16.70
  -2   8   1  115.99   11.80
  -2   8   1  122.99   12.90
   2  -8  -1  109.19   11.00
   2  -8  -1  105.39   12.40
   2  -8  -1  116.59   12.50
   0   8  -1   22.80    3.50
   0   8  -1   28.90    5.90
   0   8  -1   32.10    6.00
   0  -8   1   25.00    5.20
   0  -8   1   30.70    3.50
   0  -8   1   29.50    5.80
   0  -8   1   31.40    6.60
   2   8  -3  444.86   38.40
   2   8  -3  443.56   37.50
   2   8  -3  431.66   38.70
  -2  -8   3  461.95   37.90
  -2  -8   3  415.36   38.80
  -2  -8   3  428.96   38.50
   4   8  -5    6.80    3.10
   4   8  -5    4.30    2.60
  -4  -8   5    2.50    2.60
  -4  -8   5    2.60    2.70
  -4  -8   5    4.90    2.10
   6   8  -7  632.24   51.89
   6   8  -7  635.34   51.99
  -6  -8   7  577.24   52.69
  -6  -8   7  526.75   51.89
   8   8  -9   -0.60    2.40
   8   8  -9    1.90    2.70
  -8  -8   9    1.40    3.20
  -8  -8   9    5.40    4.20
  10   8 -11    3.10    3.20
  10   8 -11   10.70    5.60
 -10  -8  11    3.50    3.90
 -10  -8  11    9.40    5.30
  12   8 -13   -4.50    3.10
  12   8 -13   -1.40    3.70
 -12  -8  13    7.90    5.50
 -13   9  12  112.19   17.50
  13  -9 -12   85.39   15.40
 -11   9  10  472.25   47.00
  11  -9 -10  451.15   45.30
  11  -9 -10  506.45   45.10
  -9   9   8  279.07   31.20
  -9   9   8  295.37   29.60
   9  -9  -8  346.17   30.90
   9  -9  -8  287.87   29.40
  -7   9   6   46.60    7.10
  -7   9   6   50.09    8.70
  -7   9   6   37.70    9.30
   7  -9  -6   60.39    8.90
   7  -9  -6   51.19    8.70
  -5   9   4    2.90    2.40
  -5   9   4    2.20    2.90
  -5   9   4    1.30    2.70
   5  -9  -4    1.10    2.50
   5  -9  -4    1.90    2.70
   5  -9  -4    0.30    2.40
  -3   9   2  332.57   29.60
  -3   9   2  315.57   28.20
   3  -9  -2  304.57   27.80
   3  -9  -2  311.97   29.10
   3  -9  -2  322.17   29.50
  -1   9   0  538.25   43.50
  -1   9   0  501.95   40.10
  -1   9   0  478.05   42.00
   1  -9   0  511.95   43.10
   1  -9   0  493.85   42.80
   1  -9   0  433.86   40.40
   1   9  -2  469.75   42.70
   1   9  -2  523.25   45.60
   1   9  -2  556.64   44.30
   1   9  -2  485.45   45.90
  -1  -9   2  603.04   43.00
  -1  -9   2  500.95   45.80
  -1  -9   2  479.75   46.00
  -1  -9   2  576.14   45.80
   3   9  -4  153.38   14.20
   3   9  -4  148.59   14.90
  -3  -9   4  156.78   14.10
  -3  -9   4  119.39   14.90
  -3  -9   4  108.09   14.40
   5   9  -6  161.28   15.60
   5   9  -6  148.09   15.80
  -5  -9   6  121.19   15.70
  -5  -9   6  139.79   16.60
   7   9  -8    1.40    2.50
   7   9  -8    5.40    3.40
  -7  -9   8    4.40    3.70
  -7  -9   8    5.00    3.90
   9   9 -10   26.10    7.20
   9   9 -10   21.90    6.60
  -9  -9  10   53.99   11.30
  -9  -9  10   34.30    9.30
  11   9 -12   54.59   11.00
  11   9 -12   54.59   11.00
 -11  -9  12   52.69   12.00
 -11  -9  12   45.00   10.60
  14 -10 -13    8.10    6.80
 -12  10  11    9.80    6.50
  12 -10 -11    0.20    4.20
  12 -10 -11   -1.40    3.90
 -10  10   9   18.40    7.10
 -10  10   9    8.20    6.70
  10 -10  -9   15.00    6.50
  10 -10  -9   23.80    7.00
  -8  10   7    3.50    4.30
  -8  10   7    2.10    3.40
   8 -10  -7    9.40    4.50
   8 -10  -7    6.30    4.30
  -6  10   5    0.20    2.50
  -6  10   5    3.10    3.70
  -6  10   5   -0.20    1.90
   6 -10  -5   -2.20    2.30
   6 -10  -5    0.70    2.70
   6 -10  -5   -0.20    2.90
  -4  10   3   65.99   10.10
  -4  10   3   74.79    9.00
  -4  10   3   77.19   10.50
   4 -10  -3   71.89   10.10
   4 -10  -3   69.09    9.90
  -2  10   1   39.00    6.10
  -2  10   1   34.90    7.80
   2 -10  -1   42.40    6.90
   2 -10  -1   44.80    7.10
   2 -10  -1   28.90    5.00
   0  10  -1   74.99    8.10
   0  10  -1   85.69    9.80
   0  10  -1   71.19   10.10
   0 -10   1   62.09   10.00
   0 -10   1   92.09   10.70
   0 -10   1   94.29    8.00
   2  10  -3  299.17   27.50
   2  10  -3  329.27   25.80
   2  10  -3  294.47   26.90
  -2 -10   3  257.37   26.80
  -2 -10   3  236.98   26.80
   4  10  -5  121.19   13.90
   4  10  -5  147.79   15.20
  -4 -10   5  146.79   13.80
  -4 -10   5  128.49   15.30
  -4 -10   5  120.29   15.40
   6  10  -7   28.70    6.90
   6  10  -7   21.90    6.10
  -6 -10   7   20.20    6.80
  -6 -10   7   45.20    9.80
   8  10  -9   37.10    8.30
   8  10  -9   25.30    6.90
  -8 -10   9   39.10   10.10
  -8 -10   9   17.40    7.60
  10  10 -11   10.10    5.10
  10  10 -11   26.20    7.00
 -10 -10  11   15.90    7.10
 -10 -10  11    9.10    5.70
  12  10 -13    3.80    4.60
  12  10 -13    3.20    4.20
 -12 -10  13    3.60    5.30
 -13  11  12   81.89   18.10
  13 -11 -12   90.99   17.10
 -11  11  10   55.89   14.00
 -11  11  10   73.89   11.90
  11 -11 -10   53.69   11.80
  -9  11   8   61.59   10.30
  -9  11   8   37.10    9.60
   9 -11  -8   36.40    9.00
   9 -11  -8   49.40   10.70
  -7  11   6    4.50    4.30
  -7  11   6    8.70    5.20
   7 -11  -6   14.00    5.00
   7 -11  -6    9.40    4.70
  -5  11   4   26.40    7.20
  -5  11   4   13.90    5.60
  -5  11   4   10.30    3.70
   5 -11  -4    5.60    3.60
   5 -11  -4    7.60    4.80
   5 -11  -4    5.00    3.80
  -3  11   2  277.37   29.60
  -3  11   2  346.37   29.10
   3 -11  -2  311.97   28.10
   3 -11  -2  309.77   30.10
   3 -11  -2  329.87   30.10
  -1  11   0  309.77   29.70
  -1  11   0  298.87   28.50
   1 -11   0  327.47   29.50
   1 -11   0  311.67   26.70
   1 -11   0  298.37   29.30
   1  11  -2   68.89    7.30
   1  11  -2   64.19    9.30
   1  11  -2   63.39    8.60
  -1 -11   2   69.09    9.10
  -1 -11   2   49.20    8.30
  -1 -11   2   50.99    8.90
   3  11  -4  144.09   13.50
   3  11  -4  113.69   13.90
   3  11  -4  123.39   14.90
  -3 -11   4  143.89   14.00
  -3 -11   4  104.79   14.00
  -3 -11   4  107.89   14.50
   5  11  -6   15.60    4.80
   5  11  -6   22.20    6.20
  -5 -11   6   15.50    5.40
  -5 -11   6   20.50    6.50
   7  11  -8  129.89   16.00
   7  11  -8  145.49   16.70
  -7 -11   8  145.29   18.20
  -7 -11   8  148.39   18.10
   9  11 -10   52.49   10.60
   9  11 -10   51.39   10.40
  -9 -11  10   52.49   12.20
  -9 -11  10   85.39   13.20
  11  11 -12   13.70    6.60
  11  11 -12   -0.90    3.90
 -11 -11  12   -1.60    5.00
 -11 -11  12    5.20    5.70
 -12  12  11    1.60    6.20
  12 -12 -11    5.30    6.80
  12 -12 -11   -0.60    4.30
 -10  12   9  313.57   33.30
 -10  12   9  310.67   31.30
  10 -12  -9  262.47   30.50
  10 -12  -9  313.97   31.30
  -8  12   7   11.20    5.60
  -8  12   7   13.10    7.20
   8 -12  -7    9.50    5.10
   8 -12  -7   10.60    5.50
  -6  12   5    3.00    4.00
  -6  12   5    5.90    4.90
   6 -12  -5   26.50    7.30
   6 -12  -5    4.10    3.50
   6 -12  -5    3.70    3.90
  -4  12   3   88.49   12.90
  -4  12   3   96.19   13.10
  -4  12   3  112.99   12.00
   4 -12  -3   93.09   12.50
   4 -12  -3   92.39   11.20
   4 -12  -3   93.39   12.80
  -2  12   1  149.59   17.20
  -2  12   1  153.08   16.00
   2 -12  -1  147.29   14.50
   2 -12  -1  134.69   16.50
   2 -12  -1  162.68   17.30
   0  12  -1  177.38   19.30
   0  12  -1  171.48   18.10
   0 -12   1  158.08   18.60
   0 -12   1  193.28   19.20
   2  12  -3   48.20    9.00
   2  12  -3   45.10    9.10
   2  12  -3   42.70    6.20
  -2 -12   3   39.00    8.70
  -2 -12   3   39.70    8.40
   4  12  -5  427.26   35.30
   4  12  -5  387.06   33.50
   4  12  -5  360.86   35.20
  -4 -12   5  335.27   34.70
  -4 -12   5  329.77   35.10
   6  12  -7   36.60    8.10
   6  12  -7   26.30    6.20
  -6 -12   7   19.80    7.10
  -6 -12   7   22.00    7.30
   8  12  -9   88.99   12.80
   8  12  -9  113.99   14.10
  -8 -12   9   93.69   15.00
  -8 -12   9   80.39   14.30
  10  12 -11   56.99   11.80
  10  12 -11   59.89   11.80
 -10 -12  11   46.40   11.90
 -10 -12  11   54.39   13.40
 -11  13  10    5.20    6.80
 -11  13  10    5.60    5.30
  11 -13 -10   24.60    8.30
  11 -13 -10   16.00    7.40
  -9  13   8   -2.70    4.00
  -9  13   8    2.70    5.00
   9 -13  -8   -1.70    4.10
   9 -13  -8    4.20    5.10
  -7  13   6    0.30    3.40
  -7  13   6    0.10    4.40
   7 -13  -6   -1.00    3.40
   7 -13  -6    0.80    3.30
  -5  13   4   14.20    6.20
  -5  13   4   18.80    7.30
  -5  13   4   18.40    4.80
   5 -13  -4   18.20    6.10
   5 -13  -4   11.60    5.20
  -3  13   2   14.70    5.90
  -3  13   2   16.80    5.30
  -3  13   2   19.40    6.90
   3 -13  -2   23.00    6.80
   3 -13  -2   25.60    7.20
  -1  13   0   14.90    5.70
  -1  13   0    5.20    3.60
   1 -13   0   12.60    5.30
   1 -13   0   12.30    5.00
   1  13  -2  143.19   15.10
   1  13  -2  132.19   15.70
  -1 -13   2  107.79   15.20
  -1 -13   2  137.59   15.40
   3  13  -4   56.69    8.80
   3  13  -4   48.50   10.30
  -3 -13   4   41.70    9.50
  -3 -13   4   55.99    8.50
  -3 -13   4   45.80   10.30
   5  13  -6   59.99   11.20
   5  13  -6   45.10   11.00
   5  13  -6   61.59    8.90
  -5 -13   6   67.39   11.00
  -5 -13   6   63.39   11.00
   7  13  -8    1.70    3.00
   7  13  -8    7.60    5.10
  -7 -13   8    7.70    5.60
  -7 -13   8    1.20    4.40
   9  13 -10   21.70    6.40
   9  13 -10   10.50    5.50
  -9 -13  10   13.10    7.00
  -9 -13  10   21.20    8.30
 -10  14   9   54.09   12.60
 -10  14   9   47.70   12.30
  10 -14  -9   72.19   14.10
  10 -14  -9   66.39   13.70
  -8  14   7   81.59   13.70
  -8  14   7  104.39   15.30
   8 -14  -7   72.09   14.00
   8 -14  -7   63.29   11.30
  -6  14   5  107.49   15.80
  -6  14   5  124.49   16.30
   6 -14  -5  114.19   15.50
   6 -14  -5  110.89   15.40
  -4  14   3   78.69   13.10
  -4  14   3   87.39   11.40
  -4  14   3   90.09   13.60
   4 -14  -3   74.49   12.70
   4 -14  -3  105.99   13.50
  -2  14   1   46.90    9.30
  -2  14   1   42.60   10.20
   2 -14  -1   41.90    9.50
   2 -14  -1   50.69   10.60
   0  14  -1   73.79   10.60
   0  14  -1  100.59   12.90
   0 -14   1   70.29   11.00
   0 -14   1   69.19   10.90
   2  14  -3   17.60    6.30
   2  14  -3   15.90    5.20
  -2 -14   3    2.40    3.40
  -2 -14   3   29.40    7.00
  -2 -14   3    7.80    4.70
   4  14  -5  167.58   20.20
   4  14  -5  173.38   19.30
  -4 -14   5  157.98   20.00
  -4 -14   5  170.58   20.20
   6  14  -7    2.40    2.80
   6  14  -7    2.20    4.30
   6  14  -7    1.80    4.00
  -6 -14   7   -2.00    3.90
  -6 -14   7    2.10    4.90
   8  14  -9    4.20    3.50
   8  14  -9    1.50    4.80
  -8 -14   9    8.80    6.10
  -8 -14   9    4.20    6.40
  -9  15   8   -0.20    4.50
  -9  15   8   -8.70    4.20
   9 -15  -8   -0.20    4.20
   9 -15  -8    1.70    4.70
  -7  15   6   -0.20    4.30
  -7  15   6   -2.90    4.00
   7 -15  -6    0.20    4.10
   7 -15  -6    5.70    5.10
  -5  15   4   15.40    6.90
  -5  15   4    7.50    5.60
   5 -15  -4    6.50    4.90
   5 -15  -4   -0.60    3.30
  -3  15   2    2.70    3.20
  -3  15   2    4.20    4.10
  -3  15   2   -1.60    3.50
   3 -15  -2   -3.80    2.80
   3 -15  -2   -2.30    3.40
  -1  15   0    2.80    3.10
  -1  15   0    0.70    3.60
   1 -15   0   -5.00    2.60
   1 -15   0    2.00    2.80
   1  15  -2   40.50    8.80
   1  15  -2   44.60   10.30
  -1 -15   2   56.39    9.30
  -1 -15   2   34.00    8.50
   3  15  -4   72.59   12.20
   3  15  -4   98.89   12.90
  -3 -15   4   89.39   13.60
  -3 -15   4   90.39   12.70
   5  15  -6   13.90    6.80
   5  15  -6    9.00    5.20
  -5 -15   6    6.20    5.10
   7  15  -8    2.30    4.10
   7  15  -8   -2.30    4.10
  -7 -15   8   -4.70    4.10
  -7 -15   8    3.70    5.80
  -8  16   7    2.20    5.10
  -8  16   7    2.40    5.80
   8 -16  -7    4.90    5.40
  -6  16   5    7.30    6.20
  -6  16   5    4.70    5.10
   6 -16  -5    6.50    5.40
   6 -16  -5    0.00    4.60
  -4  16   3   29.20    9.60
  -4  16   3    4.50    5.30
   4 -16  -3   16.40    6.70
   4 -16  -3   12.00    5.80
  -2  16   1   19.00    6.20
  -2  16   1   16.60    7.70
   2 -16  -1   16.40    6.50
   2 -16  -1   21.70    7.90
   0  16  -1   54.99   10.40
   0  16  -1   39.40   10.20
   0 -16   1   46.20    9.80
   0 -16   1   31.10    8.30
   2  16  -3   58.89   12.10
   2  16  -3   47.10    9.90
  -2 -16   3   39.80    9.70
  -2 -16   3   38.00    8.90
   4  16  -5  357.16   32.30
   4  16  -5  320.67   32.90
  -4 -16   5  312.47   32.90
  -4 -16   5  260.87   31.40
   6  16  -7   -3.40    4.00
   6  16  -7   -0.20    4.40
  -6 -16   7   -1.30    4.00
  -6 -16   7   -0.30    5.00
  -7  17   6   33.10   10.10
  -7  17   6   53.39   12.70
   7 -17  -6   19.20    8.90
  -5  17   4  116.99   17.60
  -5  17   4  135.59   18.60
   5 -17  -4  106.09   16.40
   5 -17  -4  121.29   17.60
  -3  17   2    4.50    4.60
  -3  17   2    2.30    4.60
   3 -17  -2    1.00    4.30
   3 -17  -2    4.20    4.40
  -1  17   0   19.80    7.90
  -1  17   0   24.00    7.40
   1 -17   0   25.50    7.60
   1 -17   0   21.60    7.90
   1  17  -2    3.80    4.00
   1  17  -2   -2.90    3.30
  -1 -17   2    1.30    4.10
  -1 -17   2    2.10    3.80
   3  17  -4   78.49   11.80
   3  17  -4   70.89   14.20
  -3 -17   4   59.69   13.40
   5  17  -6   13.00    6.90
   5  17  -6   10.10    5.60
  -5 -17   6    8.60    6.00
  -5 -17   6   11.40    6.10
  -6  18   5    2.80    5.70
  -6  18   5    1.50    5.50
   6 -18  -5   -0.50    5.30
   6 -18  -5   -6.80    3.70
  -4  18   3   -3.20    4.30
  -4  18   3   -1.30    4.00
   4 -18  -3   10.00    6.50
   4 -18  -3    8.80    6.10
  -2  18   1   18.60    8.20
  -2  18   1    1.30    4.30
   2 -18  -1    8.70    5.60
   2 -18  -1    5.80    5.00
   0  18  -1    4.30    5.60
   0  18  -1   -1.10    2.70
   0 -18   1    1.10    4.70
   0 -18   1    3.00    4.60
   2  18  -3    0.30    4.50
   2  18  -3    0.10    3.70
  -2 -18   3    3.00    5.30
   4  18  -5   19.70    8.20
   4  18  -5   30.00    9.10
  -4 -18   5   26.80    9.50
  -3  19   2    7.40    6.30
  -3  19   2   18.30    8.90
   3 -19  -2   24.20    8.00
   3 -19  -2   14.90    7.80
  -1  19   0   29.60    9.80
  -1  19   0   30.50    9.50
   1 -19   0   34.50   10.20
   1 -19   0   40.10   11.10
   1  19  -2   14.80    6.70
   1  19  -2   21.00    6.80
  -1 -19   2   14.20    6.90
  -1 -19   2   13.50    7.10
   3  19  -4   35.50    9.10
  -5 -19   3    2.90    4.60
   5  19  -3    3.80    4.00
   5  19  -3   14.70    7.10
   5  19  -3    1.90    5.10
  -3 -19   1    2.00    4.70
  -3 -19   1    2.70    4.40
   3  19  -1   -1.80    3.50
   3  19  -1   -4.40    3.50
  -1 -19  -1    4.10    5.40
  -1 -19  -1    1.30    5.00
   1  19   1    1.10    5.00
   1  19   1   -4.60    3.90
   1 -19  -3   -4.50    3.60
   1 -19  -3    0.90    5.90
  -1  19   3    6.10    4.70
  -1  19   3    3.10    5.20
  -6 -18   4    1.50    4.70
   6  18  -4    3.20    4.20
   6  18  -4   13.20    8.20
  -4 -18   2   30.00    9.30
  -4 -18   2   36.60    9.20
   4  18  -2   36.00    8.70
   4  18  -2   34.30   10.10
   4  18  -2   30.30    9.70
  -2 -18   0    0.40    4.50
  -2 -18   0    4.80    4.60
   2  18   0    0.00    4.70
   2  18   0   -2.70    3.90
   0 -18  -2    1.50    5.00
   0 -18  -2    6.00    5.00
   0  18   2    2.00    5.20
   0  18   2   -3.80    3.80
   2 -18  -4   99.69   16.60
  -2  18   4   98.39   16.30
  -2  18   4   84.69   18.10
  -9 -17   7   12.00    6.60
  -9 -17   7    2.70    5.90
   9  17  -7   22.50    8.40
   9  17  -7    8.20    5.60
  -7 -17   5    0.10    4.00
  -7 -17   5    1.90    4.50
   7  17  -5    3.00    3.30
   7  17  -5   -0.90    4.40
  -5 -17   3    7.40    5.20
   5  17  -3    5.20    5.10
   5  17  -3   16.70    5.60
  -3 -17   1    4.40    4.70
  -3 -17   1    4.50    4.50
   3  17  -1    7.20    3.90
   3  17  -1    3.70    4.40
   3  17  -1    2.40    4.10
  -1 -17  -1   30.60    9.20
  -1 -17  -1   27.60    8.80
   1  17   1   12.30    6.90
   1  17   1   30.00    9.50
   1 -17  -3   11.90    7.30
   1 -17  -3   16.10    7.40
  -1  17   3    9.50    5.80
  -1  17   3   18.20    7.60
   3 -17  -5   31.00   10.50
  -3  17   5   23.70   10.30
  -3  17   5   31.50   10.60
   5 -17  -7   28.40   12.70
   5 -17  -7   23.50    8.70
  -5  17   7   37.30   11.90
  -5  17   7   44.50   12.60
 -10 -16   8   -2.60    4.10
 -10 -16   8   -2.80    4.70
  10  16  -8    8.00    6.70
  10  16  -8   -4.10    3.30
  -8 -16   6   24.30    8.40
  -8 -16   6   22.50    8.20
   8  16  -6   30.30    8.30
   8  16  -6   29.90    9.30
  -6 -16   4   45.20   10.00
  -6 -16   4   28.50    8.70
   6  16  -4   67.89    9.90
   6  16  -4   52.49   11.50
  -4 -16   2    0.00    3.60
  -4 -16   2    1.30    4.00
   4  16  -2   -2.00    3.50
   4  16  -2   -4.00    2.60
  -2 -16   0   61.49   11.70
  -2 -16   0   21.50    7.30
   2  16   0   28.10    8.50
   2  16   0   47.20   10.40
   0 -16  -2   44.70   10.60
   0 -16  -2   16.10    7.10
   0  16   2   29.30    8.70
   0  16   2   33.30    9.40
   2 -16  -4    5.80    5.70
  -2  16   4    4.90    5.00
  -2  16   4   11.00    7.30
   4 -16  -6   15.70    6.20
   4 -16  -6   10.20    6.10
  -4  16   6   19.30    9.10
  -4  16   6   16.30    8.00
   6 -16  -8   24.10    7.60
   6 -16  -8   25.30    9.70
  -6  16   8   42.80   11.80
  -6  16   8   21.90    9.80
 -11 -15   9   26.40    9.70
 -11 -15   9   28.70    9.60
  11  15  -9   18.90    6.40
  11  15  -9   23.50    7.10
  -9 -15   7   58.39   12.80
  -9 -15   7   45.20   11.00
   9  15  -7   69.69   10.80
   9  15  -7   79.79   13.10
  -7 -15   5   83.89   13.30
  -7 -15   5   83.49   13.60
   7  15  -5   95.19   12.80
   7  15  -5  104.69   14.50
  -5 -15   3    7.80    5.60
  -5 -15   3    3.50    3.90
  -5 -15   3    1.90    3.50
   5  15  -3    3.00    3.00
   5  15  -3    5.20    4.50
  -3 -15   1   23.40    7.20
  -3 -15   1   28.60    7.80
   3  15  -1    6.80    5.10
   3  15  -1   15.00    5.20
   3  15  -1   15.40    6.50
  -1 -15  -1   56.19   10.80
  -1 -15  -1   20.50    7.20
   1  15   1   48.80   10.90
   1  15   1   31.40    9.10
   1 -15  -3   47.70   11.00
   1 -15  -3   63.19   13.10
  -1  15   3   67.59   13.30
  -1  15   3   52.79   12.50
   3 -15  -5  138.39   16.00
   3 -15  -5  104.59   17.40
  -3  15   5  131.59   18.30
  -3  15   5  167.18   19.90
   5 -15  -7  191.68   22.70
   5 -15  -7  239.48   26.20
  -5  15   7  206.78   25.60
  -5  15   7  221.18   26.30
   7 -15  -9   29.30    9.30
   7 -15  -9   22.50    8.30
  -7  15   9   21.60    8.30
  -7  15   9   44.70   12.40
 -12 -14  10    5.80    5.70
  12  14 -10    0.30    3.60
  12  14 -10   -1.10    3.40
 -10 -14   8    0.10    3.80
 -10 -14   8    4.40    4.10
  10  14  -8    6.30    4.30
  10  14  -8    3.80    2.90
  -8 -14   6   15.00    6.10
  -8 -14   6    7.10    5.30
   8  14  -6    8.30    5.20
   8  14  -6    9.20    3.70
   8  14  -6   18.30    5.80
  -6 -14   4    4.50    4.50
  -6 -14   4    3.80    3.70
   6  14  -4    9.10    4.30
   6  14  -4    2.40    3.90
  -4 -14   2   41.70    9.50
  -4 -14   2   37.70    8.60
   4  14  -2   37.50    9.30
   4  14  -2   44.10    8.60
  -2 -14   0   57.69   10.40
  -2 -14   0   20.00    6.70
   2  14   0   21.70    7.20
   2  14   0   33.60    7.20
   2  14   0   30.50    8.50
   0 -14  -2    3.30    2.90
   0 -14  -2    2.80    3.50
   0 -14  -2    5.00    4.20
   0  14   2    2.00    4.40
   0  14   2    6.90    4.90
   2 -14  -4   20.90    6.60
   2 -14  -4   15.20    5.20
  -2  14   4   11.00    6.00
  -2  14   4   13.90    6.40
   4 -14  -6    6.40    4.60
   4 -14  -6   12.50    6.90
  -4  14   6   15.20    6.40
  -4  14   6   11.80    6.20
   6 -14  -8    1.60    3.90
   6 -14  -8    7.70    5.90
  -6  14   8    3.20    5.50
  -6  14   8    4.90    5.50
   8 -14 -10    1.50    4.70
   8 -14 -10   -2.00    4.90
  -8  14  10    2.70    6.20
  -8  14  10    3.40    5.20
 -13 -13  11   23.10   10.80
  13  13 -11   48.10    9.70
  13  13 -11   25.80    7.70
 -11 -13   9   29.00    8.60
 -11 -13   9   58.19   13.90
  11  13  -9   26.80    7.20
  11  13  -9   63.49   11.70
  -9 -13   7   93.09   13.70
  -9 -13   7   93.99   14.30
   9  13  -7   95.79   12.70
   9  13  -7   96.59   12.10
  -7 -13   5   -3.20    2.80
  -7 -13   5    0.20    2.90
   7  13  -5    0.70    2.60
   7  13  -5   -2.60    1.50
   7  13  -5    2.80    3.30
  -5 -13   3   57.99   10.80
  -5 -13   3   32.20    7.80
   5  13  -3   32.50    7.20
   5  13  -3   27.40    7.80
  -3 -13   1  155.48   18.00
   3  13  -1  168.48   18.70
   3  13  -1  164.58   17.30
  -1 -13  -1  100.69   11.90
  -1 -13  -1  115.09   14.30
  -1 -13  -1  103.59   13.70
   1  13   1  109.49   13.80
   1  13   1   81.69   13.20
   1  13   1  119.09   12.20
   1 -13  -3   24.00    7.40
   1 -13  -3   14.90    6.20
  -1  13   3    7.50    5.10
  -1  13   3   14.60    5.70
   3 -13  -5    7.80    4.40
   3 -13  -5    9.50    5.20
  -3  13   5    8.60    5.50
  -3  13   5   22.20    7.60
   5 -13  -7  179.68   21.70
   5 -13  -7  166.18   19.70
  -5  13   7  186.48   22.10
  -5  13   7  167.88   21.50
   7 -13  -9   67.49   13.20
   7 -13  -9   36.00    9.90
  -7  13   9   39.70   11.80
  -7  13   9   55.09   12.30
   9 -13 -11   13.60    7.50
   9 -13 -11    9.20    6.80
  -9  13  11   10.40    7.90
  -9  13  11    9.20    6.20
 -12 -12  10   73.69   15.10
  12  12 -10   41.10    9.80
  12  12 -10   52.39   10.60
 -10 -12   8   30.50    8.50
 -10 -12   8   26.30    8.30
  10  12  -8   18.30    6.00
  10  12  -8   21.70    6.20
  -8 -12   6   55.79   10.20
  -8 -12   6   61.49   12.30
   8  12  -6   72.69   10.30
   8  12  -6   70.89    9.30
  -6 -12   4   14.80    4.90
  -6 -12   4    4.00    3.30
  -6 -12   4   10.10    3.90
   6  12  -4    0.50    1.90
   6  12  -4    2.80    3.00
   6  12  -4    6.90    4.00
  -4 -12   2   61.69    9.80
  -4 -12   2  101.49   11.00
  -4 -12   2   59.29    8.90
   4  12  -2   69.49    7.90
   4  12  -2   57.79    9.30
   4  12  -2   60.89    8.80
  -2 -12   0   74.59   10.20
  -2 -12   0   56.99    7.70
  -2 -12   0   54.19    9.30
   2  12   0   66.49    8.60
   2  12   0   58.29    9.60
   2  12   0   52.49   10.70
   0 -12  -2  160.28   19.10
   0 -12  -2  179.48   19.80
   0  12   2  191.88   17.40
   0  12   2  159.08   18.80
   0  12   2  185.38   20.10
   2 -12  -4   46.20   10.60
   2 -12  -4   76.49   10.00
  -2  12   4   88.99   12.00
  -2  12   4   76.69   11.70
   4 -12  -6  100.09   15.30
   4 -12  -6  125.69   15.20
  -4  12   6  138.99   17.10
  -4  12   6  134.09   17.10
   6 -12  -8  187.38   21.80
   6 -12  -8  184.08   20.90
  -6  12   8  184.98   22.30
  -6  12   8  162.98   21.50
   8 -12 -10   55.09   11.90
   8 -12 -10   64.29   12.60
  -8  12  10   44.00   12.40
  -8  12  10   44.10   11.30
  10 -12 -12   -3.40    5.40
  10 -12 -12    7.20    6.80
 -10  12  12    1.60    5.80
 -10  12  12   12.60    7.80
 -13 -11  11   31.20   10.70
  13  11 -11   26.70    7.90
  13  11 -11   44.30    9.80
 -11 -11   9   67.89   12.70
 -11 -11   9   49.40   12.10
  11  11  -9   55.09    9.30
  11  11  -9   58.69    9.70
  -9 -11   7    0.60    3.00
  -9 -11   7    1.60    4.20
   9  11  -7    5.20    3.20
   9  11  -7    2.90    3.20
  -7 -11   5    7.80    4.30
  -7 -11   5   16.20    5.30
   7  11  -5    6.10    3.40
   7  11  -5   12.70    4.00
  -5 -11   3    8.00    4.10
  -5 -11   3   11.20    4.20
   5  11  -3    7.70    2.80
   5  11  -3    4.60    3.90
   5  11  -3    8.90    3.70
  -3 -11   1  250.17   23.90
  -3 -11   1  253.57   22.20
  -3 -11   1  242.28   24.20
   3  11  -1  243.58   22.90
   3  11  -1  246.88   21.60
   3  11  -1  211.58   23.30
  -1 -11  -1  107.29   12.50
  -1 -11  -1   97.19   12.10
  -1 -11  -1   89.89   11.40
   1  11   1   92.19   10.20
   1  11   1   89.59   11.90
   1  11   1   75.49   11.60
   1 -11  -3   11.50    4.00
   1 -11  -3   15.70    5.70
   1 -11  -3    3.70    3.30
  -1  11   3    9.40    4.50
  -1  11   3    1.90    3.30
  -1  11   3    4.30    2.50
   3 -11  -5    3.10    3.60
   3 -11  -5   10.30    4.50
  -3  11   5    7.10    4.30
  -3  11   5    4.50    4.50
   5 -11  -7  763.72   65.79
   5 -11  -7  732.53   66.59
  -5  11   7  756.72   66.99
  -5  11   7  736.63   67.19
   7 -11  -9    5.60    4.90
   7 -11  -9   -0.30    3.70
  -7  11   9   -0.10    3.90
  -7  11   9   -1.10    4.70
   9 -11 -11   72.39   13.50
   9 -11 -11   53.39   13.00
  -9  11  11   55.19   13.70
  -9  11  11   64.19   14.00
 -14 -10  12   71.79   13.30
 -14 -10  12   70.59   14.10
  14  10 -12   55.19   12.30
  14  10 -12   81.09   12.50
 -12 -10  10  150.68   18.50
 -12 -10  10  181.68   21.00
  12  10 -10  159.08   18.50
  12  10 -10  162.48   18.80
 -10 -10   8  285.77   25.50
 -10 -10   8  226.98   24.00
 -10 -10   8  248.28   25.70
  10  10  -8  218.18   23.60
  10  10  -8  210.98   23.60
  -8 -10   6    5.60    3.60
  -8 -10   6    4.50    3.40
  -8 -10   6    3.20    3.40
   8  10  -6   -1.30    1.50
   8  10  -6    2.00    3.00
  -6 -10   4   46.30    7.60
  -6 -10   4   34.00    5.90
  -6 -10   4   45.60    7.30
   6  10  -4   46.00    6.30
   6  10  -4   39.30    6.60
  -4 -10   2  218.78   23.50
  -4 -10   2  266.67   23.90
  -4 -10   2  258.87   22.20
  -4 -10   2  242.28   24.10
   4  10  -2  247.58   23.30
   4  10  -2  267.57   21.90
   4  10  -2  234.38   23.90
   4  10  -2  238.48   22.20
  -2 -10   0  673.73   55.59
  -2 -10   0  708.73   53.89
  -2 -10   0  599.74   55.09
   2  10   0  670.83   53.99
   2  10   0  595.64   55.29
   2  10   0  616.84   55.09
   2  10   0  597.44   52.49
   0 -10  -2    1.50    2.00
   0 -10  -2    1.80    3.00
   0 -10  -2    1.00    2.60
   0 -10  -2    0.90    1.30
   0  10   2    1.60    1.80
   0  10   2    3.00    3.10
   0  10   2   -1.20    2.70
   2 -10  -4  110.89   11.80
   2 -10  -4   86.99   11.90
  -2  10   4   73.69   11.40
  -2  10   4   84.69   12.00
   4 -10  -6  268.47   29.00
   4 -10  -6  320.67   30.80
  -4  10   6  361.66   31.60
  -4  10   6  300.87   30.70
   6 -10  -8  263.57   26.40
   6 -10  -8  273.07   26.40
  -6  10   8  222.58   26.50
  -6  10   8  224.38   25.90
   8 -10 -10   16.50    7.50
   8 -10 -10   14.10    5.90
  -8  10  10   18.80    8.50
  -8  10  10   20.60    7.80
  10 -10 -12   15.90    7.70
 -10  10  12   16.30    8.40
 -10  10  12   20.00    7.70
 -15  -9  13    2.90    4.30
 -15  -9  13    1.10    5.10
  15   9 -13    0.80    4.00
  15   9 -13    2.80    4.70
 -13  -9  11   11.90    5.70
 -13  -9  11    5.10    5.30
  13   9 -11    3.10    3.90
  13   9 -11    4.90    3.70
 -11  -9   9    1.80    3.80
 -11  -9   9    1.30    2.60
  11   9  -9    0.90    2.70
  11   9  -9   -0.40    2.20
  -9  -9   7   19.10    6.10
  -9  -9   7   16.30    5.40
  -9  -9   7   20.40    5.70
   9   9  -7   18.10    5.30
   9   9  -7   31.60    7.10
  -7  -9   5   -3.30    1.80
  -7  -9   5    2.20    2.70
  -7  -9   5    1.30    1.60
  -7  -9   5   -2.90    1.70
   7   9  -5   -1.10    1.60
   7   9  -5   -0.50    2.10
   7   9  -5    0.40    1.50
  -5  -9   3    0.30    1.90
  -5  -9   3    4.70    3.00
  -5  -9   3    3.40    2.70
   5   9  -3    3.60    3.10
   5   9  -3    2.20    1.60
   5   9  -3    4.50    2.30
   5   9  -3    1.50    1.20
  -3  -9   1   22.40    5.10
  -3  -9   1   22.40    4.50
  -3  -9   1   21.70    5.50
  -3  -9   1   26.50    5.90
   3   9  -1   29.60    3.90
   3   9  -1   23.30    5.60
   3   9  -1   24.20    5.10
  -1  -9  -1    5.20    3.30
  -1  -9  -1    4.10    1.60
  -1  -9  -1    2.60    2.60
   1   9   1    4.70    3.00
   1   9   1    1.80    2.40
   1   9   1    5.30    1.50
   1   9   1    4.50    2.40
   1  -9  -3  159.98   17.20
   1  -9  -3  170.08   16.30
   1  -9  -3  145.79   13.90
   1  -9  -3  140.39   16.80
  -1   9   3  140.89   16.90
  -1   9   3  190.28   15.00
  -1   9   3  172.28   17.20
   3  -9  -5   10.30    4.70
   3  -9  -5   11.90    4.50
  -3   9   5   14.90    5.40
  -3   9   5   11.80    5.10
   5  -9  -7   21.50    6.40
   5  -9  -7   13.00    5.50
  -5   9   7    2.30    4.10
  -5   9   7    7.00    4.80
   7  -9  -9  194.98   21.80
   7  -9  -9  186.28   21.80
  -7   9   9  192.18   22.50
  -7   9   9  229.18   24.50
   9  -9 -11   -0.40    3.20
   9  -9 -11    3.20    5.60
  -9   9  11   -1.70    4.10
  -9   9  11    0.30    5.70
  11  -9 -13    4.50    5.30
 -11   9  13    0.90    5.00
 -11   9  13    4.20    6.50
 -14  -8  12   55.59   10.60
 -14  -8  12   72.29   14.10
  14   8 -12   63.09   10.50
  14   8 -12   46.90    9.90
 -12  -8  10  126.39   16.80
 -12  -8  10  177.28   19.50
  12   8 -10  170.88   18.00
  12   8 -10  155.28   17.50
 -10  -8   8    3.50    3.50
 -10  -8   8    2.10    2.80
  10   8  -8   10.10    4.20
  10   8  -8    3.20    3.00
  -8  -8   6  299.47   30.20
  -8  -8   6  357.36   30.40
  -8  -8   6  342.57   34.80
   8   8  -6  311.57   29.50
   8   8  -6  336.17   29.90
   8   8  -6  311.57   28.60
  -6  -8   4   56.39    7.50
  -6  -8   4   41.10    6.60
  -6  -8   4   41.40    6.90
  -6  -8   4   44.00    5.90
   6   8  -4   43.60    6.70
   6   8  -4   49.00    5.80
   6   8  -4   38.00    6.00
  -4  -8   2   55.09    8.10
  -4  -8   2   65.39    8.20
  -4  -8   2   68.89    7.40
   4   8  -2   57.19    7.90
   4   8  -2   88.89    8.50
   4   8  -2   63.09    6.80
   4   8  -2   59.79    7.10
  -2  -8   0  223.08   20.50
  -2  -8   0  201.88   21.90
  -2  -8   0  242.88   22.40
   2   8   0  254.17   22.30
   2   8   0  231.28   20.30
   2   8   0  268.47   21.40
   0  -8  -2  277.37   30.40
   0  -8  -2  378.46   30.40
   0  -8  -2  318.57   31.00
   0  -8  -2  318.27   28.40
   0   8   2  313.67   30.90
   0   8   2  352.16   30.70
   0   8   2  412.26   29.30
   2  -8  -4   34.10    6.80
   2  -8  -4   40.30    8.00
   2  -8  -4   30.70    3.90
  -2   8   4   39.50    4.20
  -2   8   4   24.30    6.40
  -2   8   4   15.80    5.50
   4  -8  -6  645.24   56.39
   4  -8  -6  690.03   58.69
   4  -8  -6  629.24   58.69
  -4   8   6  705.03   59.49
  -4   8   6  725.43   60.09
   6  -8  -8  403.76   38.80
   6  -8  -8  426.26   39.40
  -6   8   8  406.06   40.50
  -6   8   8  440.66   39.90
   8  -8 -10   12.10    5.30
   8  -8 -10   11.80    6.60
  -8   8  10    7.70    6.70
  -8   8  10    3.10    4.80
  10  -8 -12  113.59   16.60
 -10   8  12  102.09   15.50
 -10   8  12   99.79   17.10
 -15  -7  13    4.40    4.80
 -15  -7  13   13.00    6.40
  15   7 -13   18.90    6.50
  15   7 -13   10.10    5.20
 -13  -7  11   98.89   14.00
 -13  -7  11   78.29   12.30
  13   7 -11  103.49   13.50
  13   7 -11  118.19   13.40
 -11  -7   9   67.79    9.60
 -11  -7   9   44.00   10.10
 -11  -7   9   71.19   10.10
  11   7  -9   81.89   10.00
  11   7  -9   62.79    8.60
  11   7  -9   76.39   10.30
  -9  -7   7  117.99   13.50
  -9  -7   7  116.09   14.10
   9   7  -7  120.59   13.40
   9   7  -7  133.79   12.70
   9   7  -7  110.49   13.10
  -7  -7   5  239.68   22.90
  -7  -7   5  248.18   21.20
  -7  -7   5  209.38   22.70
   7   7  -5  246.88   21.80
   7   7  -5  249.58   21.00
   7   7  -5  256.57   22.70
   7   7  -5  236.38   22.60
  -5  -7   3  331.87   27.70
  -5  -7   3  305.07   27.80
  -5  -7   3  287.27   27.40
  -5  -7   3  314.77   26.90
   5   7  -3  292.07   26.30
   5   7  -3  327.87   27.50
   5   7  -3  303.67   26.80
  -3  -7   1   12.80    3.30
  -3  -7   1    6.20    3.10
  -3  -7   1    9.60    2.90
  -3  -7   1   10.20    3.30
  -3  -7   1   14.20    3.80
   3   7  -1    7.70    3.00
   3   7  -1   11.10    2.50
   3   7  -1   13.50    3.40
  -1  -7  -1  179.18   18.50
  -1  -7  -1  187.98   18.50
  -1  -7  -1  223.68   17.90
  -1  -7  -1  183.98   16.60
   1   7   1  173.88   18.40
   1   7   1  175.98   16.80
   1   7   1  216.68   18.60
   1  -7  -3  215.28   19.60
   1  -7  -3  223.28   22.10
   1  -7  -3  253.07   21.60
  -1   7   3  255.37   19.70
  -1   7   3  216.18   21.60
  -1   7   3  200.78   21.80
   3  -7  -5 2428.26  189.98
   3  -7  -5 2340.97  186.88
   3  -7  -5 2338.47  189.28
  -3   7   5 2149.19  186.58
  -3   7   5 2303.57  189.98
  -3   7   5 2395.86  190.28
   5  -7  -7   31.60    7.70
   5  -7  -7   30.40    4.70
   5  -7  -7   45.90    7.60
  -5   7   7   41.00    8.90
  -5   7   7   28.30    7.50
   7  -7  -9   66.99   11.30
   7  -7  -9   57.39   10.00
  -7   7   9   96.49   13.60
  -7   7   9   85.99   12.20
   9  -7 -11    1.40    3.70
  -9   7  11    8.10    5.30
  -9   7  11   -3.90    4.70
  11  -7 -13   69.69   14.70
 -11   7  13   44.70   10.60
 -11   7  13   46.10   12.20
 -16  -6  14    8.10    5.00
 -16  -6  14    9.50    6.00
  16   6 -14   13.30    5.90
  16   6 -14   35.90    9.30
 -14  -6  12   -2.50    2.80
 -14  -6  12   -0.10    2.90
  14   6 -12    2.00    3.20
  14   6 -12    7.20    4.60
 -12  -6  10    8.20    3.80
 -12  -6  10    0.70    3.30
  12   6 -10    3.40    2.50
  12   6 -10    0.40    3.00
  12   6 -10    1.50    3.00
 -10  -6   8  195.08   21.20
 -10  -6   8  233.68   20.90
 -10  -6   8  206.58   20.50
  10   6  -8  210.98   20.50
  10   6  -8  196.38   20.40
  10   6  -8  186.08   19.40
  -8  -6   6  334.77   29.80
  -8  -6   6  344.27   29.10
  -8  -6   6  313.27   29.40
   8   6  -6  335.57   28.90
   8   6  -6  295.37   27.80
   8   6  -6  288.37   28.40
  -6  -6   4   56.09    7.80
  -6  -6   4   68.19    8.00
  -6  -6   4   60.69    6.50
   6   6  -4   54.59    7.20
   6   6  -4   57.19    7.50
   6   6  -4   62.29    6.40
   6   6  -4   62.09    6.90
  -4  -6   2   51.79    6.80
  -4  -6   2   58.09    6.80
  -4  -6   2   54.49    7.10
  -4  -6   2   59.79    7.00
   4   6  -2   55.09    6.70
   4   6  -2   44.10    5.90
   4   6  -2   62.29    6.10
  -2  -6   0  235.28   22.10
  -2  -6   0  255.07   21.10
  -2  -6   0  254.17   22.30
  -2  -6   0  252.57   21.60
   2   6   0  262.67   21.90
   2   6   0  228.48   20.70
   2   6   0  232.98   21.10
   2   6   0  229.68   22.10
   0  -6  -2   30.50    6.10
   0  -6  -2   23.00    5.40
   0  -6  -2   34.00    5.20
   0  -6  -2   32.40    3.90
   0   6   2   35.30    3.70
   0   6   2   16.00    4.70
   0   6   2   25.80    5.20
   2  -6  -4 1627.34  136.29
   2  -6  -4 1740.33  136.89
   2  -6  -4 1655.63  134.49
  -2   6   4 1792.42  137.09
  -2   6   4 1556.14  133.99
   4  -6  -6   20.50    6.00
   4  -6  -6   29.40    6.50
   4  -6  -6   20.00    3.90
  -4   6   6   23.40    6.30
  -4   6   6   22.20    6.00
   6  -6  -8  110.09   11.30
   6  -6  -8  105.99   13.60
   6  -6  -8  109.69   12.70
  -6   6   8   85.99   13.60
  -6   6   8  100.39   13.50
   8  -6 -10   10.90    5.60
   8  -6 -10   15.00    4.20
   8  -6 -10   17.30    5.70
  -8   6  10   18.60    6.70
  -8   6  10   28.90    8.50
  10  -6 -12   63.99   13.30
 -10   6  12   49.80   12.10
 -10   6  12   55.79   12.00
  12  -6 -14    8.10    8.50
 -12   6  14    5.20    6.90
 -15  -5  13  101.89   14.70
 -15  -5  13   99.19   13.40
  15   5 -13   99.89   13.80
  15   5 -13  106.89   14.50
 -13  -5  11   55.39    9.20
 -13  -5  11   70.39   11.30
  13   5 -11   64.29    9.80
  13   5 -11   66.39    9.90
  13   5 -11   55.29    9.00
 -11  -5   9   57.39    9.10
 -11  -5   9   50.89   10.70
 -11  -5   9   73.09    9.30
  11   5  -9   59.69    8.40
  11   5  -9   68.69    9.30
  11   5  -9   75.49    9.90
  -9  -5   7  244.08   23.90
  -9  -5   7  247.08   24.60
  -9  -5   7  284.07   24.00
   9   5  -7  244.98   23.90
   9   5  -7  249.38   23.30
  -7  -5   5  205.78   17.40
  -7  -5   5  176.98   17.60
  -7  -5   5  174.48   17.50
   7   5  -5  186.38   16.90
   7   5  -5  163.18   15.20
   7   5  -5  200.68   17.60
  -5  -5   3   16.60    3.10
  -5  -5   3   10.40    3.30
  -5  -5   3   14.50    3.80
   5   5  -3   17.90    3.00
   5   5  -3   15.20    3.60
   5   5  -3   22.40    3.10
   5   5  -3   17.50    3.60
  -3  -5   1   27.70    4.40
  -3  -5   1   17.10    3.70
  -3  -5   1   15.20    3.40
  -3  -5   1   20.80    3.60
   3   5  -1   13.90    3.50
   3   5  -1   17.00    3.10
   3   5  -1   17.30    3.40
  -1  -5  -1   13.60    3.80
  -1  -5  -1   28.90    4.60
  -1  -5  -1   13.80    3.70
  -1  -5  -1   20.30    3.00
   1   5   1   13.60    3.70
   1   5   1   16.30    2.80
   1   5   1   12.60    3.30
   1  -5  -3 2577.24  189.28
   1  -5  -3 2461.25  187.68
   1  -5  -3 1959.20  188.88
  -1   5   3 1982.20  188.78
  -1   5   3 2524.35  187.08
  -1   5   3 2446.66  189.78
   3  -5  -5  671.23   58.19
   3  -5  -5  668.03   56.29
   3  -5  -5  686.03   58.09
  -3   5   5  615.14   55.39
  -3   5   5  808.22   59.49
  -3   5   5  734.13   58.79
   5  -5  -7   52.99    8.30
   5  -5  -7   52.69    7.80
  -5   5   7   53.39    8.50
  -5   5   7   52.59    8.80
   7  -5  -9  323.07   29.40
   7  -5  -9  267.07   30.00
  -7   5   9  318.67   30.60
  -7   5   9  361.76   32.20
   9  -5 -11   62.49   12.10
  -9   5  11   48.30   11.50
  -9   5  11   37.50    9.00
  11  -5 -13   66.99   14.20
 -11   5  13   71.09   14.60
 -11   5  13   77.19   12.40
 -16  -4  14   -0.40    4.20
 -16  -4  14   -2.60    2.70
  16   4 -14    1.60    3.70
  16   4 -14    0.40    5.60
  16   4 -14    2.90    4.50
 -14  -4  12   39.20    9.70
 -14  -4  12   44.30    8.80
  14   4 -12   52.39   10.30
  14   4 -12   51.89    8.80
  14   4 -12   44.00    9.00
 -12  -4  10   39.50    8.60
 -12  -4  10   47.70    9.00
  12   4 -10   44.20    8.50
  12   4 -10   39.10    6.90
 -10  -4   8  302.07   25.00
 -10  -4   8  257.67   26.00
 -10  -4   8  257.07   25.10
  10   4  -8  239.08   24.60
  10   4  -8  281.17   25.50
  -8  -4   6   80.09    9.00
  -8  -4   6   55.59    6.70
  -8  -4   6   68.89    7.80
   8   4  -6   39.70    4.90
   8   4  -6   67.49    7.70
   8   4  -6   69.79    7.10
  -6  -4   4  430.46   35.00
  -6  -4   4  405.96   35.40
  -6  -4   4  422.66   35.40
   6   4  -4  421.66   35.20
   6   4  -4  413.06   33.80
   6   4  -4  375.06   34.60
  -4  -4   2  193.88   17.10
  -4  -4   2  197.88   17.60
  -4  -4   2  206.88   17.40
  -4  -4   2  180.58   17.40
   4   4  -2  216.38   17.10
   4   4  -2  180.38   17.20
   4   4  -2  182.08   16.90
  -2  -4   0    4.40    2.10
  -2  -4   0    5.90    2.30
  -2  -4   0    3.30    2.00
  -2  -4   0    4.60    2.30
   2   4   0    2.20    1.90
   2   4   0    7.90    1.90
   2   4   0    2.00    1.50
   0  -4  -2  207.58   18.10
   0  -4  -2  236.78   19.20
   0  -4  -2  179.68   18.90
   0   4   2  253.77   17.50
   0   4   2  184.08   19.20
   0   4   2  168.28   18.60
   2  -4  -4 1216.58  102.89
   2  -4  -4 1202.78  101.59
   2  -4  -4 1242.38  102.89
  -2   4   4 1262.57  103.39
  -2   4   4 1358.46  103.69
   4  -4  -6   13.00    4.20
   4  -4  -6   14.20    3.90
   4  -4  -6    7.80    4.00
  -4   4   6   18.30    5.30
  -4   4   6    9.40    3.90
  -4   4   6   13.80    2.40
   6  -4  -8    5.00    3.20
   6  -4  -8    4.00    3.00
  -6   4   8    0.40    3.20
  -6   4   8    2.60    3.00
   8  -4 -10   85.49   12.00
   8  -4 -10   77.09   10.30
  -8   4  10   82.99   12.30
  -8   4  10   78.49   11.10
  10  -4 -12   35.20    9.20
  10  -4 -12   25.20    6.50
 -10   4  12   12.80    6.00
 -10   4  12   12.30    6.80
  12  -4 -14   11.60    6.20
 -12   4  14   15.50    7.00
 -15  -3  13   37.90    8.60
 -15  -3  13   27.60    8.60
  15   3 -13   57.59   10.70
  15   3 -13   58.89   11.00
  15   3 -13   25.30    7.60
 -13  -3  11   71.49   10.20
 -13  -3  11   70.79   11.20
  13   3 -11   81.69   10.80
  13   3 -11   65.39   10.00
 -11  -3   9  133.69   16.80
 -11  -3   9  161.68   15.80
 -11  -3   9  152.68   16.30
  11   3  -9  158.48   16.80
  11   3  -9  166.38   16.60
  -9  -3   7  156.78   17.80
  -9  -3   7  162.48   17.10
  -9  -3   7  199.38   17.00
   9   3  -7  174.48   17.10
   9   3  -7  181.18   17.60
  -7  -3   5  144.89   13.00
  -7  -3   5  137.39   13.70
  -7  -3   5  160.58   14.70
   7   3  -5  138.19   11.60
   7   3  -5  126.29   13.40
   7   3  -5  124.69   13.10
  -5  -3   3  122.09   11.30
  -5  -3   3  110.49   11.70
  -5  -3   3  143.79   12.10
   5   3  -3  121.59   11.60
   5   3  -3  115.99   11.30
   5   3  -3  121.49   10.70
  -3  -3   1  138.99   12.80
  -3  -3   1  152.18   13.00
  -3  -3   1  146.59   13.10
   3   3  -1  128.59   12.70
   3   3  -1  150.48   12.60
  -1  -3  -1  765.72   64.49
  -1  -3  -1  825.32   63.39
   1   3   1  747.63   63.99
   1   3   1  805.02   63.29
   1   3   1  768.72   64.59
   1  -3  -3  526.75   37.80
   1  -3  -3  410.76   37.20
  -1   3   3  397.96   37.60
  -1   3   3  434.76   37.60
   3  -3  -5 2729.83  223.78
  -3   3   5 2738.73  222.08
  -3   3   5 2958.60  224.88
  -3   3   5 2658.13  224.48
   5  -3  -7  124.29   16.60
   5  -3  -7  174.08   16.40
  -5   3   7  168.18   17.30
  -5   3   7  180.88   15.00
  -5   3   7  189.18   18.10
   7  -3  -9  209.38   25.10
   7  -3  -9  238.88   24.40
   7  -3  -9  294.07   24.30
  -7   3   9  306.67   26.00
  -7   3   9  249.28   25.50
   9  -3 -11    6.40    4.20
   9  -3 -11    5.90    4.30
  -9   3  11    4.50    4.10
  -9   3  11    3.00    3.60
  11  -3 -13   52.19   11.20
  11  -3 -13   52.89   10.50
 -11   3  13   37.30    8.90
 -11   3  13   34.50    9.50
  13  -3 -15   74.49   15.10
  13  -3 -15   36.00   10.50
 -13   3  15   34.10    9.80
 -16  -2  14   97.99   15.20
 -16  -2  14   81.59   13.30
  16   2 -14  112.59   15.30
  16   2 -14  131.99   15.10
  16   2 -14  109.49   14.90
 -14  -2  12   25.20    7.90
 -14  -2  12   27.90    7.00
  14   2 -12   41.90    9.00
  14   2 -12   26.20    7.20
 -12  -2  10  355.06   35.10
 -12  -2  10  343.77   33.70
  12   2 -10  401.36   34.70
  12   2 -10  387.16   34.50
 -10  -2   8  301.37   30.50
 -10  -2   8  348.77   31.80
 -10  -2   8  387.06   30.10
  10   2  -8  351.76   31.00
  10   2  -8  306.07   30.60
  -8  -2   6   62.09    8.50
  -8  -2   6   60.99    7.90
  -8  -2   6   63.19    7.00
   8   2  -6   64.39    5.90
   8   2  -6   65.79    8.00
   8   2  -6   62.49    7.60
  -6  -2   4  276.37   25.50
  -6  -2   4  279.97   24.60
  -6  -2   4  296.47   26.10
   6   2  -4  267.27   25.30
   6   2  -4  324.57   24.20
   6   2  -4  295.67   25.50
  -4  -2   2 2097.69  172.68
  -4  -2   2 2061.39  172.78
  -4  -2   2 2280.67  173.28
  -4  -2   2 2208.98  172.18
   4   2  -2 2171.78  172.48
   4   2  -2 2210.48  172.68
   4   2  -2 1975.00  172.08
  -2  -2   0  388.26   32.30
  -2  -2   0  380.76   32.70
  -2  -2   0  359.46   32.70
  -2  -2   0  459.75   32.90
   2   2   0  412.56   32.80
   2   2   0  376.96   32.30
   0  -2  -2 1543.05  131.09
   0  -2  -2 1808.42  131.19
   0   2   2 1746.03  131.09
   0   2   2 1548.35  130.89
   0   2   2 1456.15  131.19
   2  -2  -4    6.70    2.70
   2  -2  -4    0.60    1.90
   2  -2  -4    3.30    1.10
   2  -2  -4    2.70    1.80
  -2   2   4    5.20    2.70
  -2   2   4    3.70    2.70
  -2   2   4    6.30    1.30
   4  -2  -6  956.40   82.79
   4  -2  -6  979.80   82.39
   4  -2  -6  973.60   83.69
  -4   2   6 1035.90   81.59
  -4   2   6  991.30   83.49
  -4   2   6 1083.79   83.89
   6  -2  -8   40.70    7.00
   6  -2  -8   23.60    4.70
   6  -2  -8   27.90    6.80
   6  -2  -8   23.80    4.00
  -6   2   8   33.10    7.10
  -6   2   8   20.80    4.10
  -6   2   8   25.20    6.20
  -6   2   8   20.80    4.20
   8  -2 -10  721.33   60.09
   8  -2 -10  621.34   58.09
  -8   2  10  668.53   58.59
  -8   2  10  688.23   59.29
  10  -2 -12    0.30    2.70
  10  -2 -12    3.40    4.60
 -10   2  12    7.40    5.10
 -10   2  12    6.30    4.30
  12  -2 -14    0.80    2.80
  12  -2 -14    7.40    5.60
 -12   2  14    7.30    5.40
 -15  -1  13   -5.70    2.80
 -15  -1  13    2.40    3.10
  15   1 -13    3.90    3.90
  15   1 -13    2.40    3.20
 -13  -1  11  143.89   15.70
 -13  -1  11  123.89   16.50
  13   1 -11  174.88   16.70
  13   1 -11  126.19   15.90
 -11  -1   9   33.90    6.90
 -11  -1   9   39.60    8.10
 -11  -1   9   53.59    6.40
  11   1  -9   34.20    7.40
  11   1  -9   43.50    7.20
  -9  -1   7    8.80    3.10
  -9  -1   7    9.10    2.60
  -9  -1   7    4.50    3.10
   9   1  -7   14.60    2.50
   9   1  -7    9.00    3.30
   9   1  -7   13.50    4.00
  -7  -1   5   -0.10    1.80
  -7  -1   5    0.60    1.70
  -7  -1   5    0.80    1.40
   7   1  -5    0.50    1.60
   7   1  -5   -0.90    1.00
   7   1  -5   -0.90    1.50
  -5  -1   3  586.24   47.30
  -5  -1   3  608.44   48.70
  -5  -1   3  564.44   48.40
  -5  -1   3  558.44   48.50
   5   1  -3  678.23   47.60
   5   1  -3  517.25   48.00
   5   1  -3  543.55   48.20
  -3  -1   1 4326.47  331.27
  -3  -1   1 3756.82  330.67
  -3  -1   1 4216.58  331.07
   3   1  -1 4290.17  330.87
   3   1  -1 4265.77  330.47
   3   1  -1 3910.01  330.77
  -1  -1  -1    6.90    2.00
  -1  -1  -1    8.10    1.40
  -1  -1  -1    7.50    2.10
  -1  -1  -1    7.40    1.80
   1   1   1    7.50    1.50
   1   1   1    6.30    1.90
   1   1   1    8.80    2.30
   1  -1  -3    3.90    2.00
   1  -1  -3    3.10    1.10
   1  -1  -3    1.40    2.00
   1  -1  -3    0.80    1.80
  -1   1   3    6.10    2.50
  -1   1   3    4.20    2.50
   3  -1  -5   10.50    3.40
   3  -1  -5   16.80    3.30
   3  -1  -5   12.60    3.60
   3  -1  -5   12.10    2.30
  -3   1   5   12.40    2.80
  -3   1   5    9.80    3.10
  -3   1   5    9.20    3.00
  -3   1   5   11.90    2.30
   5  -1  -7  244.98   22.70
   5  -1  -7  244.48   23.80
   5  -1  -7  264.07   22.80
   5  -1  -7  241.38   24.40
  -5   1   7  293.17   24.70
  -5   1   7  289.37   22.90
  -5   1   7  279.37   24.60
  -5   1   7  235.38   22.50
   7  -1  -9    7.50    2.80
   7  -1  -9   13.00    4.70
   7  -1  -9    3.40    3.00
  -7   1   9   12.80    3.00
  -7   1   9    8.90    3.70
  -7   1   9    4.60    2.40
  -7   1   9    3.90    3.80
   9  -1 -11    5.00    3.80
   9  -1 -11    8.30    4.70
  -9   1  11    5.00    4.00
  -9   1  11    8.50    4.30
  11  -1 -13    3.50    4.80
  11  -1 -13    2.60    3.60
 -11   1  13    0.90    3.10
 -11   1  13   -1.10    3.10
  13  -1 -15    3.50    5.40
  13  -1 -15    5.20    4.90
 -13   1  15    2.00    4.60
 -16   0  14   -1.70    3.90
  16   0 -14    6.40    4.30
  16   0 -14    3.70    3.70
 -14   0  12  544.55   45.80
 -14   0  12  426.86   46.10
  14   0 -12  513.15   46.70
  14   0 -12  545.85   46.10
 -12   0  10  134.29   16.80
 -12   0  10  144.39   16.20
  12   0 -10  176.58   17.40
  12   0 -10  158.58   16.40
 -10   0   8  578.04   51.19
 -10   0   8  635.74   49.50
 -10   0   8  637.34   50.79
  10   0  -8  554.64   50.19
  10   0  -8  524.15   50.39
  -8   0   6  464.35   34.20
  -8   0   6  381.26   35.10
  -8   0   6  452.85   36.10
   8   0  -6  367.36   34.80
   8   0  -6  382.06   33.80
   8   0  -6  381.66   35.20
  -6   0   4  182.18   19.70
  -6   0   4  263.07   18.80
  -6   0   4  206.48   19.80
   6   0  -4  217.48   18.80
   6   0  -4  193.88   19.40
   6   0  -4  242.88   19.90
  -4   0   2  166.48   17.10
  -4   0   2  176.38   17.20
   4   0  -2  237.38   17.00
   4   0  -2  179.38   17.00
   4   0  -2  209.18   17.20
  -2   0   0  749.03   63.09
  -2   0   0  834.22   63.09
   2   0   0  715.23   62.99
   2   0   0  791.12   62.89
   2   0   0  795.22   62.79
   0   0  -2   17.00    3.20
   0   0  -2   19.70    2.40
   0   0  -2   18.00    3.10
   0   0   2   14.00    2.70
   0   0   2   18.70    3.50
   2   0  -4   95.69    9.70
   2   0  -4   96.79   10.60
   2   0  -4   96.49   10.50
  -2   0   4  112.99   10.80
  -2   0   4  109.59   11.10
  -2   0   4  122.09    9.90
   4   0  -6  976.30   79.29
   4   0  -6  946.91   80.89
   4   0  -6  980.60   80.79
   4   0  -6  918.71   79.49
  -4   0   6  844.42   79.39
  -4   0   6 1073.19   81.09
  -4   0   6 1068.79   81.19
  -4   0   6 1009.90   79.19
   6   0  -8  955.60   85.09
   6   0  -8  984.00   83.89
   6   0  -8  888.21   85.29
   6   0  -8 1057.59   83.19
  -6   0   8 1091.59   83.09
  -6   0   8  993.20   83.89
  -6   0   8 1087.99   85.49
  -6   0   8 1064.49   85.69
   8   0 -10  210.98   24.00
   8   0 -10  261.07   23.20
   8   0 -10  277.57   25.80
  -8   0  10  284.17   24.70
  -8   0  10  232.48   22.80
  -8   0  10  235.58   24.60
  10   0 -12    1.00    3.20
  10   0 -12    8.10    4.90
 -10   0  12    6.60    4.60
 -10   0  12    5.80    4.10
  12   0 -14   74.29   12.20
  12   0 -14   61.39   12.20
 -12   0  14   41.00   10.50
 -15   1  13    4.10    4.40
  15  -1 -13   10.70    5.10
  15  -1 -13    2.80    3.50
 -13   1  11  106.99   13.90
 -13   1  11  124.19   15.60
  13  -1 -11  144.19   15.70
  13  -1 -11  137.29   14.70
 -11   1   9   48.90    6.50
 -11   1   9   49.40    8.20
 -11   1   9   44.40    7.10
  11  -1  -9   47.80    7.50
  11  -1  -9   56.69    7.60
  -9   1   7    3.90    2.40
  -9   1   7    6.70    3.50
  -9   1   7   11.40    3.00
   9  -1  -7   12.30    3.00
   9  -1  -7   15.40    4.60
   9  -1  -7    4.60    2.40
  -7   1   5    1.60    1.40
  -7   1   5    1.10    2.20
  -7   1   5    0.20    2.00
   7  -1  -5    0.40    1.60
   7  -1  -5   -1.20    1.60
   7  -1  -5   -0.10    1.40
  -5   1   3  631.74   51.99
  -5   1   3  588.24   52.09
  -5   1   3  577.74   51.59
  -5   1   3  602.84   50.79
   5  -1  -3  694.13   51.49
   5  -1  -3  577.24   51.39
   5  -1  -3  719.63   51.99
  -3   1   1 4650.53  358.96
  -3   1   1 4073.49  358.56
   3  -1  -1 4155.08  358.56
   3  -1  -1 4997.90  358.06
  -1   1  -1    7.40    2.00
  -1   1  -1    7.30    1.70
   1  -1   1    6.90    1.80
   1  -1   1    3.10    1.60
   1  -1   1    5.00    1.20
   1   1  -3    4.40    1.90
   1   1  -3    1.50    2.00
  -1  -1   3    2.50    1.70
  -1  -1   3    2.60    2.10
  -1  -1   3    6.20    2.60
   3   1  -5   14.70    3.70
   3   1  -5   10.00    3.00
  -3  -1   5    9.50    2.60
  -3  -1   5   13.70    3.90
  -3  -1   5   16.50    2.60
  -3  -1   5   11.10    3.70
   5   1  -7  222.88   22.80
   5   1  -7  245.48   23.00
  -5  -1   7  229.08   21.80
  -5  -1   7  245.48   23.10
  -5  -1   7  259.57   20.90
  -5  -1   7  255.27   23.10
   7   1  -9    7.10    3.70
   7   1  -9    7.40    3.80
  -7  -1   9    6.00    2.50
  -7  -1   9    9.50    4.30
  -7  -1   9    7.80    3.70
   9   1 -11   10.40    5.20
   9   1 -11    4.20    3.90
  -9  -1  11    3.90    2.60
  -9  -1  11    5.20    3.30
  -9  -1  11    3.50    3.80
  11   1 -13    3.50    4.20
  11   1 -13   -0.40    3.30
 -11  -1  13   -1.80    3.10
 -11  -1  13   10.40    4.70
  13   1 -15    3.60    4.80
  13   1 -15   13.10    6.30
 -13  -1  15    9.20    5.40
 -16   2  14   98.19   15.10
  16  -2 -14  126.89   16.80
  16  -2 -14  105.59   14.00
 -14   2  12   23.50    6.30
 -14   2  12   18.10    6.70
  14  -2 -12   32.10    8.50
  14  -2 -12   33.70    7.20
 -12   2  10  429.46   40.90
 -12   2  10  403.26   39.30
  12  -2 -10  473.75   39.40
  12  -2 -10  461.75   40.70
 -10   2   8  406.96   32.20
 -10   2   8  333.07   32.70
 -10   2   8  429.36   34.70
  10  -2  -8  363.76   33.40
  10  -2  -8  335.17   32.30
  10  -2  -8  353.96   32.00
  -8   2   6   96.49   10.40
  -8   2   6   79.69    8.00
  -8   2   6   56.29    8.40
   8  -2  -6   75.39    9.00
   8  -2  -6   64.59    7.90
   8  -2  -6   77.29    8.10
  -6   2   4  304.67   30.90
  -6   2   4  333.77   30.40
  -6   2   4  339.37   29.60
   6  -2  -4  404.86   30.30
   6  -2  -4  382.66   30.80
  -4   2   2 2379.66  201.48
  -4   2   2 2644.34  200.98
  -4   2   2 2292.87  201.48
   4  -2  -2 2737.43  201.28
   4  -2  -2 2431.96  200.58
  -2   2   0  394.16   32.70
  -2   2   0  373.46   33.00
   2  -2   0  420.06   32.90
   2  -2   0  384.26   33.00
   2  -2   0  411.46   32.50
   0   2  -2 1413.76  115.69
   0   2  -2 1356.06  115.59
   0   2  -2 1368.06  114.99
   0  -2   2 1576.64  115.49
   0  -2   2 1436.36  116.19
   2   2  -4    6.30    2.10
   2   2  -4    0.30    2.00
   2   2  -4    3.20    1.80
  -2  -2   4    3.60    2.50
  -2  -2   4    4.80    1.70
  -2  -2   4    5.10    2.80
   4   2  -6  821.22   69.79
   4   2  -6  815.52   69.59
   4   2  -6  797.92   70.29
  -4  -2   6  869.91   70.39
  -4  -2   6  783.22   69.39
  -4  -2   6  898.71   70.79
  -4  -2   6  884.01   68.19
   6   2  -8   30.30    6.10
   6   2  -8   12.70    4.30
   6   2  -8   28.60    6.40
  -6  -2   8   21.40    4.80
  -6  -2   8   23.30    5.80
  -6  -2   8   27.30    6.40
   8   2 -10  607.04   50.69
   8   2 -10  555.44   50.59
  -8  -2  10  500.55   49.99
  -8  -2  10  575.74   50.19
  -8  -2  10  599.54   49.20
  10   2 -12    5.60    4.20
  10   2 -12    0.70    3.20
 -10  -2  12   -0.10    2.30
 -10  -2  12    4.40    3.90
  12   2 -14   -1.00    3.70
  12   2 -14   -1.40    3.80
 -12  -2  14   -4.70    3.60
 -15   3  13   30.00    9.40
  15  -3 -13   42.20    9.80
  15  -3 -13   57.09    8.50
 -13   3  11   71.59   10.20
 -13   3  11   67.59   11.50
  13  -3 -11   89.99   10.50
  13  -3 -11   83.59   11.90
 -11   3   9  183.48   20.40
 -11   3   9  182.28   18.40
 -11   3   9  188.08   19.00
  11  -3  -9  200.98   20.10
  11  -3  -9  196.68   18.50
  -9   3   7  188.08   22.00
  -9   3   7  235.58   21.60
  -9   3   7  238.18   20.70
   9  -3  -7  237.28   21.00
   9  -3  -7  219.28   21.60
  -7   3   5  209.78   18.10
  -7   3   5  173.58   19.30
  -7   3   5  176.68   18.40
   7  -3  -5  207.08   18.90
   7  -3  -5  209.98   17.80
   7  -3  -5  206.88   18.30
  -5   3   3  147.99   16.00
  -5   3   3  188.58   15.30
  -5   3   3  150.08   16.50
  -5   3   3  170.08   15.40
   5  -3  -3  175.38   16.00
   5  -3  -3  207.38   15.20
   5  -3  -3  172.08   15.40
   5  -3  -3  163.78   15.80
  -3   3   1  141.39   12.80
  -3   3   1  154.88   13.80
  -3   3   1  145.39   13.60
   3  -3  -1  125.89   13.50
   3  -3  -1  188.38   13.80
  -1   3  -1  815.62   63.29
  -1   3  -1  805.02   62.99
   1  -3   1  736.33   62.09
   1  -3   1  736.13   63.09
   1  -3   1  807.92   63.39
   1  -3   1  747.73   62.99
   1   3  -3  368.06   31.80
   1   3  -3  361.36   31.60
   1   3  -3  383.96   30.70
  -1  -3   3  435.06   31.80
  -1  -3   3  340.27   32.10
  -1  -3   3  350.76   31.00
   3   3  -5 1937.21  161.88
   3   3  -5 1993.40  161.48
   3   3  -5 2072.49  161.08
  -3  -3   5 1891.81  160.08
  -3  -3   5 2213.58  162.08
  -3  -3   5 1845.72  162.18
   5   3  -7  122.59   12.60
   5   3  -7  137.19   13.70
   5   3  -7  134.59   13.00
  -5  -3   7  114.69   10.60
  -5  -3   7  121.49   13.50
  -5  -3   7  119.99   13.50
   7   3  -9  199.28   21.50
   7   3  -9  261.57   22.00
   7   3  -9  252.77   22.90
  -7  -3   9  259.27   21.90
  -7  -3   9  179.98   21.70
  -7  -3   9  199.98   21.80
   9   3 -11   15.30    4.90
   9   3 -11    1.80    2.70
   9   3 -11    3.70    3.50
  -9  -3  11    2.10    2.70
  -9  -3  11    3.00    3.50
  -9  -3  11    0.00    2.60
  11   3 -13   54.29    8.60
  11   3 -13   36.90    9.30
 -11  -3  13   40.40    8.90
 -11  -3  13   37.00    9.00
  13   3 -15   30.80    9.10
 -13  -3  15   35.30    9.40
 -16   4  14    0.40    3.80
  16  -4 -14   -3.00    7.00
 -14   4  12   24.30    8.60
  14  -4 -12   47.10    7.50
  14  -4 -12   52.69   10.80
 -12   4  10   40.00    9.50
 -12   4  10   54.49    8.10
  12  -4 -10   61.69    9.30
 -10   4   8  421.86   34.80
 -10   4   8  375.36   35.00
 -10   4   8  421.86   37.40
  10  -4  -8  411.16   35.00
  10  -4  -8  334.47   35.20
  -8   4   6   91.39    9.70
  -8   4   6   56.79   10.00
  -8   4   6   86.09    9.70
   8  -4  -6   91.89    8.70
   8  -4  -6  101.79   10.60
   8  -4  -6   74.69    9.50
  -6   4   4  622.64   51.59
  -6   4   4  630.94   51.09
  -6   4   4  507.25   51.99
   6  -4  -4  652.33   50.19
   6  -4  -4  618.84   51.39
   6  -4  -4  611.04   51.49
  -4   4   2  198.18   18.70
  -4   4   2  196.98   19.20
   4  -4  -2  219.48   19.00
   4  -4  -2  182.88   18.30
   4  -4  -2  245.28   18.80
  -2   4   0    5.90    1.60
  -2   4   0    5.10    2.20
  -2   4   0    6.70    2.30
   2  -4   0    3.30    1.40
   2  -4   0    6.10    2.30
   2  -4   0    4.00    2.20
   0   4  -2  167.28   15.40
   0   4  -2  166.58   15.10
   0  -4   2  152.48   15.40
   0  -4   2  179.78   15.30
   2   4  -4  907.61   73.59
   2   4  -4  920.11   73.89
   2   4  -4  928.81   72.49
  -2  -4   4  874.21   73.59
  -2  -4   4  890.81   74.39
  -2  -4   4  834.32   72.49
   4   4  -6    7.70    3.20
   4   4  -6   15.00    3.30
   4   4  -6    7.70    3.10
  -4  -4   6   17.80    4.50
  -4  -4   6    7.10    3.30
  -4  -4   6   10.10    2.00
   6   4  -8    3.70    2.50
   6   4  -8    5.20    2.70
   6   4  -8    4.50    2.60
  -6  -4   8    5.10    2.90
  -6  -4   8    0.60    2.70
   8   4 -10   54.59    9.00
   8   4 -10   76.39    9.30
   8   4 -10   58.09    8.30
  -8  -4  10   44.40    9.20
  -8  -4  10   34.60    7.90
  10   4 -12    8.70    4.00
  10   4 -12    1.80    4.00
 -10  -4  12    9.40    5.20
 -10  -4  12   15.90    5.60
  12   4 -14   17.10    6.90
 -12  -4  14    6.30    5.20
 -15   5  13   96.39   16.40
  15  -5 -13  170.58   18.80
 -13   5  11   67.09   14.10
  13  -5 -11   85.09   12.30
 -11   5   9   57.89    9.50
 -11   5   9   95.39   10.90
 -11   5   9   88.89   12.60
  11  -5  -9   81.99    9.40
  11  -5  -9  101.29   11.20
  11  -5  -9   78.39   11.40
  -9   5   7  374.66   33.30
  -9   5   7  381.46   33.30
  -9   5   7  367.56   35.40
   9  -5  -7  348.87   33.70
   9  -5  -7  365.36   33.40
   9  -5  -7  388.66   32.10
  -7   5   5  258.07   24.90
  -7   5   5  300.77   27.10
  -7   5   5  298.27   25.50
   7  -5  -5  286.87   23.70
   7  -5  -5  284.07   25.50
   7  -5  -5  249.38   25.00
  -5   5   3   21.90    5.30
  -5   5   3   21.90    3.00
  -5   5   3   20.10    4.70
   5  -5  -3   29.40    4.60
   5  -5  -3   25.60    2.80
   5  -5  -3   19.60    4.20
   5  -5  -3   23.50    4.60
  -3   5   1   18.40    2.50
  -3   5   1   23.00    4.60
  -3   5   1   18.40    4.00
   3  -5  -1   16.10    3.90
   3  -5  -1   17.90    3.10
   3  -5  -1   29.00    5.00
  -1   5  -1   17.70    3.60
  -1   5  -1   17.80    3.00
  -1   5  -1   20.00    4.10
   1  -5   1   13.20    3.40
   1  -5   1   10.40    3.50
   1  -5   1   21.20    4.00
   1  -5   1   13.30    1.80
   1   5  -3 1878.71  148.69
   1   5  -3 1909.71  148.39
  -1  -5   3 1721.03  148.99
  -1  -5   3 1735.13  148.49
  -1  -5   3 1890.41  147.89
   3   5  -5  465.45   40.40
   3   5  -5  517.25   39.10
   3   5  -5  506.65   40.80
  -3  -5   5  388.26   40.00
  -3  -5   5  456.35   38.80
  -3  -5   5  473.25   41.40
   5   5  -7   34.00    5.00
   5   5  -7   26.50    5.80
   5   5  -7   39.10    7.40
  -5  -5   7   43.60    6.60
  -5  -5   7   22.00    6.00
   7   5  -9  205.08   20.60
   7   5  -9  214.88   19.50
   7   5  -9  208.78   19.90
  -7  -5   9  193.28   20.40
  -7  -5   9  151.68   19.40
   9   5 -11   39.80    9.20
   9   5 -11   44.20    8.00
  -9  -5  11   30.20    7.70
  -9  -5  11   17.30    6.10
  11   5 -13   42.70   10.00
  11   5 -13   53.19   10.10
 -11  -5  13   60.29   10.20
 -11  -5  13   41.00    9.80
 -16   6  14   22.90    9.40
  16  -6 -14   13.50    7.70
 -14   6  12    4.80    5.60
  14  -6 -12   10.70    6.00
 -12   6  10    2.30    4.20
  12  -6 -10    1.70    3.40
 -10   6   8  318.07   29.50
 -10   6   8  344.97   30.10
 -10   6   8  312.67   32.00
  10  -6  -8  322.77   28.00
  10  -6  -8  305.17   30.40
  10  -6  -8  314.07   29.80
  -8   6   6  437.86   40.70
  -8   6   6  418.66   43.60
  -8   6   6  489.45   43.30
   8  -6  -6  522.95   41.90
   8  -6  -6  481.25   39.20
   8  -6  -6  455.35   41.20
  -6   6   4   60.19    9.70
  -6   6   4   79.69    9.30
   6  -6  -4   69.69    9.20
   6  -6  -4   86.09    7.40
   6  -6  -4   78.79    9.20
   6  -6  -4   93.39    9.60
  -4   6   2   71.49    5.60
  -4   6   2   40.10    6.70
  -4   6   2   60.99    8.10
   4  -6  -2   54.29    7.40
   4  -6  -2   58.99    7.50
  -2   6   0  224.38   22.00
  -2   6   0  236.18   21.70
  -2   6   0  255.57   20.50
   2  -6   0  228.58   21.80
   2  -6   0  244.68   22.20
   2  -6   0  251.47   20.60
   0   6  -2   30.70    5.40
   0   6  -2   22.00    4.10
   0   6  -2   28.70    4.70
   0  -6   2   20.30    4.50
   0  -6   2   22.30    5.10
   2   6  -4 1181.38   94.99
   2   6  -4 1207.98   92.69
   2   6  -4 1155.48   94.99
  -2  -6   4 1121.09   95.79
  -2  -6   4 1016.30   94.89
  -2  -6   4 1194.88   93.99
   4   6  -6   14.50    4.30
   4   6  -6   16.10    3.20
   4   6  -6   17.30    4.70
  -4  -6   6   15.10    4.40
  -4  -6   6   13.40    2.70
  -4  -6   6   12.70    4.60
   6   6  -8   72.69    9.90
   6   6  -8   74.59    9.70
  -6  -6   8   74.89   10.70
  -6  -6   8   61.09    9.90
   8   6 -10   15.90    5.10
   8   6 -10   28.60    7.30
  -8  -6  10   14.70    5.30
  -8  -6  10    8.30    4.90
  10   6 -12   42.60    9.80
  10   6 -12   40.20    8.90
 -10  -6  12   42.70    9.50
 -10  -6  12   29.20    8.80
  12   6 -14   14.40    5.90
  12   6 -14   14.50    6.70
 -12  -6  14   17.60    6.50
 -15   7  13   17.00    7.50
  15  -7 -13   14.50    7.00
 -13   7  11  119.79   18.10
  13  -7 -11  136.79   17.30
 -11   7   9  112.09   12.70
 -11   7   9  108.49   13.30
 -11   7   9  105.79   15.50
  11  -7  -9  118.79   14.40
  11  -7  -9   89.89   12.90
  -9   7   7  207.98   23.50
  -9   7   7  212.78   21.10
   9  -7  -7  221.68   21.90
   9  -7  -7  232.48   22.40
  -7   7   5  324.67   32.10
  -7   7   5  319.57   30.20
   7  -7  -5  331.37   30.70
   7  -7  -5  345.17   31.10
   7  -7  -5  353.76   28.20
  -5   7   3  318.37   32.50
  -5   7   3  425.86   32.60
  -5   7   3  400.56   32.10
   5  -7  -3  323.97   29.20
   5  -7  -3  376.76   31.80
   5  -7  -3  338.47   32.10
   5  -7  -3  405.56   32.20
  -3   7   1   14.40    4.50
  -3   7   1   17.10    4.10
  -3   7   1   10.00    1.80
   3  -7  -1   14.40    3.90
   3  -7  -1   15.00    4.00
   3  -7  -1   14.70    3.20
  -1   7  -1  159.98   17.20
  -1   7  -1  186.28   17.70
  -1   7  -1  207.28   16.40
   1  -7   1  177.38   17.30
   1  -7   1  158.68   17.50
   1  -7   1  202.38   17.70
   1  -7   1  186.08   15.40
   1   7  -3  195.48   17.50
   1   7  -3  201.28   18.30
  -1  -7   3  187.78   18.10
  -1  -7   3  171.78   18.40
  -1  -7   3  182.08   18.20
   3   7  -5 1644.14  131.59
   3   7  -5 1633.84  131.39
  -3  -7   5 1655.23  129.99
  -3  -7   5 1657.43  132.79
  -3  -7   5 1410.86  131.49
   5   7  -7   22.90    5.30
   5   7  -7   27.10    6.30
  -5  -7   7   12.80    4.60
  -5  -7   7   18.70    5.70
   7   7  -9   52.19    9.20
   7   7  -9   43.60    8.60
  -7  -7   9   32.30    7.80
  -7  -7   9   41.40    9.40
   9   7 -11    4.10    3.50
   9   7 -11    4.40    3.50
  -9  -7  11   -0.50    3.40
  -9  -7  11   -2.50    3.00
  11   7 -13   55.29   10.80
  11   7 -13   57.89   12.20
 -11  -7  13   49.70   10.90
 -14   8  12   63.49   15.00
  14  -8 -12   61.79   13.80
 -12   8  10  223.88   28.20
  12  -8 -10  288.87   27.00
  12  -8 -10  266.97   28.00
 -10   8   8    4.90    3.30
 -10   8   8    4.80    4.60
  10  -8  -8   17.20    5.90
  10  -8  -8    3.50    3.80
  -8   8   6  509.35   45.80
  -8   8   6  507.45   47.40
  -8   8   6  523.45   45.10
   8  -8  -6  487.45   45.70
   8  -8  -6  549.95   46.10
  -6   8   4   69.29    8.30
  -6   8   4   54.69    8.30
  -6   8   4   60.29    9.20
   6  -8  -4   63.49    8.60
   6  -8  -4   67.19    8.60
   6  -8  -4   61.89    8.90
  -4   8   2   72.99    9.50
  -4   8   2   70.09    8.90
   4  -8  -2   80.09    9.60
   4  -8  -2   77.49    8.50
   4  -8  -2   66.19    9.30
  -2   8   0  247.48   23.00
  -2   8   0  268.57   21.50
  -2   8   0  259.37   24.00
   2  -8   0  250.57   23.50
   2  -8   0  227.28   23.40
   2  -8   0  250.07   21.60
   0   8  -2  299.97   26.10
   0   8  -2  296.87   25.10
   0   8  -2  278.77   26.40
   0  -8   2  296.17   26.50
   0  -8   2  260.47   26.40
   0  -8   2  282.07   25.80
   2   8  -4   24.70    4.90
   2   8  -4   17.80    5.00
  -2  -8   4   19.80    5.70
  -2  -8   4   23.60    5.70
  -2  -8   4   24.80    4.20
   4   8  -6  478.35   41.80
   4   8  -6  496.85   41.90
  -4  -8   6  447.16   42.80
  -4  -8   6  411.46   41.80
  -4  -8   6  501.75   39.90
   6   8  -8  292.57   27.80
   6   8  -8  304.87   28.20
  -6  -8   8  305.47   29.50
  -6  -8   8  251.77   27.90
   8   8 -10    8.20    4.50
   8   8 -10    7.50    4.30
  -8  -8  10   11.70    5.60
  -8  -8  10    6.50    4.60
  10   8 -12   97.99   13.60
  10   8 -12   78.89   11.50
 -10  -8  12   66.59   12.00
 -10  -8  12   55.89   12.30
 -15   9  13    5.80    6.90
  15  -9 -13   -2.70    4.60
 -13   9  11   10.20    6.40
  13  -9 -11    8.20    6.00
 -11   9   9    6.70    5.00
  11  -9  -9    0.90    3.10
  11  -9  -9    5.10    4.40
  -9   9   7   23.50    6.40
  -9   9   7   27.40    6.10
  -9   9   7   36.80    8.80
   9  -9  -7   27.80    6.90
   9  -9  -7   32.70    8.00
  -7   9   5    0.40    2.30
  -7   9   5    0.30    3.50
  -7   9   5   -1.40    2.20
   7  -9  -5    2.10    2.80
   7  -9  -5    3.90    3.10
   7  -9  -5   -0.70    2.50
  -5   9   3    3.90    3.10
  -5   9   3    2.60    2.50
  -5   9   3    5.70    3.60
   5  -9  -3    3.70    2.60
   5  -9  -3    4.90    2.90
  -3   9   1   36.20    7.40
  -3   9   1   36.20    6.50
   3  -9  -1   23.40    5.90
   3  -9  -1   27.50    4.80
   3  -9  -1   26.80    6.30
  -1   9  -1    3.90    1.70
  -1   9  -1    2.20    2.20
  -1   9  -1    1.10    2.60
   1  -9   1    2.20    2.60
   1  -9   1    5.30    1.50
   1  -9   1    2.90    2.50
   1   9  -3  132.19   14.50
   1   9  -3  137.99   15.00
   1   9  -3  146.89   13.70
  -1  -9   3  137.19   15.30
  -1  -9   3  129.89   14.80
   3   9  -5   13.50    4.60
   3   9  -5   11.70    3.80
  -3  -9   5   17.50    6.50
  -3  -9   5    9.20    3.90
  -3  -9   5    7.40    3.00
   5   9  -7    6.20    3.70
   5   9  -7    5.90    3.70
  -5  -9   7    8.20    4.70
  -5  -9   7    3.20    3.50
   7   9  -9  154.88   17.10
   7   9  -9  146.19   17.10
  -7  -9   9  144.49   17.70
  -7  -9   9  136.09   18.10
   9   9 -11   -0.60    3.40
   9   9 -11    3.40    4.00
  -9  -9  11   -4.70    3.50
  -9  -9  11    2.70    4.40
  11   9 -13    3.30    4.90
  11   9 -13    9.00    4.80
 -11  -9  13   12.10    5.70
 -11  -9  13    3.30    5.30
 -14  10  12   81.29   17.30
  14 -10 -12   66.89   14.60
 -12  10  10  308.27   33.00
  12 -10 -10  275.97   29.20
 -10  10   8  311.07   32.60
 -10  10   8  335.87   35.20
  10 -10  -8  340.57   33.40
  10 -10  -8  389.46   34.40
  -8  10   6    3.40    4.00
  -8  10   6   -0.10    2.70
  -8  10   6    6.70    3.10
   8 -10  -6    8.20    4.00
   8 -10  -6    0.70    2.80
  -6  10   4   50.69    7.40
  -6  10   4   53.69    8.80
  -6  10   4   39.50    8.50
   6 -10  -4   45.90    8.90
   6 -10  -4   47.60    8.80
   6 -10  -4   37.00    8.30
  -4  10   2  247.78   25.90
  -4  10   2  265.27   25.20
   4 -10  -2  272.07   24.30
   4 -10  -2  294.07   26.10
   4 -10  -2  263.77   26.00
  -2  10   0  630.64   53.19
  -2  10   0  620.14   54.19
   2 -10   0  552.24   53.39
   2 -10   0  644.84   51.19
   2 -10   0  636.74   53.89
   0  10  -2   -1.40    1.80
   0  10  -2    1.50    2.00
   0  10  -2    1.10    1.60
   0 -10   2    1.80    2.20
   0 -10   2    4.10    2.80
   0 -10   2   -0.70    2.20
   2  10  -4   79.79   10.50
   2  10  -4   65.79    8.60
   2  10  -4   75.49   10.00
  -2 -10   4   71.09   10.30
  -2 -10   4   74.59    8.90
  -2 -10   4   57.39    9.50
   4  10  -6  255.57   24.20
   4  10  -6  244.68   23.60
  -4 -10   6  225.68   24.20
  -4 -10   6  233.18   25.30
   6  10  -8  135.89   16.20
   6  10  -8  124.49   15.90
  -6 -10   8  132.89   17.20
  -6 -10   8  177.28   19.20
   8  10 -10    3.40    4.00
   8  10 -10    4.20    3.80
  -8 -10  10    6.10    5.30
  -8 -10  10    5.60    4.80
  10  10 -12    8.60    5.10
  10  10 -12    6.70    4.90
 -10 -10  12    8.90    6.50
 -10 -10  12   14.40    6.80
 -13  11  11   36.30   11.70
  13 -11 -11   32.80    8.70
  13 -11 -11   27.80   10.10
 -11  11   9   80.49   12.30
 -11  11   9   81.59   16.10
  11 -11  -9   76.89   13.20
  11 -11  -9   78.49   12.40
  -9  11   7    1.50    3.90
  -9  11   7    3.70    3.70
   9 -11  -7    1.80    4.50
   9 -11  -7   -0.60    3.70
  -7  11   5    4.70    3.90
  -7  11   5   13.60    5.90
  -7  11   5    7.90    3.50
   7 -11  -5   13.10    5.10
   7 -11  -5   12.30    5.20
   7 -11  -5    5.80    3.60
  -5  11   3   15.20    5.40
  -5  11   3    8.80    4.90
  -5  11   3   13.90    4.30
   5 -11  -3    6.50    3.50
   5 -11  -3    5.00    3.50
   5 -11  -3   11.50    4.80
  -3  11   1  217.88   24.00
  -3  11   1  249.68   23.30
   3 -11  -1  224.48   23.70
   3 -11  -1  233.68   21.40
   3 -11  -1  272.37   24.10
  -1  11  -1   82.99   10.80
  -1  11  -1   92.09   11.70
   1 -11   1  102.19   11.60
   1 -11   1   71.69   11.00
   1  11  -3   10.10    4.50
   1  11  -3    4.40    3.00
   1  11  -3    9.60    3.10
  -1 -11   3    6.20    3.70
  -1 -11   3    3.90    3.50
   3  11  -5    1.00    3.30
   3  11  -5    9.70    3.90
   3  11  -5    5.70    3.10
  -3 -11   5    0.60    3.30
  -3 -11   5   10.10    3.60
  -3 -11   5    2.50    3.20
   5  11  -7  552.34   46.30
   5  11  -7  471.85   45.80
  -5 -11   7  530.05   48.20
  -5 -11   7  480.85   46.70
   7  11  -9    1.50    3.60
   7  11  -9    0.30    3.20
  -7 -11   9   -4.80    3.80
  -7 -11   9    1.50    4.50
   9  11 -11   42.40    9.80
   9  11 -11   26.90    8.00
  -9 -11  11   28.00    9.10
  -9 -11  11   36.40    9.70
 -12  12  10   68.59   15.80
  12 -12 -10   91.19   14.50
  12 -12 -10   89.39   13.80
 -10  12   8   20.70    7.40
 -10  12   8   15.60    7.60
  10 -12  -8   11.30    5.90
  10 -12  -8   38.70    8.90
  -8  12   6   75.79   12.00
  -8  12   6   75.79   12.60
   8 -12  -6   83.09   12.50
   8 -12  -6   78.39   11.40
  -6  12   4    1.50    4.10
  -6  12   4   15.20    4.60
  -6  12   4    4.40    4.30
   6 -12  -4    6.80    4.20
   6 -12  -4    9.30    4.80
  -4  12   2   63.59   10.40
  -4  12   2   60.89    9.50
   4 -12  -2   78.39   11.10
   4 -12  -2   75.99   10.70
   4 -12  -2   78.39    9.00
  -2  12   0   53.19    9.10
  -2  12   0   56.09    8.60
   2 -12   0   53.89    9.00
   2 -12   0   59.89    9.40
   0  12  -2  160.68   17.80
   0  12  -2  156.28   17.10
   0 -12   2  145.79   17.60
   0 -12   2  174.48   17.70
   2  12  -4   67.19   10.00
   2  12  -4   56.79    7.40
   2  12  -4   50.69    9.40
  -2 -12   4   29.90    8.00
  -2 -12   4   46.20    9.80
   4  12  -6   81.79   12.90
   4  12  -6   97.09   12.80
   4  12  -6  110.49   12.40
  -4 -12   6  117.69   15.00
  -4 -12   6   77.89   12.70
   6  12  -8  127.39   16.50
   6  12  -8  135.59   16.40
  -6 -12   8  153.58   18.30
  -6 -12   8  135.09   18.60
   8  12 -10   23.60    8.50
   8  12 -10   47.40   10.40
  -8 -12  10   43.80   12.50
  -8 -12  10   40.90   11.40
  10  12 -12    3.50    5.00
  10  12 -12    4.80    4.60
 -10 -12  12   -5.80    5.00
 -10 -12  12   -5.10    4.60
 -13  13  11   43.70   13.10
  13 -13 -11   48.10   12.10
  13 -13 -11   46.10   11.40
 -11  13   9   39.60   12.40
 -11  13   9   73.19   13.30
  11 -13  -9   51.29   11.50
  11 -13  -9   48.30   11.50
  -9  13   7  123.39   17.10
  -9  13   7  127.49   18.10
   9 -13  -7  127.39   16.30
   9 -13  -7  129.69   16.90
  -7  13   5    1.10    2.60
  -7  13   5   -0.40    3.30
  -7  13   5    1.70    4.30
   7 -13  -5   -2.80    2.80
   7 -13  -5   -7.40    2.50
  -5  13   3   35.20    7.60
  -5  13   3   36.00    9.10
  -5  13   3   44.60   10.00
   5 -13  -3   39.00    9.10
   5 -13  -3   39.00    9.10
   5 -13  -3   51.29   10.20
  -3  13   1  120.59   15.60
  -3  13   1  126.29   14.50
   3 -13  -1  129.09   15.70
   3 -13  -1  125.09   15.30
  -1  13  -1  108.29   14.00
  -1  13  -1  107.59   12.70
   1 -13   1   95.79   12.90
   1 -13   1   81.99   12.50
   1  13  -3   12.80    5.20
   1  13  -3   14.00    4.90
  -1 -13   3   13.40    5.20
  -1 -13   3   11.70    4.70
  -1 -13   3   12.20    5.60
   3  13  -5   13.00    5.30
   3  13  -5   11.40    5.80
  -3 -13   5   10.20    5.80
  -3 -13   5   16.90    6.80
   5  13  -7  151.68   15.80
   5  13  -7  114.89   15.40
   5  13  -7  123.99   16.50
  -5 -13   7  123.99   17.60
  -5 -13   7  105.89   16.00
   7  13  -9   20.60    6.80
   7  13  -9   18.30    6.30
  -7 -13   9   30.50   10.20
  -7 -13   9   35.50   10.10
   9  13 -11    8.40    4.50
   9  13 -11    6.90    6.10
  -9 -13  11   12.40    7.20
  -9 -13  11    6.00    6.30
 -12  14  10   -1.00    6.20
  12 -14 -10   -2.40    3.90
  12 -14 -10    5.90    6.50
 -10  14   8   -1.70    4.60
 -10  14   8   -2.50    4.20
  10 -14  -8   -1.70    4.40
  10 -14  -8   -1.20    4.00
  -8  14   6   18.70    7.20
  -8  14   6   15.70    7.60
   8 -14  -6   26.30    8.20
   8 -14  -6   17.30    6.40
   8 -14  -6    9.60    5.50
  -6  14   4   -0.60    3.70
  -6  14   4    4.50    4.80
  -6  14   4    1.20    2.90
   6 -14  -4    2.80    3.90
   6 -14  -4   14.10    5.90
  -4  14   2   37.40    9.30
  -4  14   2   36.20    8.20
   4 -14  -2   26.90    7.60
   4 -14  -2   25.00    7.50
  -2  14   0   26.10    8.30
  -2  14   0   29.20    7.20
   2 -14   0   26.50    7.30
   2 -14   0   43.90    9.40
   0  14  -2   -0.90    2.80
   0  14  -2    8.20    4.20
   0 -14   2    3.60    3.50
   0 -14   2    1.10    3.30
   2  14  -4    3.40    4.60
   2  14  -4   14.90    4.90
  -2 -14   4    5.60    4.80
  -2 -14   4    2.60    4.10
   4  14  -6    2.30    4.50
   4  14  -6    3.60    4.40
  -4 -14   6   13.30    6.30
  -4 -14   6    9.60    5.70
   6  14  -8    6.00    3.80
   6  14  -8    0.10    3.10
   6  14  -8   -2.60    4.70
  -6 -14   8    7.30    6.10
  -6 -14   8   -3.00    3.50
   8  14 -10    2.20    3.50
   8  14 -10    4.00    4.30
  -8 -14  10   -1.40    5.10
  -8 -14  10    2.50    6.00
 -11  15   9   17.80    8.10
 -11  15   9   17.80    8.60
  11 -15  -9   26.10    8.00
  11 -15  -9   28.00    9.20
  -9  15   7   89.49   17.60
  -9  15   7   77.09   15.60
   9 -15  -7   85.89   13.80
   9 -15  -7   66.59   11.70
  -7  15   5   75.29   13.30
  -7  15   5   71.49   14.70
   7 -15  -5   71.29   12.10
   7 -15  -5   89.89   13.30
  -5  15   3    0.50    3.60
  -5  15   3    5.50    3.10
  -5  15   3    3.20    3.90
   5 -15  -3   -1.00    3.30
   5 -15  -3   -0.80    3.00
  -3  15   1   27.00    8.60
  -3  15   1   19.30    6.10
   3 -15  -1    3.60    4.10
   3 -15  -1   20.20    7.00
  -1  15  -1   55.09   11.80
  -1  15  -1   33.40    7.60
   1 -15   1   30.10    8.10
   1 -15   1   45.60   10.10
   1  15  -3   68.79   10.70
   1  15  -3   61.59   12.60
  -1 -15   3   56.79   11.20
  -1 -15   3   64.29   11.10
   3  15  -5  111.99   15.90
   3  15  -5  142.19   16.00
  -3 -15   5  102.89   15.40
  -3 -15   5  114.29   16.50
   5  15  -7  182.38   21.10
   5  15  -7  185.98   22.80
  -5 -15   7  191.68   23.40
  -5 -15   7  145.29   21.70
   7  15  -9   17.70    7.30
   7  15  -9   35.90   11.30
  -7 -15   9   17.10    9.10
  -7 -15   9   19.40    8.80
 -10  16   8    2.60    5.30
 -10  16   8   -4.10    3.90
  10 -16  -8    1.40    5.40
  -8  16   6   28.20   10.00
  -8  16   6   24.50   10.10
   8 -16  -6   40.90   10.90
   8 -16  -6   52.59   12.00
  -6  16   4   33.70   10.00
  -6  16   4   44.70   10.90
   6 -16  -4   24.10    8.20
   6 -16  -4   33.80    9.50
  -4  16   2    0.60    4.00
  -4  16   2   -4.00    2.30
  -4  16   2    5.60    5.60
   4 -16  -2   -4.30    3.50
   4 -16  -2    0.30    3.30
  -2  16   0   65.09   13.60
  -2  16   0   63.89   11.90
   2 -16   0   52.49   11.60
   2 -16   0   46.80   10.50
   0  16  -2   50.99   12.10
   0  16  -2   37.30    8.90
   0 -16   2   38.60    9.40
   0 -16   2   42.20   10.20
   2  16  -4    9.20    5.20
   2  16  -4    9.50    5.20
  -2 -16   4   16.50    6.90
   4  16  -6   22.10    7.90
   4  16  -6   18.10    6.80
  -4 -16   6   21.60    8.10
  -4 -16   6   10.90    6.70
   6  16  -8   29.10    9.10
   6  16  -8   12.00    7.40
  -6 -16   8   19.60    9.20
  -6 -16   8   43.10   12.50
  -9  17   7   21.70    9.90
  -9  17   7    6.40    6.50
   9 -17  -7   13.50    6.50
  -7  17   5    0.60    4.80
  -7  17   5   -4.80    4.40
   7 -17  -5   -3.80    3.90
   7 -17  -5    2.70    4.40
  -5  17   3   27.10    9.40
  -5  17   3    5.30    5.50
   5 -17  -3    4.20    5.00
   5 -17  -3   15.90    6.90
  -3  17   1    2.60    5.40
  -3  17   1    3.10    4.00
   3 -17  -1    7.80    4.70
   3 -17  -1    1.00    4.20
  -1  17  -1   35.80   10.40
  -1  17  -1   35.80    8.70
   1 -17   1   38.90   10.20
   1 -17   1   38.40    9.90
   1  17  -3   10.30    6.60
   1  17  -3   10.90    5.10
  -1 -17   3   10.50    5.30
  -1 -17   3    9.50    5.80
   3  17  -5   20.00    7.20
   3  17  -5   22.10    8.80
  -3 -17   5   24.50    8.70
  -3 -17   5   23.50    7.80
   5  17  -7   33.90    8.50
   5  17  -7   44.50   11.90
  -5 -17   7   43.00   11.20
  -5 -17   7   24.40    9.10
  -6  18   4   -4.40    4.50
  -6  18   4    2.00    4.70
   6 -18  -4    7.70    5.80
   6 -18  -4    6.00    5.40
  -4  18   2   40.40   11.60
  -4  18   2   28.80    9.90
   4 -18  -2   45.50   10.80
   4 -18  -2   31.40    9.10
  -2  18   0   -0.20    5.00
  -2  18   0    8.60    5.20
   2 -18   0    1.30    3.70
   2 -18   0    2.40    4.20
   0  18  -2   10.50    7.00
   0  18  -2    6.90    4.90
   0 -18   2    9.50    6.10
   0 -18   2    1.40    4.60
   2  18  -4   95.59   15.10
   2  18  -4   70.99   13.70
  -2 -18   4   49.80   12.80
   4  18  -6   10.80    5.50
  -5  19   3    6.70    6.30
  -5  19   3   10.40    7.10
   5 -19  -3    9.10    6.40
   5 -19  -3    0.20    4.00
  -3  19   1    3.70    5.60
  -3  19   1    2.40    5.50
   3 -19  -1    4.50    5.70
   3 -19  -1   -1.50    3.60
  -1  19  -1    4.50    5.20
  -1  19  -1    1.40    5.50
   1 -19   1    1.50    5.20
   1 -19   1   -1.70    3.90
   1  19  -3    1.80    4.10
   1  19  -3   -6.90    4.10
  -1 -19   3    3.90    5.20
  -5 -19   2   12.80    6.20
   5  19  -2    9.50    5.70
   5  19  -2   24.80    9.00
  -3 -19   0    2.50    4.80
  -3 -19   0    4.80    4.80
   3  19   0   -0.60    5.30
   3  19   0   -3.30    5.50
  -1 -19  -2   42.20   11.20
  -1 -19  -2   51.69   13.50
   1  19   2   58.49   13.50
   1  19   2   41.40   11.70
  -8 -18   5    3.60    4.60
   8  18  -5    5.50    4.30
   8  18  -5   -3.80    4.20
  -6 -18   3    1.00    3.90
   6  18  -3   -1.20    3.20
   6  18  -3    0.40    4.80
   6  18  -3    0.40    3.40
  -4 -18   1    2.80    4.70
  -4 -18   1    1.10    4.30
   4  18  -1    3.30    4.50
   4  18  -1    0.50    4.40
  -2 -18  -1    2.10    4.80
  -2 -18  -1    1.60    4.30
   2  18   1   -1.00    4.80
   2  18   1   -0.90    4.20
   0 -18  -3   19.40    7.80
   0  18   3   10.00    6.90
   0  18   3    3.50    6.10
   2 -18  -5    1.80    5.40
  -2  18   5    2.50    5.60
  -2  18   5    2.30    5.20
  -9 -17   6   40.90   10.70
  -9 -17   6   52.99   12.40
   9  17  -6   27.70    8.10
   9  17  -6   37.80   10.90
  -7 -17   4   47.90   10.10
  -7 -17   4   38.60    9.90
   7  17  -4   45.40    9.70
   7  17  -4   41.30   11.20
  -5 -17   2   -0.70    3.40
  -5 -17   2   -0.30    3.80
   5  17  -2    1.50    4.20
   5  17  -2    1.10    3.50
   5  17  -2    0.00    3.70
  -3 -17   0   30.10    9.00
  -3 -17   0   27.30    8.20
   3  17   0   44.80   10.80
   3  17   0   19.80    7.50
  -1 -17  -2   42.80   10.90
  -1 -17  -2   42.20    9.90
   1  17   2   33.40    9.70
   1  17   2   50.29   12.00
   1 -17  -4   84.59   14.80
  -1  17   4  107.89   17.00
  -1  17   4   96.39   18.10
   3 -17  -6   17.30    8.50
  -3  17   6   22.40    9.20
  -3  17   6   19.50    9.40
 -10 -16   7   72.59   13.00
 -10 -16   7   95.39   17.50
  10  16  -7   71.59   11.70
  10  16  -7   89.19   17.70
  -8 -16   5   53.09   11.40
  -8 -16   5   32.50    9.70
   8  16  -5   46.30   11.30
   8  16  -5   40.90    8.90
  -6 -16   3   11.10    5.60
   6  16  -3   35.70    9.30
   6  16  -3   21.60    6.00
  -4 -16   1   16.00    6.20
  -4 -16   1    9.50    5.20
   4  16  -1   34.10    9.60
   4  16  -1   14.50    6.40
   4  16  -1   17.70    5.80
  -2 -16  -1    7.50    4.60
  -2 -16  -1   19.00    7.30
   2  16   1    6.90    5.60
   2  16   1   16.60    7.10
   0 -16  -3    5.00    4.70
   0 -16  -3    8.30    5.00
   0  16   3    5.70    4.70
   0  16   3    2.80    4.50
   2 -16  -5   44.00    9.00
   2 -16  -5   22.40    8.20
  -2  16   5   44.30   12.20
  -2  16   5   36.40   11.30
   4 -16  -7   36.10    8.90
   4 -16  -7   32.50   10.30
  -4  16   7   36.70   11.30
  -4  16   7   17.70    8.80
 -11 -15   8    4.80    5.10
 -11 -15   8    9.80    7.00
  11  15  -8    6.70    4.30
  11  15  -8   -1.10    4.90
  11  15  -8   -1.00    2.60
  -9 -15   6   28.60    8.70
  -9 -15   6   25.70    9.20
   9  15  -6   35.40   10.50
   9  15  -6   27.60    7.30
  -7 -15   4   -1.20    3.50
   7  15  -4    1.70    4.00
   7  15  -4   -0.90    2.60
  -5 -15   2    9.70    4.80
  -5 -15   2    2.70    4.10
   5  15  -2   10.50    4.30
   5  15  -2    3.00    3.70
   5  15  -2    7.10    4.60
  -3 -15   0    7.50    5.00
  -3 -15   0   10.30    4.80
   3  15   0    1.30    3.30
   3  15   0    3.90    4.00
  -1 -15  -2    7.10    5.00
  -1 -15  -2    3.30    4.70
   1  15   2    5.30    5.10
   1  15   2    0.60    3.60
   1 -15  -4    4.20    3.60
   1 -15  -4   -1.20    3.30
  -1  15   4   -2.10    3.70
  -1  15   4    4.70    5.40
   3 -15  -6    8.90    6.70
   3 -15  -6    6.70    4.10
  -3  15   6    7.20    5.90
  -3  15   6    5.50    6.00
   5 -15  -8    2.40    6.30
   5 -15  -8    5.00    4.50
  -5  15   8    6.60    6.20
  -5  15   8   -2.20    4.90
 -12 -14   9   48.30   12.70
  12  14  -9   24.30    7.40
  12  14  -9   34.90    8.20
 -10 -14   7   51.59   11.80
 -10 -14   7   67.29   11.30
  10  14  -7   70.69   10.80
  10  14  -7   66.09   14.00
  10  14  -7   67.69   10.00
  -8 -14   5   67.39   11.10
  -8 -14   5   75.59   12.10
   8  14  -5   73.39   14.10
   8  14  -5   66.89   10.40
  -6 -14   3   21.50    6.80
  -6 -14   3   24.30    6.70
   6  14  -3   18.30    6.50
   6  14  -3   25.60    6.90
  -4 -14   1   10.40    4.70
  -4 -14   1    8.40    4.40
   4  14  -1    3.00    3.80
   4  14  -1    6.30    5.30
   4  14  -1   12.80    4.60
  -2 -14  -1  332.67   30.90
  -2 -14  -1  297.37   28.10
  -2 -14  -1  288.47   30.20
   2  14   1  298.27   30.10
   2  14   1  277.77   30.40
   0 -14  -3  177.48   19.80
   0 -14  -3  192.18   22.10
   0 -14  -3  211.68   22.70
   0  14   3  200.68   22.00
   0  14   3  183.08   22.10
   2 -14  -5   22.60    8.20
   2 -14  -5   22.20    6.70
  -2  14   5   36.10    9.30
  -2  14   5   36.20   10.30
   4 -14  -7   79.49   13.50
   4 -14  -7  125.19   16.50
  -4  14   7  119.79   16.80
  -4  14   7  111.49   16.90
   6 -14  -9  141.39   18.00
   6 -14  -9   72.79   14.00
  -6  14   9  108.29   16.70
  -6  14   9  109.19   17.20
 -13 -13  10   10.50    6.80
  13  13 -10   10.90    5.60
  13  13 -10    4.60    3.90
 -11 -13   8   16.10    7.80
 -11 -13   8   25.20    7.70
  11  13  -8   11.10    4.90
  11  13  -8   23.20    6.70
  -9 -13   6   50.19    9.80
  -9 -13   6   28.60    8.10
   9  13  -6   28.60    6.70
   9  13  -6   36.30    9.30
   9  13  -6   21.00    6.70
  -7 -13   4   -0.60    3.10
  -7 -13   4   -2.00    2.70
  -7 -13   4    1.00    3.00
   7  13  -4   -0.40    1.50
   7  13  -4    8.70    4.00
   7  13  -4    5.00    4.30
  -5 -13   2    4.00    3.20
  -5 -13   2   -1.60    2.10
  -5 -13   2   -3.10    2.10
   5  13  -2   -1.30    2.60
   5  13  -2    0.50    1.70
  -3 -13   0    2.00    3.30
  -3 -13   0    4.00    3.70
  -3 -13   0    3.60    2.60
   3  13   0    1.70    2.10
   3  13   0    0.90    2.60
   3  13   0    0.80    3.20
  -1 -13  -2   15.20    5.60
  -1 -13  -2    8.50    5.00
   1  13   2   10.10    4.80
   1  13   2    9.70    5.30
   1 -13  -4    9.90    5.70
   1 -13  -4   21.70    6.20
  -1  13   4   26.80    8.00
  -1  13   4    7.60    5.10
   3 -13  -6   56.09   10.00
   3 -13  -6   72.59   11.70
  -3  13   6   69.79   14.50
  -3  13   6   56.69   12.20
   5 -13  -8   13.80    7.20
   5 -13  -8   22.60    8.00
  -5  13   8   30.80    9.40
  -5  13   8   22.60    8.20
   7 -13 -10   -3.90    4.80
   7 -13 -10    2.50    5.40
  -7  13  10   -0.60    5.20
  -7  13  10   -5.90    4.60
 -14 -12  11    8.80    6.70
  14  12 -11   21.10    6.90
  14  12 -11   19.30    6.90
 -12 -12   9   55.69   12.40
  12  12  -9   45.10    9.80
  12  12  -9   42.30    9.10
 -10 -12   7   79.69   11.90
 -10 -12   7   74.29   11.30
  10  12  -7   59.89   10.00
  10  12  -7   70.59   10.00
  -8 -12   5    2.30    3.00
  -8 -12   5   -0.40    3.30
   8  12  -5    2.80    2.90
   8  12  -5    0.20    1.90
   8  12  -5    3.70    3.90
  -6 -12   3  225.58   24.30
  -6 -12   3  188.98   24.30
  -6 -12   3  280.77   25.80
   6  12  -3  283.77   23.50
   6  12  -3  264.97   25.40
   6  12  -3  255.47   24.20
  -4 -12   1    8.50    4.00
  -4 -12   1    3.20    3.10
  -4 -12   1    6.00    2.90
   4  12  -1   10.70    4.80
   4  12  -1    9.60    4.30
   4  12  -1    6.60    2.90
  -2 -12  -1   36.20    8.60
  -2 -12  -1   45.00    9.50
   2  12   1   41.80    7.30
   2  12   1   28.70    7.30
   2  12   1   36.60    8.50
   0 -12  -3   -1.60    2.30
   0 -12  -3   -2.30    3.20
   0 -12  -3    1.70    3.70
   0  12   3   -1.80    2.70
   0  12   3   -1.00    2.50
   2 -12  -5   31.90    8.40
   2 -12  -5   34.20    8.00
  -2  12   5   37.60    9.40
  -2  12   5   36.30    9.50
   4 -12  -7  147.89   19.60
   4 -12  -7  164.38   19.40
  -4  12   7  179.38   21.40
  -4  12   7  192.88   21.60
   6 -12  -9  132.39   16.80
  -6  12   9   84.19   15.70
  -6  12   9  118.19   16.90
   8 -12 -11    1.30    5.40
   8 -12 -11   12.20    6.90
  -8  12  11    4.30    5.60
  -8  12  11    0.10    5.90
 -15 -11  12   48.10   12.80
 -15 -11  12   58.49   11.30
 -13 -11  10  107.49   15.90
 -13 -11  10   96.09   13.30
  13  11 -10   89.99   12.90
  13  11 -10   89.89   12.90
 -11 -11   8  258.27   25.40
 -11 -11   8  188.68   22.00
  11  11  -8  229.68   22.60
  11  11  -8  194.18   21.90
  -9 -11   6   -1.60    2.70
  -9 -11   6   -1.10    2.20
  -9 -11   6    2.30    3.20
   9  11  -6    1.10    2.60
   9  11  -6    1.30    2.00
  -7 -11   4   37.40    6.50
  -7 -11   4   38.10    8.20
  -7 -11   4   40.60    8.60
   7  11  -4   50.69    9.50
   7  11  -4   38.80    6.10
   7  11  -4   44.50    6.90
  -5 -11   2   71.59    9.80
  -5 -11   2   69.29    9.10
  -5 -11   2   58.89    8.60
  -5 -11   2   58.69    7.50
   5  11  -2   52.89    7.80
   5  11  -2   45.80    8.40
   5  11  -2   59.59    7.10
   5  11  -2   57.79    7.00
  -3 -11   0  237.78   21.90
  -3 -11   0  185.28   21.00
   3  11   0  203.38   21.50
   3  11   0  207.08   21.20
   3  11   0  188.98   19.40
   3  11   0  222.48   19.70
  -1 -11  -2  118.49   13.10
  -1 -11  -2  120.39   14.40
  -1 -11  -2   79.49   13.20
   1  11   2  147.69   12.30
   1  11   2  108.09   13.50
   1  11   2  115.99   14.40
   1 -11  -4   61.09    9.10
   1 -11  -4   63.19   10.60
  -1  11   4   50.29   10.70
  -1  11   4   68.69    9.90
   3 -11  -6    7.10    4.00
   3 -11  -6   11.00    4.90
  -3  11   6   -0.80    3.40
  -3  11   6    0.90    3.80
   5 -11  -8  446.96   42.80
   5 -11  -8  425.26   43.10
  -5  11   8  464.95   44.20
  -5  11   8  482.65   44.50
   7 -11 -10  109.69   15.90
   7 -11 -10   93.49   15.00
  -7  11  10   83.29   15.30
  -7  11  10  137.19   18.20
   9 -11 -12   24.70    9.10
  -9  11  12   20.30    9.00
  -9  11  12   18.40    8.00
 -14 -10  11   35.90    8.60
 -14 -10  11   31.20    9.50
  14  10 -11   22.10    7.20
  14  10 -11   37.20    9.20
 -12 -10   9    3.10    3.30
 -12 -10   9    2.00    4.30
  12  10  -9    3.20    3.40
  12  10  -9   14.30    4.90
 -10 -10   7    2.80    3.10
 -10 -10   7    0.20    3.40
  10  10  -7    2.80    2.90
  10  10  -7   -1.50    2.30
  -8 -10   5    5.30    3.40
  -8 -10   5   13.70    4.80
  -8 -10   5   10.80    4.00
   8  10  -5    9.50    3.60
   8  10  -5    3.80    2.80
  -6 -10   3    4.80    3.10
  -6 -10   3    8.50    3.90
   6  10  -3   13.50    4.30
   6  10  -3   10.90    3.00
   6  10  -3    9.00    2.80
   6  10  -3    2.50    2.60
  -4 -10   1    0.50    1.70
  -4 -10   1    2.90    2.40
  -4 -10   1   -1.60    2.10
  -4 -10   1    0.10    2.20
   4  10  -1    0.00    1.70
   4  10  -1    0.60    1.20
   4  10  -1    4.70    2.60
   4  10  -1    1.70    2.50
  -2 -10  -1  197.68   23.50
  -2 -10  -1  273.97   24.60
  -2 -10  -1  255.87   21.60
  -2 -10  -1  301.97   23.60
   2  10   1  238.98   24.40
   2  10   1  235.28   21.10
   2  10   1  232.48   21.90
   2  10   1  223.18   23.40
   0 -10  -3    2.70    3.20
   0 -10  -3   -2.00    1.90
   0  10   3   -0.20    2.30
   0  10   3    0.50    2.80
   2 -10  -5    5.70    3.70
   2 -10  -5   11.30    4.80
  -2  10   5   15.00    5.60
  -2  10   5    9.60    5.60
   4 -10  -7    1.70    3.50
   4 -10  -7   -0.40    3.30
  -4  10   7   -0.20    3.50
  -4  10   7    0.50    3.50
   6 -10  -9   -0.50    3.60
   6 -10  -9   -0.20    4.40
  -6  10   9   -0.50    4.00
  -6  10   9    0.10    4.30
   8 -10 -11    3.50    5.00
   8 -10 -11    1.00    4.60
  -8  10  11    5.40    6.70
  -8  10  11    4.90    5.50
  10 -10 -13   -3.80    5.50
 -10  10  13   -1.80    5.20
 -10  10  13    2.50    4.80
 -15  -9  12   38.80    9.00
 -15  -9  12   23.90    9.00
  15   9 -12   27.40    7.50
  15   9 -12   33.80    8.50
 -13  -9  10  140.99   17.80
 -13  -9  10  135.49   16.00
  13   9 -10  118.69   15.20
  13   9 -10  126.19   15.90
 -11  -9   8   15.90    5.00
 -11  -9   8   10.60    4.80
 -11  -9   8    5.20    4.50
  11   9  -8    5.40    3.50
  11   9  -8   10.40    4.40
  -9  -9   6  153.48   18.60
  -9  -9   6  192.88   19.00
   9   9  -6  166.68   17.90
   9   9  -6  198.58   18.80
   9   9  -6  184.38   17.60
  -7  -9   4  336.57   31.80
  -7  -9   4  358.96   31.80
  -7  -9   4  367.56   30.90
  -7  -9   4  335.17   31.70
   7   9  -4  339.37   30.90
   7   9  -4  340.27   31.40
   7   9  -4  338.77   30.50
   7   9  -4  367.56   30.80
  -5  -9   2   85.59   10.20
  -5  -9   2   72.09    8.80
  -5  -9   2   77.49    9.60
  -5  -9   2   74.99    9.20
  -5  -9   2   81.59    9.60
   5   9  -2   67.79    8.10
   5   9  -2   80.79    8.50
   5   9  -2   74.99    9.10
   5   9  -2   78.79    9.80
  -3  -9   0  214.48   19.40
  -3  -9   0  181.38   17.10
  -3  -9   0  177.58   18.90
   3   9   0  187.38   16.90
   3   9   0  201.48   19.40
   3   9   0  198.88   17.70
   3   9   0  159.68   18.20
  -1  -9  -2   50.79    5.80
  -1  -9  -2   40.30    6.90
  -1  -9  -2   62.09    8.70
  -1  -9  -2   49.00    8.10
   1   9   2   40.90    8.60
   1   9   2   40.30    6.90
   1   9   2   56.09    6.00
   1  -9  -4  149.69   18.40
   1  -9  -4  180.38   16.00
   1  -9  -4  210.68   18.70
  -1   9   4  180.28   19.30
  -1   9   4  154.48   18.00
   3  -9  -6  793.52   73.49
   3  -9  -6  873.91   74.49
  -3   9   6  887.71   74.99
  -3   9   6  892.71   74.99
   5  -9  -8  404.16   38.90
   5  -9  -8  414.86   39.10
  -5   9   8  398.46   39.50
  -5   9   8  433.96   40.70
   7  -9 -10  228.08   24.70
   7  -9 -10  243.38   26.00
  -7   9  10  251.87   26.80
  -7   9  10  205.88   26.10
   9  -9 -12   22.70    8.60
  -9   9  12   13.60    8.80
  -9   9  12   15.80    7.50
 -16  -8  13    2.70    5.00
 -16  -8  13    5.70    4.60
  16   8 -13    6.70    4.50
  16   8 -13    1.90    3.90
 -14  -8  11   86.39   14.50
 -14  -8  11   95.79   12.90
  14   8 -11   89.49   12.40
  14   8 -11   93.89   13.00
 -12  -8   9  102.39   14.80
 -12  -8   9  115.49   13.70
  12   8  -9  123.39   14.30
  12   8  -9  100.79   13.10
 -10  -8   7   -1.40    2.00
 -10  -8   7    3.00    2.70
 -10  -8   7    3.00    3.00
  10   8  -7    7.50    3.60
  10   8  -7    3.40    2.50
  10   8  -7    6.40    3.10
  -8  -8   5  147.79   14.90
  -8  -8   5  133.99   14.90
  -8  -8   5  146.09   13.30
   8   8  -5  107.89   13.60
   8   8  -5  142.19   13.80
   8   8  -5  142.79   14.50
  -6  -8   3  129.09   12.00
  -6  -8   3   94.79   12.00
  -6  -8   3   95.69   11.90
  -6  -8   3  128.69   12.60
   6   8  -3  115.79   11.70
   6   8  -3  118.69   11.30
   6   8  -3  117.69   12.10
   6   8  -3  107.89   11.60
  -4  -8   1   76.29    9.40
  -4  -8   1   89.89    9.70
  -4  -8   1   72.89    8.80
  -4  -8   1   64.69    8.30
   4   8  -1   80.99    8.70
   4   8  -1   75.39    9.00
   4   8  -1   73.79    9.30
   4   8  -1   72.19    7.90
  -2  -8  -1   37.10    4.80
  -2  -8  -1   23.90    5.80
  -2  -8  -1   33.00    6.70
  -2  -8  -1   34.00    5.90
   2   8   1   33.00    6.90
   2   8   1   38.90    4.80
   2   8   1   41.00    6.10
   0  -8  -3   48.00    7.70
   0  -8  -3   43.30    5.30
   0  -8  -3   41.50    6.80
   0   8   3   40.00    6.70
   0   8   3   42.90    4.70
   0   8   3   30.00    7.60
   2  -8  -5   87.39   12.20
   2  -8  -5  118.99   12.60
   2  -8  -5  102.89   10.10
  -2   8   5  109.19   13.20
  -2   8   5   92.99   12.40
   4  -8  -7    4.40    3.50
   4  -8  -7    6.20    4.10
  -4   8   7    1.40    3.50
  -4   8   7    2.20    3.40
   6  -8  -9   -5.00    2.60
   6  -8  -9    2.30    3.90
  -6   8   9   -0.70    3.80
  -6   8   9    2.00    3.80
   8  -8 -11   73.99   12.50
   8  -8 -11   78.89   13.20
  -8   8  11   90.09   17.10
  -8   8  11   98.29   14.10
  10  -8 -13   13.80    6.90
 -10   8  13    9.70    6.30
 -10   8  13   31.90    9.90
 -15  -7  12   22.60    7.90
 -15  -7  12   23.70    6.70
  15   7 -12   11.00    4.90
  15   7 -12   18.20    6.10
 -13  -7  10   45.40    9.00
 -13  -7  10   48.10   10.40
  13   7 -10   42.00    9.30
  13   7 -10   45.60    9.50
  13   7 -10   61.59    8.60
 -11  -7   8  289.07   28.40
 -11  -7   8  295.27   27.40
 -11  -7   8  300.47   27.10
  11   7  -8  301.97   26.60
  11   7  -8  272.67   27.20
  11   7  -8  245.88   26.70
  -9  -7   6   87.89   12.30
  -9  -7   6  127.29   12.90
  -9  -7   6  114.99   12.30
   9   7  -6   97.69   11.90
   9   7  -6  102.79   11.50
   9   7  -6  118.39   12.40
  -7  -7   4   56.29    6.40
  -7  -7   4   47.80    7.10
  -7  -7   4   50.69    7.10
   7   7  -4   52.29    6.10
   7   7  -4   42.30    6.50
   7   7  -4   59.49    7.30
   7   7  -4   46.00    6.20
  -5  -7   2   67.29    9.00
  -5  -7   2   85.79    9.10
  -5  -7   2   79.29    9.00
  -5  -7   2   82.09    9.00
   5   7  -2   84.19    8.60
   5   7  -2   78.79    8.80
   5   7  -2   75.19    8.20
  -3  -7   0  124.09   12.00
  -3  -7   0  117.29   12.30
  -3  -7   0  124.79   13.10
  -3  -7   0  132.69   13.30
   3   7   0  105.99   12.80
   3   7   0  133.89   12.00
   3   7   0  121.69   12.50
  -1  -7  -2  228.28   23.10
  -1  -7  -2  258.67   22.70
  -1  -7  -2  236.38   21.50
   1   7   2  227.68   22.40
   1   7   2  290.87   21.30
   1   7   2  209.58   23.00
   1  -7  -4   93.59   12.30
   1  -7  -4  118.39   12.50
   1  -7  -4  105.59   10.70
  -1   7   4  125.79   13.10
  -1   7   4   99.59   12.90
  -1   7   4  116.59   10.00
   3  -7  -6    6.90    3.40
   3  -7  -6    4.50    2.10
   3  -7  -6    6.90    3.70
  -3   7   6    6.10    3.80
  -3   7   6    6.60    4.40
   5  -7  -8  151.18   17.70
   5  -7  -8  164.48   15.30
   5  -7  -8  139.49   16.90
  -5   7   8  146.49   18.40
  -5   7   8  167.78   18.60
   7  -7 -10   30.00    8.70
   7  -7 -10   33.70    7.90
  -7   7  10   48.40   11.40
  -7   7  10   56.69   11.90
   9  -7 -12   93.09   14.70
  -9   7  12  123.39   16.20
  -9   7  12   87.79   14.60
  11  -7 -14  126.09   16.90
 -11   7  14   60.59   14.20
 -11   7  14   97.89   15.10
 -16  -6  13   41.50    8.80
 -16  -6  13   13.50    6.60
  16   6 -13   21.50    7.30
  16   6 -13   28.90    7.90
 -14  -6  11   13.00    6.20
 -14  -6  11   14.00    5.30
  14   6 -11   23.40    6.20
  14   6 -11   19.00    6.40
  14   6 -11   21.00    6.00
 -12  -6   9   31.70    7.10
  12   6  -9   26.60    6.50
  12   6  -9   23.40    6.50
  12   6  -9   29.60    6.20
 -10  -6   7  313.77   31.00
 -10  -6   7  335.17   31.90
 -10  -6   7  350.46   30.70
  10   6  -7  325.77   30.40
  10   6  -7  374.36   31.60
  -8  -6   5 1130.49   84.09
  -8  -6   5  959.40   84.19
  -8  -6   5  957.80   83.99
   8   6  -5 1005.80   83.79
   8   6  -5  985.60   82.09
   8   6  -5 1018.30   83.39
  -6  -6   3   82.99    9.10
  -6  -6   3   77.89    8.20
  -6  -6   3   77.49    8.70
  -6  -6   3   75.49    8.80
   6   6  -3   64.99    8.10
   6   6  -3   75.29    8.00
   6   6  -3   81.39    8.50
   6   6  -3   68.49    7.90
  -4  -6   1    5.90    2.30
  -4  -6   1    4.90    2.20
  -4  -6   1    2.30    2.30
  -4  -6   1    2.90    2.40
  -4  -6   1    0.40    2.00
  -4  -6   1    5.60    2.60
   4   6  -1    4.50    2.20
   4   6  -1    6.20    2.20
   4   6  -1    5.00    2.30
   4   6  -1    5.10    2.00
  -2  -6  -1   39.50    6.30
  -2  -6  -1   38.50    6.20
  -2  -6  -1   45.20    6.30
  -2  -6  -1   51.69    5.50
   2   6   1   39.00    4.70
   2   6   1   35.80    5.40
   2   6   1   34.20    5.90
   0  -6  -3 1664.73  143.39
   0  -6  -3 1637.14  144.99
   0  -6  -3 1977.20  144.99
   0   6   3 2038.50  142.39
   0   6   3 1697.43  145.39
   0   6   3 1553.24  144.39
   2  -6  -5  994.60   72.59
   2  -6  -5  865.71   70.19
   2  -6  -5  969.00   72.69
  -2   6   5  675.13   71.79
  -2   6   5  775.22   72.09
   4  -6  -7  251.67   26.50
   4  -6  -7  267.97   24.50
   4  -6  -7  294.17   26.60
  -4   6   7  287.97   27.50
  -4   6   7  278.67   27.60
   6  -6  -9  123.29   14.70
   6  -6  -9  109.29   12.30
   6  -6  -9  100.09   13.20
  -6   6   9  152.28   16.40
  -6   6   9   90.49   14.20
   8  -6 -11   80.29   13.70
  -8   6  11  115.09   15.00
  -8   6  11   88.79   13.60
  10  -6 -13   57.79   12.40
 -10   6  13   39.40   10.90
 -10   6  13   60.89   12.80
 -17  -5  14   24.10    7.40
 -17  -5  14   28.80    9.00
  17   5 -14   24.00    7.90
  17   5 -14   22.10    7.20
 -15  -5  12   25.40    7.20
 -15  -5  12   21.80    7.30
  15   5 -12   17.70    6.40
  15   5 -12   22.20    6.40
  15   5 -12   40.40    8.90
 -13  -5  10   -1.10    2.80
 -13  -5  10    7.60    4.30
  13   5 -10    3.40    3.20
  13   5 -10    3.10    2.80
 -11  -5   8    6.30    4.00
 -11  -5   8   14.00    4.70
 -11  -5   8   14.50    4.30
  11   5  -8   20.00    5.50
  11   5  -8   14.60    4.30
  -9  -5   6   68.99    7.70
  -9  -5   6   37.30    7.30
  -9  -5   6   71.69    9.10
   9   5  -6   80.59    8.30
   9   5  -6   53.99    7.70
  -7  -5   4  197.58   18.20
  -7  -5   4  234.58   18.20
  -7  -5   4  201.08   18.30
   7   5  -4  151.98   16.60
   7   5  -4  201.28   17.80
   7   5  -4  200.88   18.10
  -5  -5   2   23.90    4.40
  -5  -5   2   24.40    5.10
  -5  -5   2   26.50    4.80
  -5  -5   2   22.60    4.40
   5   5  -2   20.90    3.80
   5   5  -2   26.20    3.70
   5   5  -2   28.50    4.10
  -3  -5   0   53.79    7.00
  -3  -5   0   61.69    6.40
  -3  -5   0   73.49    7.40
  -3  -5   0   54.09    7.00
   3   5   0   55.59    6.10
   3   5   0   47.80    6.80
  -1  -5  -2   90.99    9.00
  -1  -5  -2   76.39    9.90
  -1  -5  -2  117.29   10.50
   1   5   2   81.69    9.30
   1   5   2   88.79   10.30
   1  -5  -4  119.19   13.60
   1  -5  -4  131.29   12.40
   1  -5  -4  158.48   14.20
  -1   5   4  149.19   14.70
  -1   5   4  106.49   13.50
   3  -5  -6    9.30    2.90
   3  -5  -6    6.80    3.80
   3  -5  -6    4.40    3.00
  -3   5   6    7.40    4.00
  -3   5   6    7.20    3.80
   5  -5  -8    3.90    3.40
   5  -5  -8    3.20    3.30
  -5   5   8    0.90    2.90
  -5   5   8    2.90    3.70
   7  -5 -10   47.00    7.80
   7  -5 -10   50.09   10.80
  -7   5  10   66.79   12.30
  -7   5  10   43.80    9.40
   9  -5 -12  209.48   23.80
   9  -5 -12  211.18   22.00
  -9   5  12  184.48   22.60
  -9   5  12  205.58   23.50
  11  -5 -14    7.20    5.30
 -11   5  14   -0.40    3.90
 -11   5  14    9.60    5.90
 -16  -4  13   21.20    7.10
 -16  -4  13   34.90    8.20
  16   4 -13   29.70    8.00
  16   4 -13   22.40    7.00
  16   4 -13   17.10    6.50
 -14  -4  11   20.10    6.40
 -14  -4  11   17.30    6.30
  14   4 -11   20.50    5.80
  14   4 -11   20.70    6.60
 -12  -4   9  343.37   31.90
 -12  -4   9  355.76   33.20
  12   4  -9  355.06   32.20
  12   4  -9  326.47   31.60
 -10  -4   7  537.05   46.50
 -10  -4   7  506.85   45.50
 -10  -4   7  574.74   44.90
  10   4  -7  472.05   44.80
  10   4  -7  530.65   45.80
  -8  -4   5  366.46   31.10
  -8  -4   5  369.76   30.10
  -8  -4   5  396.26   31.70
   8   4  -5  338.87   30.50
   8   4  -5  332.77   30.70
   8   4  -5  321.17   28.80
  -6  -4   3  121.69   12.50
  -6  -4   3  126.19   11.80
  -6  -4   3  107.09   12.00
  -6  -4   3  135.69   12.30
   6   4  -3  117.59   12.00
   6   4  -3  129.99   11.50
   6   4  -3  126.29   12.00
  -4  -4   1  161.38   14.60
  -4  -4   1  157.88   14.70
  -4  -4   1  159.08   14.70
  -4  -4   1  160.28   14.40
   4   4  -1  154.48   14.40
   4   4  -1  149.88   14.40
   4   4  -1  156.38   14.20
  -2  -4  -1    3.20    2.70
  -2  -4  -1    5.10    2.70
  -2  -4  -1    5.30    1.60
   2   4   1    6.40    2.10
   2   4   1    1.60    2.20
   2   4   1    4.30    2.40
   0  -4  -3 1162.68   83.79
   0  -4  -3  910.81   83.29
   0   4   3  969.60   83.79
   0   4   3 1006.10   83.39
   2  -4  -5 1199.78   88.99
   2  -4  -5 1059.69   88.89
  -2   4   5  999.80   89.29
  -2   4   5 1016.30   89.09
   4  -4  -7   72.59    9.70
   4  -4  -7   67.49    8.70
   4  -4  -7   75.09    7.10
  -4   4   7   59.59    9.40
  -4   4   7   56.19    9.50
   6  -4  -9  329.67   28.90
   6  -4  -9  288.37   28.70
  -6   4   9  358.06   31.20
  -6   4   9  291.87   30.30
   8  -4 -11  573.64   50.49
   8  -4 -11  535.35   47.90
  -8   4  11  544.85   49.60
  -8   4  11  506.25   49.00
  10  -4 -13  138.19   17.40
  10  -4 -13  155.18   19.90
 -10   4  13  151.48   19.70
 -10   4  13  187.48   20.20
 -17  -3  14    4.20    4.80
 -17  -3  14    0.40    3.90
  17   3 -14    2.20    3.70
  17   3 -14    2.20    3.60
  17   3 -14    1.00    4.40
 -15  -3  12   35.50    9.10
 -15  -3  12   21.10    6.40
  15   3 -12   36.50    8.40
  15   3 -12   46.30    9.00
 -13  -3  10   25.00    6.20
 -13  -3  10   28.20    7.10
  13   3 -10   21.30    5.90
  13   3 -10   18.80    5.60
 -11  -3   8  196.28   19.80
 -11  -3   8  203.18   18.70
 -11  -3   8  215.78   20.80
  11   3  -8  206.08   20.00
  11   3  -8  181.08   19.30
  -9  -3   6  163.58   13.90
  -9  -3   6  166.18   16.00
  -9  -3   6  127.99   14.60
   9   3  -6  130.39   14.40
   9   3  -6  153.98   14.90
   9   3  -6  146.09   12.80
  -7  -3   4   31.50    5.70
  -7  -3   4   34.10    5.20
  -7  -3   4   32.10    5.60
  -7  -3   4   30.20    4.10
   7   3  -4   36.90    3.90
   7   3  -4   30.00    4.70
   7   3  -4   26.50    4.60
  -5  -3   2  469.75   38.70
  -5  -3   2  444.46   39.50
  -5  -3   2  439.96   39.20
   5   3  -2  482.45   39.30
   5   3  -2  450.35   38.80
   5   3  -2  513.45   39.10
  -3  -3   0    2.30    1.80
  -3  -3   0    4.90    2.10
  -3  -3   0    2.10    2.10
  -3  -3   0    1.80    1.50
   3   3   0    4.90    1.70
   3   3   0    2.20    1.80
   3   3   0    2.00    1.60
  -1  -3  -2  270.77   27.00
  -1  -3  -2  389.56   27.70
  -1  -3  -2  315.87   25.50
   1   3   2  326.67   26.80
   1   3   2  294.07   27.40
   1   3   2  294.07   27.10
   1  -3  -4  190.28   17.20
   1  -3  -4  177.68   16.70
  -1   3   4  152.28   17.10
  -1   3   4  189.18   16.80
  -1   3   4  181.68   17.10
   3  -3  -6   22.50    4.70
   3  -3  -6   17.40    4.20
   3  -3  -6   24.00    5.40
   3  -3  -6   24.70    2.70
  -3   3   6   26.60    5.10
  -3   3   6   20.40    5.40
  -3   3   6   10.60    4.10
   5  -3  -8   53.69    6.90
   5  -3  -8   33.40    6.90
   5  -3  -8   41.60    8.60
  -5   3   8   40.90    8.40
  -5   3   8   40.20    6.60
  -5   3   8   46.00    7.90
   7  -3 -10   92.09   13.90
   7  -3 -10  106.69   13.00
  -7   3  10  119.29   12.40
  -7   3  10  109.59   14.10
  -7   3  10  124.89   14.50
   9  -3 -12   -0.10    2.70
   9  -3 -12    7.30    4.90
  -9   3  12   -2.20    3.40
  -9   3  12   10.10    5.30
  11  -3 -14   55.69   11.00
  11  -3 -14   61.39   13.70
 -11   3  14   46.70   11.10
 -11   3  14   50.99   11.60
 -16  -2  13   18.60    6.20
 -16  -2  13   19.20    7.40
  16   2 -13   30.00    8.00
  16   2 -13   20.30    6.20
 -14  -2  11  140.69   17.40
 -14  -2  11  164.58   17.00
  14   2 -11  146.89   17.00
  14   2 -11  144.89   16.90
 -12  -2   9   35.60    7.40
 -12  -2   9   41.30    8.90
  12   2  -9   53.89    7.70
  12   2  -9   51.69    7.70
 -10  -2   7   34.80    7.20
 -10  -2   7   44.20    5.20
 -10  -2   7   41.00    7.30
  10   2  -7   54.19    7.00
  10   2  -7   28.30    6.10
  -8  -2   5  472.05   41.90
  -8  -2   5  501.25   40.00
  -8  -2   5  480.05   41.60
   8   2  -5  497.35   39.80
   8   2  -5  474.25   41.30
   8   2  -5  459.25   41.20
  -6  -2   3  287.07   27.80
  -6  -2   3  324.67   26.60
  -6  -2   3  305.27   27.80
  -6  -2   3  325.77   28.20
   6   2  -3  297.17   27.60
   6   2  -3  372.86   27.10
   6   2  -3  325.97   27.80
  -4  -2   1   29.10    4.50
  -4  -2   1   25.10    3.90
  -4  -2   1   30.20    4.30
  -4  -2   1   26.90    3.40
   4   2  -1   26.10    3.60
   4   2  -1   30.20    4.00
   4   2  -1   26.80    3.70
  -2  -2  -1   30.50    4.90
  -2  -2  -1   39.30    5.00
  -2  -2  -1   45.70    4.40
  -2  -2  -1   54.19    5.70
   2   2   1   45.00    4.30
   2   2   1   44.60    5.40
   2   2   1   31.50    4.80
   0  -2  -3  307.37   23.50
   0  -2  -3  289.47   23.20
   0  -2  -3  237.48   22.60
   0   2   3  238.18   22.70
   0   2   3  227.18   23.30
   0   2   3  282.47   23.10
   2  -2  -5  103.79    9.60
   2  -2  -5  107.69   11.80
   2  -2  -5  106.19   11.30
   2  -2  -5  121.89   11.40
  -2   2   5  111.49   11.70
  -2   2   5  128.69   12.50
   4  -2  -7  180.58   20.00
   4  -2  -7  188.68   19.50
   4  -2  -7  221.58   19.20
   4  -2  -7  193.48   17.90
  -4   2   7  227.08   19.20
  -4   2   7  210.48   20.40
  -4   2   7  200.78   17.90
  -4   2   7  240.88   20.50
   6  -2  -9   57.99    9.60
   6  -2  -9   62.29    8.90
   6  -2  -9   58.89    7.70
  -6   2   9   76.79    8.00
  -6   2   9   54.79    9.00
  -6   2   9   64.59    9.20
   8  -2 -11   12.10    5.70
   8  -2 -11   16.70    5.50
  -8   2  11    9.20    5.30
  -8   2  11   10.10    4.80
  10  -2 -13    9.10    4.60
  10  -2 -13   11.10    6.50
 -10   2  13    6.90    4.60
 -10   2  13    9.70    5.10
  12  -2 -15    3.30    5.00
  12  -2 -15    4.00    4.20
 -12   2  15    4.50    4.70
 -17  -1  14    3.70    4.70
 -17  -1  14    6.60    4.80
  17   1 -14   -1.40    2.80
  17   1 -14    4.90    4.00
 -15  -1  12  226.28   26.70
 -15  -1  12  286.67   26.60
  15   1 -12  266.77   26.80
  15   1 -12  268.57   26.40
 -13  -1  10  210.28   22.90
 -13  -1  10  231.78   24.00
  13   1 -10  249.38   23.30
  13   1 -10  236.58   23.40
 -11  -1   8  361.66   30.90
 -11  -1   8  324.97   30.90
  11   1  -8  310.57   30.30
  11   1  -8  341.87   30.40
  -9  -1   6   23.80    5.90
  -9  -1   6   43.50    4.30
  -9  -1   6   39.80    6.10
   9   1  -6   27.10    4.90
   9   1  -6   28.90    4.00
   9   1  -6   30.70    5.60
  -7  -1   4   25.10    4.70
  -7  -1   4   28.00    5.20
  -7  -1   4   12.90    3.70
  -7  -1   4   18.70    2.40
   7   1  -4   26.50    4.60
   7   1  -4   23.60    3.10
   7   1  -4   13.30    3.60
  -5  -1   2 1103.19   93.19
  -5  -1   2 1079.79   93.19
   5   1  -2 1246.58   92.69
   5   1  -2 1118.69   91.79
   5   1  -2 1155.98   92.99
  -3  -1   0  229.58   18.80
  -3  -1   0  245.98   20.00
  -3  -1   0  215.28   19.90
   3   1   0  218.88   19.50
   3   1   0  241.48   19.60
   3   1   0  215.88   19.80
  -1  -1  -2   44.80    4.60
  -1  -1  -2   37.80    5.40
  -1  -1  -2   48.00    5.60
   1   1   2   50.09    5.00
   1   1   2   51.69    5.70
   1   1   2   45.70    5.80
   1  -1  -4  115.79   12.30
   1  -1  -4  137.39   12.50
   1  -1  -4  133.69   11.00
   1  -1  -4  130.49   12.10
  -1   1   4  127.89   12.80
  -1   1   4  107.89   11.90
   3  -1  -6  990.00   88.19
   3  -1  -6  993.10   87.79
   3  -1  -6 1090.29   87.19
   3  -1  -6  974.50   86.39
  -3   1   6 1160.58   88.19
  -3   1   6 1116.69   87.09
  -3   1   6 1141.29   88.79
   5  -1  -8  685.13   56.79
   5  -1  -8  635.54   58.79
   5  -1  -8  697.43   56.89
   5  -1  -8  630.44   58.29
  -5   1   8  734.13   56.79
  -5   1   8  736.43   58.79
  -5   1   8  731.63   59.09
  -5   1   8  616.94   56.49
   7  -1 -10  187.68   20.10
   7  -1 -10  188.38   20.50
  -7   1  10  220.88   20.80
  -7   1  10  172.48   19.70
   9  -1 -12  336.77   31.70
   9  -1 -12  311.27   30.50
  -9   1  12  331.47   30.50
  -9   1  12  254.47   29.80
  11  -1 -14    9.20    5.20
  11  -1 -14    5.40    4.90
 -11   1  14    4.20    4.50
 -11   1  14   11.60    5.80
 -16   0  13   -0.90    3.20
 -16   0  13   -2.50    2.60
  16   0 -13    2.30    3.40
  16   0 -13    1.60    3.40
 -14   0  11    2.90    3.30
 -14   0  11   -1.30    2.70
  14   0 -11    1.70    3.00
  14   0 -11    4.10    3.00
 -12   0   9   -2.00    1.80
 -12   0   9    0.70    2.90
  12   0  -9   -0.30    2.40
  12   0  -9    4.20    2.70
 -10   0   7   -0.70    1.00
 -10   0   7   -1.00    1.50
 -10   0   7   -2.90    1.40
  10   0  -7    0.50    1.70
  10   0  -7    3.90    1.80
  10   0  -7    0.50    1.80
  -8   0   5    0.10    1.90
  -8   0   5    0.10    0.90
  -8   0   5    4.80    2.70
   8   0  -5    0.40    1.70
   8   0  -5    3.20    1.40
   8   0  -5    1.70    1.60
  -6   0   3    2.10    1.90
  -6   0   3    0.00    1.30
  -6   0   3   -0.50    1.70
   6   0  -3    4.00    2.00
   6   0  -3   -1.10    1.60
   6   0  -3    1.20    1.40
  -4   0   1    0.30    1.60
  -4   0   1    1.30    1.10
  -4   0   1    0.50    1.90
   4   0  -1    0.40    0.80
   4   0  -1   -1.80    1.30
   4   0  -1   -0.60    1.40
  -2   0  -1    1.50    1.80
  -2   0  -1    0.30    1.40
   2   0   1   -1.10    1.70
   2   0   1    2.30    1.70
   0   0  -3    3.60    2.10
   0   0  -3    3.00    1.90
   0   0  -3    4.10    1.50
   0   0   3    4.90    1.90
   0   0   3    1.20    1.80
   0   0   3    3.40    1.90
   2   0  -5   -0.60    1.50
   2   0  -5   -0.60    1.00
   2   0  -5    0.40    1.70
  -2   0   5   -0.30    1.30
  -2   0   5    0.20    2.00
  -2   0   5    2.70    2.00
   4   0  -7    1.70    2.20
   4   0  -7    3.70    2.60
   4   0  -7    0.90    1.30
  -4   0   7    0.50    2.40
  -4   0   7    2.80    3.00
  -4   0   7    0.50    1.50
   6   0  -9   -2.10    1.90
   6   0  -9    3.30    3.10
   6   0  -9    0.40    1.90
  -6   0   9   -0.20    2.20
  -6   0   9   -0.60    2.40
   8   0 -11    4.20    3.70
   8   0 -11    3.20    3.10
  -8   0  11    4.50    3.50
  -8   0  11    1.00    2.90
  10   0 -13    7.30    4.30
  10   0 -13    3.90    5.10
 -10   0  13    0.30    3.10
 -10   0  13   -0.20    3.10
  12   0 -15    0.20    4.10
  12   0 -15   -2.40    3.50
 -12   0  15    4.00    4.70
 -17   1  14    7.90    5.10
  17  -1 -14    1.30    3.70
  17  -1 -14    6.60    5.60
 -15   1  12  289.37   27.10
 -15   1  12  243.08   27.40
  15  -1 -12  259.77   27.40
  15  -1 -12  275.77   26.30
 -13   1  10  217.18   24.70
 -13   1  10  238.08   24.40
  13  -1 -10  258.27   24.90
  13  -1 -10  275.47   24.40
 -11   1   8  312.47   33.50
 -11   1   8  398.66   33.90
  11  -1  -8  405.06   34.20
  11  -1  -8  375.96   33.10
  -9   1   6   26.90    6.20
  -9   1   6   30.50    6.30
  -9   1   6   48.20    4.80
   9  -1  -6   39.20    5.60
   9  -1  -6   46.80    6.40
   9  -1  -6   39.10    5.20
  -7   1   4   22.50    4.50
  -7   1   4   29.70    4.40
  -7   1   4   21.80    2.60
  -7   1   4   12.50    3.80
   7  -1  -4   21.40    4.10
   7  -1  -4   29.50    4.30
   7  -1  -4   25.50    3.60
  -5   1   2 1186.58  101.09
  -5   1   2 1021.70  100.59
   5  -1  -2 1369.16  100.89
   5  -1  -2 1323.57  100.69
   5  -1  -2 1280.67   99.59
  -3   1   0  244.58   20.90
  -3   1   0  260.77   20.90
  -3   1   0  235.98   21.00
  -3   1   0  240.28   20.20
   3  -1   0  222.98   20.60
   3  -1   0  225.98   21.00
   3  -1   0  258.47   20.60
  -1   1  -2   45.90    5.50
  -1   1  -2   38.40    4.90
   1  -1   2   43.50    4.50
   1  -1   2   40.20    4.90
   1  -1   2   44.70    5.70
   1   1  -4  113.19   12.30
   1   1  -4  119.79   12.00
   1   1  -4  111.39   12.60
  -1  -1   4  164.88   13.00
  -1  -1   4  135.39   13.50
  -1  -1   4  157.78   12.50
   3   1  -6  985.90   87.49
   3   1  -6  982.40   86.69
   3   1  -6 1006.40   87.99
  -3  -1   6 1139.39   87.99
  -3  -1   6 1179.28   86.59
   5   1  -8  669.13   57.19
   5   1  -8  628.34   57.29
   5   1  -8  698.33   56.09
  -5  -1   8  642.44   57.09
  -5  -1   8  739.23   55.09
  -5  -1   8  581.94   56.79
   7   1 -10  227.88   21.40
   7   1 -10  203.28   20.70
   7   1 -10  211.58   19.20
  -7  -1  10  183.78   20.20
  -7  -1  10  158.08   19.70
   9   1 -12  285.97   27.60
   9   1 -12  301.27   27.90
  -9  -1  12  208.48   25.90
  -9  -1  12  266.67   26.60
  11   1 -14    2.30    3.70
  11   1 -14    5.90    5.00
 -11  -1  14    6.30    4.60
 -11  -1  14    3.90    5.00
 -16   2  13   26.90    7.60
 -16   2  13   22.20    7.60
  16  -2 -13   23.90    7.60
  16  -2 -13   13.60    5.20
 -14   2  11  139.09   17.90
 -14   2  11  166.78   17.70
  14  -2 -11  146.29   16.50
  14  -2 -11  175.38   18.50
 -12   2   9   63.29   10.00
 -12   2   9   82.99   10.00
  12  -2  -9   51.79    8.90
  12  -2  -9   82.89    9.40
 -10   2   7   48.50    7.20
 -10   2   7   46.40    5.50
 -10   2   7   46.30    7.30
  10  -2  -7   46.20    6.10
  10  -2  -7   30.00    5.60
  10  -2  -7   48.80    7.00
  -8   2   5  546.25   44.60
  -8   2   5  512.95   46.30
  -8   2   5  503.95   46.50
   8  -2  -5  602.54   46.40
   8  -2  -5  473.65   45.20
   8  -2  -5  612.64   45.70
  -6   2   3  338.67   30.70
  -6   2   3  338.27   29.10
  -6   2   3  356.46   30.80
  -6   2   3  326.47   30.00
   6  -2  -3  411.06   30.60
   6  -2  -3  363.46   30.20
  -4   2   1   21.80    4.10
  -4   2   1   25.50    4.70
  -4   2   1   29.70    4.10
   4  -2  -1   32.90    3.80
   4  -2  -1   33.70    4.70
   4  -2  -1   37.20    4.30
  -2   2  -1   47.20    5.50
  -2   2  -1   43.20    5.50
  -2   2  -1   47.60    4.90
  -2   2  -1   40.60    4.90
   2  -2   1   48.40    4.70
   2  -2   1   44.70    5.70
   2  -2   1   51.09    5.10
   2  -2   1   46.30    5.60
   0   2  -3  246.38   21.10
   0   2  -3  213.18   20.10
   0   2  -3  217.98   20.40
   0  -2   3  239.18   21.60
   0  -2   3  268.67   20.50
   2   2  -5   93.99   10.30
   2   2  -5  116.69   11.50
  -2  -2   5   97.39   11.60
  -2  -2   5  122.19   11.30
  -2  -2   5  100.19    9.80
   4   2  -7  203.58   18.90
   4   2  -7  172.88   19.00
  -4  -2   7  220.68   17.30
  -4  -2   7  159.88   18.50
  -4  -2   7  205.98   19.80
   6   2  -9   50.79    8.10
   6   2  -9   59.19    8.20
  -6  -2   9   33.10    7.90
  -6  -2   9   58.59    8.50
   8   2 -11   19.00    5.90
   8   2 -11   12.60    5.10
  -8  -2  11   13.40    5.00
  -8  -2  11   22.70    6.50
  10   2 -13   16.20    6.10
  10   2 -13    6.00    4.20
 -10  -2  13   10.00    4.90
 -10  -2  13    7.20    4.80
  12   2 -15    1.10    4.00
 -12  -2  15    2.60    4.80
 -17   3  14    1.30    3.70
  17  -3 -14    6.00    5.10
 -15   3  12   30.60    9.00
 -15   3  12   31.00    7.50
  15  -3 -12   43.10    9.90
  15  -3 -12   49.70    7.60
 -13   3  10   32.40    7.00
 -13   3  10   22.40    7.10
  13  -3 -10   37.90    7.00
  13  -3 -10   14.30    5.80
 -11   3   8  286.77   22.60
 -11   3   8  210.88   22.90
 -11   3   8  241.68   24.20
  11  -3  -8  227.78   23.30
  11  -3  -8  239.38   22.40
  11  -3  -8  229.88   22.10
  -9   3   6  191.58   16.80
  -9   3   6  170.28   18.60
  -9   3   6  180.48   18.10
   9  -3  -6  190.88   17.50
   9  -3  -6  178.18   18.00
  -7   3   4   36.50    6.10
  -7   3   4   32.00    4.70
  -7   3   4   38.70    5.10
  -7   3   4   38.60    5.90
   7  -3  -4   36.70    5.20
   7  -3  -4   44.30    5.80
  -5   3   2  508.15   42.60
  -5   3   2  497.75   42.60
  -5   3   2  475.25   41.60
   5  -3  -2  586.74   41.80
   5  -3  -2  521.95   42.30
   5  -3  -2  432.16   41.70
  -3   3   0    2.70    1.90
  -3   3   0    2.30    1.50
   3  -3   0    0.90    1.60
   3  -3   0    5.60    2.30
   3  -3   0    6.00    1.90
  -1   3  -2  322.47   27.70
  -1   3  -2  294.77   27.50
  -1   3  -2  354.76   26.70
   1  -3   2  349.07   27.50
   1  -3   2  274.67   27.80
   1  -3   2  320.47   27.60
   1   3  -4  152.68   14.60
   1   3  -4  144.99   14.90
   1   3  -4  142.29   13.80
  -1  -3   4  187.38   15.00
  -1  -3   4  154.18   14.20
  -1  -3   4  169.78   16.00
   3   3  -6   22.40    4.40
   3   3  -6   15.80    3.70
   3   3  -6   16.90    4.40
  -3  -3   6   22.70    5.30
  -3  -3   6   12.90    3.90
  -3  -3   6   17.00    3.00
   5   3  -8   43.50    6.40
   5   3  -8   43.30    8.30
   5   3  -8   51.79    6.40
  -5  -3   8   42.40    8.00
  -5  -3   8   15.60    5.60
   7   3 -10  115.99   13.50
   7   3 -10   98.09   12.80
   7   3 -10  107.49   12.10
  -7  -3  10   65.89   11.20
  -7  -3  10   94.49   12.20
   9   3 -12    6.70    4.30
  -9  -3  12    3.50    3.70
  -9  -3  12    2.60    2.90
  11   3 -14   55.09   11.80
 -11  -3  14   34.80    9.20
 -11  -3  14   37.60    9.50
 -16   4  13   20.50    7.40
  16  -4 -13   16.90    7.50
 -14   4  11   22.30    8.30
 -14   4  11   29.40    6.90
  14  -4 -11   26.80    7.70
 -12   4   9  445.06   39.50
 -12   4   9  368.56   40.00
  12  -4  -9  425.16   39.70
  12  -4  -9  506.45   39.90
 -10   4   7  733.73   59.09
 -10   4   7  589.44   59.59
 -10   4   7  573.94   60.59
  10  -4  -7  749.13   59.79
  10  -4  -7  764.12   60.69
  10  -4  -7  784.12   58.99
  -8   4   5  415.46   42.20
  -8   4   5  467.95   40.60
  -8   4   5  439.26   41.50
   8  -4  -5  487.35   41.20
   8  -4  -5  535.25   40.40
   8  -4  -5  510.45   41.80
  -6   4   3  142.99   15.30
  -6   4   3  147.09   15.60
  -6   4   3  160.48   14.20
   6  -4  -3  161.18   14.30
   6  -4  -3  154.18   14.90
   6  -4  -3  167.38   15.00
  -4   4   1  159.98   15.30
  -4   4   1  177.78   15.40
  -4   4   1  141.29   14.10
   4  -4  -1  149.39   15.10
   4  -4  -1  191.48   15.10
  -2   4  -1   -0.20    1.50
  -2   4  -1    2.10    2.20
   2  -4   1    4.20    2.20
   2  -4   1    8.60    2.40
   2  -4   1    8.70    1.70
   2  -4   1    8.10    2.90
   0   4  -3  842.02   75.49
   0   4  -3  965.50   75.79
   0   4  -3  861.71   74.19
   0  -4   3  861.51   76.29
   0  -4   3 1084.09   75.89
   2   4  -5  880.61   71.89
   2   4  -5  770.22   69.99
   2   4  -5  871.81   71.29
  -2  -4   5  929.61   71.69
  -2  -4   5  874.81   70.29
  -2  -4   5  848.52   72.39
   4   4  -7   63.59    7.60
   4   4  -7   47.00    7.50
   4   4  -7   54.59    6.90
  -4  -4   7   39.90    7.00
  -4  -4   7   48.10    8.10
  -4  -4   7   58.29    5.80
   6   4  -9  237.78   22.50
   6   4  -9  252.47   24.00
   6   4  -9  273.87   22.90
  -6  -4   9  188.58   22.70
  -6  -4   9  214.58   22.80
   8   4 -11  444.96   36.20
   8   4 -11  440.56   37.80
  -8  -4  11  326.37   35.90
  -8  -4  11  356.36   36.00
  10   4 -13  143.79   16.70
 -10  -4  13   92.19   14.10
 -10  -4  13   92.79   13.70
 -17   5  14   15.80    7.00
  17  -5 -14   23.70    8.80
 -15   5  12   19.30    7.40
  15  -5 -12   25.60    7.70
 -13   5  10   11.60    6.00
 -13   5  10   -0.30    2.20
  13  -5 -10    2.90    2.30
  13  -5 -10    7.60    4.20
 -11   5   8   22.50    5.80
 -11   5   8   19.90    5.20
 -11   5   8    6.80    4.60
  11  -5  -8   17.30    4.00
  11  -5  -8   20.20    5.60
  11  -5  -8   16.40    4.60
  -9   5   6   69.69    9.80
  -9   5   6   97.79   12.00
  -9   5   6   74.99    9.30
   9  -5  -6   77.59    9.80
   9  -5  -6   96.09   10.60
   9  -5  -6   92.59    8.80
  -7   5   4  247.88   26.20
  -7   5   4  266.67   27.20
  -7   5   4  288.97   25.60
  -7   5   4  303.57   25.00
   7  -5  -4  287.97   25.50
   7  -5  -4  300.77   26.40
   7  -5  -4  319.37   24.80
   7  -5  -4  290.67   26.20
  -5   5   2   29.80    3.50
  -5   5   2   32.20    6.10
  -5   5   2   15.90    4.20
   5  -5  -2   28.90    4.60
   5  -5  -2   15.60    4.10
  -3   5   0   64.49    7.50
  -3   5   0   61.29    6.30
  -3   5   0   50.39    7.00
   3  -5   0   59.59    6.00
   3  -5   0   60.59    7.20
   3  -5   0   60.39    7.30
  -1   5  -2   91.49    9.40
  -1   5  -2   89.69    9.70
  -1   5  -2   90.29    9.90
   1  -5   2   96.69    7.80
   1  -5   2   84.19   10.00
   1  -5   2   83.39    9.50
   1  -5   2   90.29    9.40
   1   5  -4   98.39   11.50
   1   5  -4  118.79   11.80
   1   5  -4  106.59    9.70
  -1  -5   4  111.19   10.90
  -1  -5   4  121.49   11.90
  -1  -5   4  115.89   12.70
   3   5  -6   13.60    3.90
   3   5  -6   11.40    2.80
   3   5  -6   10.20    3.80
  -3  -5   6    5.60    3.40
  -3  -5   6    9.90    4.10
  -3  -5   6    7.40    2.10
   5   5  -8    4.40    2.60
   5   5  -8   -0.40    1.90
   5   5  -8    3.40    2.90
  -5  -5   8    4.80    3.60
  -5  -5   8    1.90    2.80
   7   5 -10   34.30    7.00
   7   5 -10   24.00    6.90
  -7  -5  10   45.40    9.50
  -7  -5  10   15.20    5.90
   9   5 -12  155.98   18.40
   9   5 -12  152.78   16.90
  -9  -5  12  134.29   17.20
  -9  -5  12  133.79   17.10
  11   5 -14   11.10    6.00
 -11  -5  14    2.20    3.60
 -11  -5  14    2.40    4.30
 -16   6  13   40.10   10.90
  16  -6 -13   38.70   10.50
 -14   6  11   40.30   10.10
  14  -6 -11   31.10    8.70
 -12   6   9   26.20    8.80
 -12   6   9   29.60    7.00
  12  -6  -9   36.70    8.10
  12  -6  -9   45.30    7.50
 -10   6   7  409.56   40.60
 -10   6   7  468.05   40.50
 -10   6   7  406.16   42.50
  10  -6  -7  498.45   39.20
  10  -6  -7  467.75   41.40
  10  -6  -7  492.15   41.20
  -8   6   5 1226.08  113.69
  -8   6   5 1268.87  115.09
  -8   6   5 1469.35  113.49
   8  -6  -5 1433.36  111.79
   8  -6  -5 1395.36  113.99
   8  -6  -5 1450.95  113.99
  -6   6   3  103.69    9.00
  -6   6   3   73.09   10.60
  -6   6   3   92.69   10.60
   6  -6  -3   79.19   10.40
   6  -6  -3   90.79   10.10
   6  -6  -3  116.59    9.00
   6  -6  -3   91.99   10.20
  -4   6   1    1.70    1.30
  -4   6   1    3.50    2.50
  -4   6   1    1.60    2.30
   4  -6  -1    3.10    2.40
   4  -6  -1    5.00    1.90
   4  -6  -1    5.80    2.90
  -2   6  -1   38.70    5.90
  -2   6  -1   54.09    5.50
  -2   6  -1   43.30    6.10
   2  -6   1   40.80    5.90
   2  -6   1   38.40    5.70
   2  -6   1   42.90    4.20
   2  -6   1   40.50    6.30
   0   6  -3 1579.14  120.09
   0   6  -3 1448.46  120.29
   0  -6   3 1422.56  120.99
   0  -6   3 1421.56  120.29
   2   6  -5  691.83   58.19
   2   6  -5  715.23   58.09
   2   6  -5  647.34   55.59
  -2  -6   5  697.53   59.39
  -2  -6   5  690.43   56.69
  -2  -6   5  684.83   58.19
   4   6  -7  195.38   18.20
   4   6  -7  183.38   17.40
  -4  -6   7  168.18   18.60
  -4  -6   7  135.99   17.00
   6   6  -9   79.09   10.30
   6   6  -9   84.99   11.20
  -6  -6   9   79.79   11.70
  -6  -6   9   65.89   10.60
   8   6 -11   57.19    9.50
   8   6 -11   70.59   11.10
  -8  -6  11   54.19   10.90
  -8  -6  11   63.39   12.10
  10   6 -13   29.30    8.00
  10   6 -13   58.79   11.70
 -10  -6  13   60.79   12.50
 -10  -6  13   27.80    9.10
 -15   7  12   25.40    8.90
  15  -7 -12   14.50    7.10
 -13   7  10   66.39   14.50
  13  -7 -10   68.29   11.40
  13  -7 -10   62.89   15.70
 -11   7   8  464.65   43.40
 -11   7   8  423.06   40.10
 -11   7   8  448.76   40.10
  11  -7  -8  459.35   40.70
  -9   7   6  135.49   15.90
  -9   7   6  162.68   16.20
  -9   7   6  133.39   17.40
   9  -7  -6  138.89   16.20
   9  -7  -6  165.08   14.20
   9  -7  -6  185.48   17.10
  -7   7   4   49.80    7.90
  -7   7   4   63.09    9.30
   7  -7  -4   60.39    7.90
   7  -7  -4   56.89    8.30
   7  -7  -4   61.29    7.80
   7  -7  -4   67.59    6.00
  -5   7   2   96.19    7.90
  -5   7   2   84.49    9.80
  -5   7   2   77.69   10.00
   5  -7  -2   98.19   10.00
   5  -7  -2   74.99    8.70
   5  -7  -2   63.29    9.40
  -3   7   0  121.09   12.90
  -3   7   0  125.19   13.10
  -3   7   0  135.99   11.50
   3  -7   0  131.39   13.10
   3  -7   0  115.49   12.90
   3  -7   0  114.49   11.10
  -1   7  -2  233.18   18.60
  -1   7  -2  184.78   19.00
  -1   7  -2  192.78   19.20
   1  -7   2  195.68   18.90
   1  -7   2  203.98   19.30
   1  -7   2  194.18   19.60
   1   7  -4   95.89   10.50
   1   7  -4   94.79   10.80
  -1  -7   4  101.69   11.90
  -1  -7   4   90.89   10.70
  -1  -7   4   89.49    9.90
   3   7  -6    3.90    2.90
   3   7  -6    3.70    2.70
  -3  -7   6    6.90    3.40
  -3  -7   6   12.20    4.90
  -3  -7   6    4.80    2.20
   5   7  -8  119.49   13.70
   5   7  -8  134.49   13.60
  -5  -7   8   88.89   12.80
  -5  -7   8  100.19   14.20
   7   7 -10   31.60    8.10
   7   7 -10   30.50    7.40
  -7  -7  10   21.70    7.50
  -7  -7  10   32.10    8.00
   9   7 -12   79.89   12.20
   9   7 -12   86.89   11.50
  -9  -7  12   64.99   13.60
  -9  -7  12   46.30   11.00
  11   7 -14   52.99   11.70
  11   7 -14   49.30   10.50
 -11  -7  14   36.10   10.10
 -11  -7  14   50.99   11.80
 -16   8  13    6.70    6.40
  16  -8 -13   14.60    7.70
 -14   8  11  120.69   18.30
  14  -8 -11  136.29   17.80
 -12   8   9  183.08   19.00
 -12   8   9  209.68   23.00
  12  -8  -9  174.08   19.30
  12  -8  -9  161.48   19.70
 -10   8   7    3.40    2.90
 -10   8   7    6.10    3.80
 -10   8   7    9.60    5.60
  10  -8  -7    5.90    3.90
  10  -8  -7   -0.40    2.80
  -8   8   5  147.79   18.80
  -8   8   5  151.18   17.50
   8  -8  -5  169.08   17.70
   8  -8  -5  207.68   18.90
   8  -8  -5  195.08   17.90
  -6   8   3  135.39   14.10
  -6   8   3  124.99   14.60
   6  -8  -3  127.49   11.10
   6  -8  -3  131.69   13.90
   6  -8  -3  140.59   14.50
  -4   8   1   82.79   10.20
  -4   8   1   73.19    7.40
  -4   8   1   79.49    9.70
   4  -8  -1   78.29    9.90
   4  -8  -1   84.89    9.90
   4  -8  -1   80.69    8.20
  -2   8  -1   27.10    6.00
  -2   8  -1   43.60    4.90
  -2   8  -1   28.70    6.10
   2  -8   1   36.00    6.70
   2  -8   1   28.80    6.50
   2  -8   1   33.80    3.70
   0   8  -3   36.40    6.10
   0   8  -3   34.30    5.60
   0   8  -3   42.00    5.60
   0  -8   3   31.20    7.10
   0  -8   3   25.60    6.10
   2   8  -5   88.29   10.00
   2   8  -5   67.19    9.50
  -2  -8   5   84.39    8.90
  -2  -8   5   83.99   11.20
  -2  -8   5   63.59    9.60
   4   8  -7   -1.40    1.90
   4   8  -7    0.20    2.20
  -4  -8   7    3.50    3.10
  -4  -8   7    3.30    2.90
   6   8  -9    0.50    2.90
   6   8  -9    0.30    2.50
  -6  -8   9    2.00    3.50
  -6  -8   9   -1.20    2.60
   8   8 -11   61.89   10.90
   8   8 -11   42.00    9.90
  -8  -8  11   47.50   11.30
  -8  -8  11   54.19   11.60
  10   8 -13   13.40    5.70
  10   8 -13    6.10    5.10
 -10  -8  13   16.10    7.10
 -10  -8  13    8.10    5.30
 -15   9  12   50.19   13.40
  15  -9 -12   48.90   12.30
 -13   9  10  146.69   20.90
  13  -9 -10  182.48   20.80
  13  -9 -10  161.88   19.00
 -11   9   8    3.00    4.90
 -11   9   8   12.60    4.90
 -11   9   8   11.70    5.00
  11  -9  -8   18.90    5.90
  11  -9  -8   12.70    5.30
  -9   9   6  209.28   21.80
  -9   9   6  228.88   24.20
   9  -9  -6  243.98   23.00
   9  -9  -6  207.48   22.10
  -7   9   4  375.16   36.50
  -7   9   4  372.06   35.10
  -7   9   4  424.96   35.70
   7  -9  -4  359.56   35.50
   7  -9  -4  381.66   34.90
   7  -9  -4  431.66   35.50
  -5   9   2   77.59   10.40
  -5   9   2   85.79   10.10
   5  -9  -2   72.49   10.20
   5  -9  -2   79.49    9.10
   5  -9  -2   91.09   10.50
  -3   9   0  181.68   19.40
  -3   9   0  234.08   17.80
  -3   9   0  200.98   20.20
   3  -9   0  206.78   17.70
   3  -9   0  157.28   19.30
   3  -9   0  200.08   19.80
  -1   9  -2   42.70    7.00
  -1   9  -2   49.10    5.90
  -1   9  -2   37.50    7.30
   1  -9   2   39.10    6.70
   1  -9   2   63.09    7.60
   1  -9   2   37.20    7.70
   1   9  -4  131.79   15.60
   1   9  -4  160.88   15.60
   1   9  -4  151.38   16.30
  -1  -9   4  142.29   16.90
  -1  -9   4  161.98   15.40
  -1  -9   4  160.78   16.70
   3   9  -6  667.13   56.09
   3   9  -6  673.83   55.79
  -3  -9   6  707.73   54.69
  -3  -9   6  607.94   57.09
  -3  -9   6  532.45   55.49
   5   9  -8  288.97   27.80
   5   9  -8  308.37   27.90
  -5  -9   8  258.07   27.80
  -5  -9   8  256.37   28.90
   7   9 -10  151.08   17.90
   7   9 -10  164.38   17.60
  -7  -9  10  120.29   18.30
  -7  -9  10  131.79   17.60
   9   9 -12   -0.10    4.10
   9   9 -12    7.90    4.70
  -9  -9  12   18.70    7.70
  -9  -9  12   11.90    5.80
 -14  10  11  116.59   17.10
  14 -10 -11   50.19   12.20
 -12  10   9   13.90    7.00
  12 -10  -9    2.30    4.80
  12 -10  -9   16.70    6.40
 -10  10   7    2.80    3.10
 -10  10   7    0.30    4.00
  10 -10  -7    2.90    3.60
  10 -10  -7    2.10    3.60
  -8  10   5   12.20    5.30
  -8  10   5   13.20    4.30
  -8  10   5    8.70    4.10
   8 -10  -5    7.60    4.20
   8 -10  -5    8.10    4.00
   8 -10  -5   14.50    5.30
  -6  10   3    4.10    3.20
  -6  10   3    8.90    4.80
   6 -10  -3    3.00    3.00
   6 -10  -3    9.10    3.40
   6 -10  -3   11.60    4.50
  -4  10   1   -1.30    2.60
  -4  10   1   -2.80    1.60
   4 -10  -1    0.50    1.60
   4 -10  -1    1.40    2.70
   4 -10  -1    0.70    2.60
  -2  10  -1  251.37   21.50
  -2  10  -1  241.38   24.00
  -2  10  -1  222.78   23.00
   2 -10   1  238.58   23.90
   2 -10   1  254.07   23.60
   0  10  -3    2.10    2.60
   0  10  -3   -0.90    1.80
   0  10  -3   -1.70    1.40
   0 -10   3    2.70    2.70
   0 -10   3    0.70    2.00
   0 -10   3    1.90    2.60
   2  10  -5   14.50    4.50
   2  10  -5   12.10    4.30
  -2 -10   5    9.60    3.50
  -2 -10   5   11.20    5.00
  -2 -10   5   15.30    5.30
   4  10  -7    2.70    3.20
   4  10  -7    2.20    2.70
  -4 -10   7   -1.20    3.20
  -4 -10   7   -2.00    2.80
   6  10  -9   -0.10    2.60
   6  10  -9   -1.50    2.90
  -6 -10   9   -0.40    4.20
  -6 -10   9   -2.90    3.50
   8  10 -11   -3.50    3.50
   8  10 -11    5.90    4.80
  -8 -10  11    3.50    4.60
  -8 -10  11    4.60    4.90
  10  10 -13   -4.60    3.60
  10  10 -13    2.30    4.20
 -10 -10  13    3.10    5.60
 -10 -10  13    9.40    5.90
  15 -11 -12  111.39   17.10
 -13  11  10  177.98   23.90
  13 -11 -10  177.28   21.80
  13 -11 -10  178.08   21.00
 -11  11   8  306.97   33.50
  11 -11  -8  296.17   31.40
  11 -11  -8  340.37   31.90
  -9  11   6   -1.10    2.80
  -9  11   6    8.20    4.60
  -9  11   6   -2.10    2.60
   9 -11  -6    0.80    3.10
   9 -11  -6    0.40    3.40
   9 -11  -6    0.30    2.90
  -7  11   4   37.90    9.30
  -7  11   4   36.90    8.00
  -7  11   4   65.29    9.00
   7 -11  -4   37.50    8.40
   7 -11  -4   33.40    7.90
  -5  11   2   59.39    9.00
  -5  11   2   76.49   10.60
   5 -11  -2   69.89    8.30
   5 -11  -2   62.29    9.80
   5 -11  -2   67.39    9.70
  -3  11   0  225.28   22.00
  -3  11   0  204.98   21.00
   3 -11   0  205.08   21.20
   3 -11   0  197.38   21.10
  -1  11  -2  142.29   15.00
  -1  11  -2  102.69   13.50
  -1  11  -2  151.38   16.30
   1 -11   2  113.99   13.70
   1 -11   2  110.29   14.20
   1  11  -4   67.89   10.50
   1  11  -4   55.09    9.10
   1  11  -4   78.79    9.30
  -1 -11   4   67.19   10.70
  -1 -11   4   87.79   11.30
   3  11  -6    1.80    2.50
   3  11  -6    4.00    3.40
  -3 -11   6    1.90    3.30
  -3 -11   6    2.70    4.30
   5  11  -8  309.87   30.90
   5  11  -8  291.47   30.90
  -5 -11   8  327.07   32.50
  -5 -11   8  343.17   34.20
   7  11 -10   78.09   11.90
   7  11 -10   54.29   11.10
  -7 -11  10   75.49   14.70
  -7 -11  10   59.19   13.50
   9  11 -12    8.40    5.90
   9  11 -12    3.50    5.00
  -9 -11  12    6.60    5.90
  -9 -11  12    9.60    6.90
 -14  12  11   35.90   11.90
  14 -12 -11   17.40    6.80
  14 -12 -11   21.50    9.30
 -12  12   9   53.39   14.50
  12 -12  -9   77.99   12.60
  12 -12  -9   92.89   14.10
 -10  12   7  103.79   15.80
 -10  12   7  102.99   14.60
  10 -12  -7  102.79   14.60
  10 -12  -7  121.89   15.10
  -8  12   5    3.50    3.30
  -8  12   5    3.80    4.20
  -8  12   5   -2.00    3.20
   8 -12  -5   -4.00    2.20
   8 -12  -5    1.20    3.60
  -6  12   3  254.47   26.10
  -6  12   3  277.97   28.10
   6 -12  -3  279.07   27.50
   6 -12  -3  278.67   26.70
   6 -12  -3  267.17   25.20
  -4  12   1    4.90    3.40
  -4  12   1   11.50    5.60
   4 -12  -1   10.20    4.70
   4 -12  -1   12.50    5.20
  -2  12  -1   46.70    8.30
  -2  12  -1   38.40    8.60
   2 -12   1   23.10    6.30
   2 -12   1   18.60    5.90
   0  12  -3    1.20    2.70
   0  12  -3   -0.30    2.70
   0 -12   3   -0.30    3.00
   0 -12   3   -0.90    2.50
   0 -12   3   -3.20    1.90
   2  12  -5   31.40    7.00
   2  12  -5   29.10    7.70
  -2 -12   5   27.20    7.60
  -2 -12   5   36.30    6.80
  -2 -12   5   24.80    7.80
   4  12  -7  135.29   16.40
   4  12  -7  141.99   17.20
  -4 -12   7  158.38   18.80
  -4 -12   7  141.99   19.10
   6  12  -9  115.99   14.90
   6  12  -9  103.29   13.80
  -6 -12   9   88.29   15.80
  -6 -12   9   74.89   13.60
   8  12 -11    3.30    4.10
   8  12 -11    5.20    4.20
  -8 -12  11    5.70    5.80
  -8 -12  11   -6.80    4.40
 -13  13  10    7.90    6.90
  13 -13 -10   20.80    7.20
  13 -13 -10    9.00    6.50
 -11  13   8   30.20    8.50
 -11  13   8   27.70   10.20
  11 -13  -8   21.60    7.10
  11 -13  -8   18.50    6.60
  -9  13   6   31.10    9.40
  -9  13   6   43.70    9.40
  -9  13   6   26.40    7.80
   9 -13  -6   18.30    6.70
   9 -13  -6   29.50    7.40
   9 -13  -6   32.50    8.10
  -7  13   4   -0.70    3.10
  -7  13   4   -0.30    2.80
  -7  13   4   -2.30    3.10
   7 -13  -4   -0.90    2.90
   7 -13  -4   -2.30    3.20
   7 -13  -4   -1.80    2.80
  -5  13   2    0.60    2.80
  -5  13   2   -2.10    2.50
   5 -13  -2    1.00    3.10
   5 -13  -2    1.20    3.30
  -3  13   0    5.00    4.70
  -3  13   0    3.20    3.50
   3 -13   0    4.20    3.50
   3 -13   0    0.70    2.90
  -1  13  -2   14.90    5.90
  -1  13  -2    6.40    4.00
   1 -13   2    5.30    4.40
   1 -13   2    8.90    4.50
   1  13  -4   22.00    6.60
   1  13  -4    6.00    4.30
  -1 -13   4    6.50    4.50
  -1 -13   4   12.60    5.50
   3  13  -6   84.19   10.30
   3  13  -6   45.20   10.90
   3  13  -6   73.19   10.70
  -3 -13   6   54.59   12.40
  -3 -13   6   58.69   12.00
   5  13  -8   18.30    6.80
   5  13  -8   31.70    7.90
  -5 -13   8   19.20    7.90
  -5 -13   8   22.20    8.10
   7  13 -10   -3.70    3.40
   7  13 -10   -2.20    3.10
  -7 -13  10    2.10    5.50
  -7 -13  10   -3.90    4.00
 -12  14   9   34.80   11.40
  12 -14  -9   62.19   13.00
  12 -14  -9   44.30   10.40
 -10  14   7   41.90   12.20
 -10  14   7   58.89   12.50
  10 -14  -7   63.19   10.60
  10 -14  -7   64.99   12.70
  -8  14   5   93.09   11.50
  -8  14   5   85.49   13.50
  -8  14   5   55.69   12.80
   8 -14  -5   67.29   13.10
   8 -14  -5   67.99   11.50
  -6  14   3   17.50    6.90
  -6  14   3   24.40    6.70
  -6  14   3   26.50    8.70
   6 -14  -3   47.10   10.30
   6 -14  -3   32.50    8.60
  -4  14   1   -2.00    2.80
  -4  14   1   15.70    6.30
   4 -14  -1   13.60    5.60
   4 -14  -1    9.80    5.10
  -2  14  -1  331.57   32.90
  -2  14  -1  343.77   31.80
   2 -14   1  290.37   31.60
   2 -14   1  333.87   32.00
   0  14  -3  206.18   21.20
   0  14  -3  169.08   20.80
   0 -14   3  197.78   21.80
   0 -14   3  179.78   20.10
   2  14  -5   33.40    9.30
   2  14  -5   34.70    8.40
  -2 -14   5   34.20    9.10
  -2 -14   5   22.10    7.90
   4  14  -7   78.79   15.30
   4  14  -7   76.29   12.70
  -4 -14   7   88.19   15.10
  -4 -14   7  110.29   15.60
   6  14  -9   80.59   13.70
   6  14  -9  111.99   14.50
  -6 -14   9  100.49   17.30
  -6 -14   9   94.79   15.80
 -11  15   8    9.70    6.40
 -11  15   8   15.30    7.00
  11 -15  -8    2.70    5.90
  11 -15  -8   -3.10    4.70
  -9  15   6   29.60    8.60
  -9  15   6   43.10   11.90
   9 -15  -6   25.60    8.20
   9 -15  -6   26.30    7.90
  -7  15   4   -4.40    3.00
  -7  15   4   -1.10    5.30
  -7  15   4    0.40    3.20
   7 -15  -4    0.80    3.20
   7 -15  -4   -3.00    2.90
  -5  15   2    7.80    4.80
  -5  15   2    8.40    6.10
   5 -15  -2    9.80    5.20
   5 -15  -2   11.20    5.80
  -3  15   0    3.80    3.60
  -3  15   0    3.60    4.70
   3 -15   0    0.10    3.60
   3 -15   0    5.10    4.10
  -1  15  -2   -1.20    3.60
  -1  15  -2   10.30    4.40
   1 -15   2   -0.10    3.20
   1 -15   2    1.50    3.20
   1  15  -4    5.90    4.80
   1  15  -4    0.10    3.20
  -1 -15   4    1.20    3.70
  -1 -15   4    1.20    3.90
   3  15  -6    9.70    5.90
   3  15  -6   15.60    6.00
  -3 -15   6    8.30    5.60
  -3 -15   6    5.70    5.80
   5  15  -8    2.00    4.30
   5  15  -8   14.50    7.70
  -5 -15   8    0.80    5.20
  -5 -15   8    6.30    6.40
 -10  16   7   68.79   16.30
 -10  16   7   64.79   13.80
  10 -16  -7   83.79   16.10
  -8  16   5   45.90   11.40
  -8  16   5   61.29   13.60
   8 -16  -5   38.90   10.30
   8 -16  -5   40.50   10.60
  -6  16   3   22.80    7.10
  -6  16   3   22.60    8.20
  -6  16   3   24.60    9.10
   6 -16  -3   16.90    7.40
   6 -16  -3   29.20    8.20
  -4  16   1   21.00    7.90
  -4  16   1   20.90    6.50
   4 -16  -1   20.00    7.30
   4 -16  -1   37.70    9.70
  -2  16  -1    5.40    4.60
  -2  16  -1   22.60    8.50
   2 -16   1   19.00    6.90
   2 -16   1    8.80    5.40
   0  16  -3    4.00    4.50
   0  16  -3    8.60    5.70
   0 -16   3   11.70    6.20
   0 -16   3    1.80    3.60
   2  16  -5   33.90    9.80
   2  16  -5   36.70    9.00
  -2 -16   5   47.30   10.60
  -2 -16   5   50.19   12.40
   4  16  -7   18.30    7.80
   4  16  -7   21.10    6.70
  -4 -16   7   46.00   13.20
  -4 -16   7   36.10   10.50
  -9  17   6   53.89   12.90
  -9  17   6   38.20   12.50
   9 -17  -6   42.80   11.00
   9 -17  -6   36.20   10.80
  -7  17   4   61.69   14.00
  -7  17   4   38.50   11.10
   7 -17  -4   42.80   10.10
   7 -17  -4   50.89   12.40
  -5  17   2    1.00    3.60
  -5  17   2   -2.90    4.50
   5 -17  -2    5.70    4.90
   5 -17  -2   -4.20    4.30
  -3  17   0   55.49   11.10
  -3  17   0   33.90   10.20
   3 -17   0   39.70   10.20
   3 -17   0   40.10   10.40
  -1  17  -2   64.69   12.00
  -1  17  -2   69.09   14.70
   1 -17   2   78.39   14.50
   1 -17   2   36.10    9.70
   1  17  -4   86.79   13.00
   1  17  -4   82.29   16.30
  -1 -17   4   61.69   13.90
   3  17  -6   10.70    5.10
   3  17  -6   14.80    7.40
  -3 -17   6    2.70    5.40
  -3 -17   6   15.10    7.80
  -8  18   5   -0.20    5.80
  -8  18   5   -0.50    5.50
   8 -18  -5   -2.40    4.10
   8 -18  -5   -1.20    4.70
  -6  18   3   -2.30    5.20
  -6  18   3   -1.90    4.30
   6 -18  -3   -1.90    5.00
   6 -18  -3   -0.40    3.70
  -4  18   1    2.80    4.80
  -4  18   1    1.70    4.10
   4 -18  -1    5.20    4.40
   4 -18  -1    1.40    4.80
  -2  18  -1   -2.10    4.70
  -2  18  -1   -3.00    3.90
   2 -18   1    4.40    4.90
   2 -18   1    0.00    4.30
   0  18  -3    7.00    7.00
   0  18  -3   22.90    7.40
   0 -18   3    9.90    8.10
   0 -18   3    8.60    5.90
   2  18  -5    1.30    4.20
   2  18  -5    4.50    6.40
  -2 -18   5   -0.30    4.40
  -5  19   2   13.00    7.90
  -5  19   2   33.80   10.60
   5 -19  -2   19.20    7.80
   5 -19  -2    8.40    6.90
  -3  19   0    2.20    4.70
  -3  19   0    2.60    5.10
   3 -19   0    3.40    4.70
   3 -19   0    6.80    5.80
  -1  19  -2   46.00   10.80
  -1  19  -2   65.69   13.60
   1 -19   2   40.30   10.50
   1 -19   2   36.10   10.70
  -8 -18   4   50.29   11.70
   8  18  -4   62.49   13.90
   8  18  -4   50.39   10.60
   8  18  -4   49.40   11.50
  -6 -18   2   23.70   12.30
  -6 -18   2   12.00    7.00
   6  18  -2   21.50    7.30
   6  18  -2   16.20    7.80
  -4 -18   0   42.30   11.40
  -4 -18   0   42.00   10.30
   4  18   0   49.50   11.70
   4  18   0   43.00   11.20
  -2 -18  -2   19.20    7.00
   2  18   2   12.70    7.10
   2  18   2    8.50    6.10
   0 -18  -4   63.19   13.80
   0  18   4   58.39   15.10
   0  18   4   67.79   14.80
  -9 -17   5    8.90    5.40
  -9 -17   5    2.10    4.50
   9  17  -5   11.40    4.80
   9  17  -5    6.80    5.20
   9  17  -5    9.90    5.70
  -7 -17   3   21.40    7.60
   7  17  -3   12.50    5.80
   7  17  -3    9.40    4.50
   7  17  -3   13.00    6.90
  -5 -17   1   17.70    8.10
  -5 -17   1   25.00    7.80
   5  17  -1   36.10   10.10
   5  17  -1   19.00    7.30
  -3 -17  -1    0.60    4.90
  -3 -17  -1   -2.20    4.00
   3  17   1   -0.30    4.70
   3  17   1    1.40    4.60
  -1 -17  -3   67.29   13.50
   1  17   3   61.69   14.00
   1  17   3   43.10   11.80
   1 -17  -5    0.50    4.60
  -1  17   5   -1.40    5.00
  -1  17   5    1.50    6.10
 -10 -16   6   34.90   10.50
 -10 -16   6   34.50    9.60
  10  16  -6   40.60    9.20
  10  16  -6   46.10   11.70
  -8 -16   4   10.30    5.10
  -8 -16   4   14.40    5.80
   8  16  -4    9.40    4.60
   8  16  -4    5.70    3.90
   8  16  -4   11.10    5.70
  -6 -16   2    0.00    3.30
  -6 -16   2    3.50    4.20
   6  16  -2    3.80    4.70
   6  16  -2   -1.50    3.00
   6  16  -2    4.10    3.00
  -4 -16   0    3.20    4.00
  -4 -16   0    5.50    4.80
   4  16   0    7.50    5.90
   4  16   0   10.00    5.40
  -2 -16  -2   17.00    7.00
  -2 -16  -2   18.50    8.00
   2  16   2   11.40    6.70
   2  16   2   12.90    5.90
   0 -16  -4   51.89   10.70
   0 -16  -4   44.00   11.20
   0  16   4   39.00   11.60
   0  16   4   50.59   12.20
   2 -16  -6   -5.40    4.10
   2 -16  -6    1.30    4.00
  -2  16   6   14.40    7.90
  -2  16   6   -3.70    3.70
   4 -16  -8    3.00    4.10
   4 -16  -8   -3.00    4.80
  -4  16   8   -0.20    5.40
  -4  16   8    4.30    6.40
 -11 -15   7   89.39   15.10
  11  15  -7   85.39   13.10
  11  15  -7  124.19   17.10
  -9 -15   5  116.59   15.70
  -9 -15   5  139.39   16.70
   9  15  -5  125.89   15.00
   9  15  -5   85.29   15.30
  -7 -15   3   -0.10    3.00
  -7 -15   3    3.20    3.90
  -7 -15   3    6.10    6.00
   7  15  -3    4.70    4.20
   7  15  -3   12.00    4.70
   7  15  -3   15.90    6.30
  -5 -15   1   66.69   11.10
  -5 -15   1   69.49   11.70
   5  15  -1   69.39   13.20
   5  15  -1   54.49   11.90
  -3 -15  -1    5.40    4.60
  -3 -15  -1    6.30    4.70
   3  15   1    6.90    5.30
   3  15   1    1.70    4.20
  -1 -15  -3   47.10   11.00
  -1 -15  -3   40.20    9.00
   1  15   3   43.00   11.20
   1  15   3   60.69   13.30
   1 -15  -5   34.40   10.20
   1 -15  -5   11.50    4.60
  -1  15   5   15.10    8.00
  -1  15   5   10.50    7.10
   3 -15  -7  106.49   15.70
   3 -15  -7   66.69   11.60
  -3  15   7   70.49   15.10
  -3  15   7   59.89   14.30
   5 -15  -9   22.80    8.90
   5 -15  -9   39.90   10.80
  -5  15   9   59.49   13.10
  -5  15   9   38.90   11.70
 -12 -14   8    6.50    5.30
  12  14  -8   -0.70    2.60
  12  14  -8   -1.80    3.00
 -10 -14   6    4.70    4.30
 -10 -14   6   14.70    6.40
  10  14  -6   21.60    5.70
  10  14  -6   22.00    6.80
  10  14  -6   18.00    6.20
  -8 -14   4   -2.40    3.20
  -8 -14   4    6.10    4.10
   8  14  -4    4.60    4.00
   8  14  -4    1.70    2.90
  -6 -14   2    1.10    3.30
  -6 -14   2    0.30    2.60
   6  14  -2    0.20    3.00
   6  14  -2   -1.30    2.20
   6  14  -2   -0.60    2.40
  -4 -14   0    1.20    3.80
  -4 -14   0    2.30    3.90
   4  14   0   -1.80    2.70
   4  14   0    1.10    3.20
  -2 -14  -2   12.60    4.90
  -2 -14  -2   11.00    5.50
  -2 -14  -2    0.30    3.50
   2  14   2    2.70    3.70
   2  14   2    6.20    4.30
   0 -14  -4   -2.90    3.10
   0 -14  -4    0.80    3.10
   0  14   4   -3.20    2.90
   0  14   4   -0.80    4.30
   2 -14  -6    2.30    3.20
   2 -14  -6    7.90    5.40
  -2  14   6    4.00    5.20
  -2  14   6    0.40    4.90
   4 -14  -8   -3.30    3.70
   4 -14  -8   -3.80    3.60
  -4  14   8    1.00    4.90
  -4  14   8    5.90    5.50
   6 -14 -10   11.10    8.20
   6 -14 -10    7.20    6.00
  -6  14  10    3.50    6.40
  -6  14  10    8.30    7.00
 -13 -13   9   12.50    7.30
  13  13  -9   20.50    6.60
  13  13  -9   27.10    7.40
 -11 -13   7  177.08   20.50
 -11 -13   7  168.28   21.00
  11  13  -7  189.48   20.10
  11  13  -7  178.48   19.30
  -9 -13   5    9.40    4.90
  -9 -13   5    6.50    4.20
   9  13  -5    9.50    4.20
   9  13  -5    8.70    3.60
   9  13  -5   10.50    5.10
  -7 -13   3  205.28   21.60
  -7 -13   3  182.68   20.40
   7  13  -3  195.08   20.10
   7  13  -3  196.28   21.30
   7  13  -3  210.18   20.40
   7  13  -3  197.78   21.20
  -5 -13   1  113.79   14.00
  -5 -13   1   94.49   12.00
  -5 -13   1   94.29   13.60
   5  13  -1  107.69   14.20
   5  13  -1  105.99   13.60
   5  13  -1  116.29   12.40
  -3 -13  -1   46.90   10.10
  -3 -13  -1   67.99   10.70
   3  13   1   61.39   10.40
   3  13   1   57.09    9.50
  -1 -13  -3  135.99   17.10
  -1 -13  -3  123.59   15.00
   1  13   3  139.49   16.10
   1  13   3  112.59   16.20
   1 -13  -5   41.80    9.00
   1 -13  -5   37.60    9.60
  -1  13   5   48.80   10.80
  -1  13   5   57.59   12.80
   3 -13  -7  151.98   18.70
   3 -13  -7  108.19   16.00
  -3  13   7  115.69   17.60
  -3  13   7  169.88   19.30
   5 -13  -9   65.19   14.20
   5 -13  -9   91.69   14.10
  -5  13   9   91.29   15.10
  -5  13   9   77.09   16.00
   7 -13 -11   37.10   11.00
   7 -13 -11   40.30   11.30
  -7  13  11   56.99   13.10
  -7  13  11   43.10   12.70
 -14 -12  10   37.00   10.60
 -14 -12  10   29.50    8.00
  14  12 -10   38.80    9.20
  14  12 -10   39.20    8.90
 -12 -12   8   16.10    7.20
 -12 -12   8   27.70    7.20
  12  12  -8   22.00    6.20
  12  12  -8   27.40    6.80
 -10 -12   6    5.90    4.10
 -10 -12   6    9.10    4.80
 -10 -12   6    4.60    3.80
  10  12  -6    7.70    3.60
  10  12  -6    3.80    3.30
  -8 -12   4   17.20    5.70
  -8 -12   4   23.30    5.80
  -8 -12   4   19.30    5.80
   8  12  -4   17.30    4.50
   8  12  -4   17.90    5.90
   8  12  -4   22.40    5.90
  -6 -12   2   74.09   10.30
  -6 -12   2   87.79   10.00
  -6 -12   2   71.29   10.60
  -6 -12   2   65.19    9.50
   6  12  -2   71.19    8.80
   6  12  -2   83.49   11.20
   6  12  -2   63.29    9.80
   6  12  -2   79.49    8.90
   6  12  -2   79.49    9.80
  -4 -12   0    7.00    4.20
  -4 -12   0    4.10    2.80
  -4 -12   0    6.70    4.10
   4  12   0    6.60    3.50
   4  12   0   -0.10    2.90
  -2 -12  -2    9.50    4.40
  -2 -12  -2    2.50    4.20
  -2 -12  -2    2.00    3.30
   2  12   2    2.80    3.00
   2  12   2    8.00    5.10
   0 -12  -4   18.00    5.40
   0 -12  -4   10.20    5.30
   0  12   4   16.70    6.20
   0  12   4   31.70    8.30
   2 -12  -6    1.70    3.20
   2 -12  -6    2.00    4.80
  -2  12   6    1.00    4.00
  -2  12   6    0.70    3.60
   4 -12  -8  106.29   15.40
  -4  12   8  129.69   17.00
  -4  12   8   76.49   14.00
   6 -12 -10   43.30   11.30
   6 -12 -10   64.69   13.50
  -6  12  10   38.80   11.20
  -6  12  10   43.10   11.60
 -15 -11  11   54.89   10.90
 -15 -11  11   62.09   13.20
  15  11 -11   44.90   10.60
  15  11 -11   41.30    9.50
 -13 -11   9    0.80    3.10
  13  11  -9    3.10    3.10
  13  11  -9    6.90    4.50
 -11 -11   7   14.70    5.00
 -11 -11   7   10.30    5.40
  11  11  -7   13.70    4.90
  11  11  -7   10.60    4.50
  -9 -11   5    7.70    3.90
  -9 -11   5   20.50    5.50
  -9 -11   5   15.20    5.10
   9  11  -5   16.10    4.20
   9  11  -5   26.00    6.10
  -7 -11   3   38.60    6.90
  -7 -11   3   47.10    9.00
  -7 -11   3   43.20    8.30
   7  11  -3   47.20    7.80
   7  11  -3   34.70    6.20
   7  11  -3   43.70    6.90
   7  11  -3   37.00    6.00
   7  11  -3   40.10    6.10
  -5 -11   1   63.59    9.50
  -5 -11   1   65.49    8.40
  -5 -11   1   73.49   10.20
   5  11  -1   95.59    9.30
   5  11  -1   46.60    8.50
   5  11  -1   71.59    7.80
   5  11  -1   51.89    9.20
  -3 -11  -1   47.30    8.00
  -3 -11  -1   70.49    9.80
  -3 -11  -1   55.29    7.00
  -3 -11  -1   51.99    9.30
   3  11   1   58.29   10.90
   3  11   1   65.89    7.60
   3  11   1   59.49    9.10
  -1 -11  -3   28.80    7.10
  -1 -11  -3   47.90    9.70
   1  11   3   24.30    7.10
   1  11   3   43.00    9.50
   1 -11  -5    0.60    3.70
   1 -11  -5    0.00    2.40
  -1  11   5    1.20    3.40
  -1  11   5    6.20    3.80
   3 -11  -7    7.00    5.10
   3 -11  -7    0.80    3.30
  -3  11   7   10.70    5.50
  -3  11   7    5.20    4.90
   5 -11  -9    5.90    5.40
   5 -11  -9   19.60    7.80
  -5  11   9   36.60    9.60
  -5  11   9   44.40   11.60
   7 -11 -11    4.10    4.80
   7 -11 -11   -0.50    4.50
  -7  11  11   16.30    7.60
  -7  11  11   -3.40    4.60
 -16 -10  12   92.69   14.70
 -16 -10  12   53.09   11.10
  16  10 -12   69.89   10.90
  16  10 -12   44.00   10.20
 -14 -10  10   10.90    5.20
 -14 -10  10   37.00   10.00
  14  10 -10   19.60    6.20
  14  10 -10   15.10    6.20
 -12 -10   8   64.29   10.40
 -12 -10   8   67.89   11.90
  12  10  -8   75.89   10.50
  12  10  -8   75.09   10.50
 -10 -10   6   84.09   11.80
 -10 -10   6   76.39   10.80
  10  10  -6   84.69   10.70
  10  10  -6   80.39   10.60
  -8 -10   4  170.48   15.60
  -8 -10   4  137.69   15.70
  -8 -10   4  142.69   15.50
  -8 -10   4  138.09   15.80
   8  10  -4  148.69   15.40
   8  10  -4  131.39   14.40
   8  10  -4  143.59   14.90
   8  10  -4  144.59   14.80
  -6 -10   2  352.96   33.10
  -6 -10   2  387.66   33.00
  -6 -10   2  326.77   32.30
  -6 -10   2  390.66   32.60
   6  10  -2  333.77   31.40
   6  10  -2  336.37   32.90
   6  10  -2  380.16   32.70
   6  10  -2  374.16   31.70
   6  10  -2  339.87   32.70
   6  10  -2  382.96   32.40
  -4 -10   0  278.37   25.40
  -4 -10   0  278.17   23.50
  -4 -10   0  251.47   25.10
  -4 -10   0  244.48   23.80
   4  10   0  270.87   23.30
   4  10   0  245.08   24.40
   4  10   0  243.58   22.70
   4  10   0  230.08   24.80
  -2 -10  -2   17.90    3.90
  -2 -10  -2   19.80    5.90
  -2 -10  -2   33.90    6.90
   2  10   2   18.30    4.10
   2  10   2    9.00    4.20
   2  10   2   21.80    6.40
   0 -10  -4   83.89   12.40
   0 -10  -4   78.09   11.00
   0  10   4  110.39   13.50
   0  10   4   96.29   12.70
   2 -10  -6  254.87   30.30
   2 -10  -6  379.16   33.10
  -2  10   6  383.66   33.00
  -2  10   6  321.17   32.50
   4 -10  -8  361.46   36.80
   4 -10  -8  339.97   36.90
  -4  10   8  447.06   39.20
  -4  10   8  411.56   38.60
   6 -10 -10  213.88   25.10
   6 -10 -10  225.58   25.80
  -6  10  10  242.58   27.10
  -6  10  10  246.68   27.30
   8 -10 -12   10.90    6.30
  -8  10  12    7.80    5.50
  -8  10  12    0.40    3.70
  -8  10  12    5.70    6.30
 -15  -9  11   -0.50    4.50
 -15  -9  11   -3.00    2.90
  15   9 -11   -0.10    2.80
  15   9 -11    0.70    3.10
 -13  -9   9   86.69   12.10
 -13  -9   9  115.99   14.60
  13   9  -9   85.29   12.00
  13   9  -9   92.69   12.40
 -11  -9   7    4.70    3.30
 -11  -9   7    7.40    3.70
 -11  -9   7    6.40    4.30
  11   9  -7    9.50    3.70
  11   9  -7    4.70    3.10
  11   9  -7    3.00    2.70
  -9  -9   5   74.39   10.50
  -9  -9   5   84.99   10.70
   9   9  -5   81.39    9.70
   9   9  -5   96.39   10.50
   9   9  -5   79.59   10.30
  -7  -9   3    1.60    2.40
  -7  -9   3    2.00    2.30
  -7  -9   3    3.50    2.80
   7   9  -3    1.60    1.90
   7   9  -3    2.30    2.00
   7   9  -3   -1.00    2.00
   7   9  -3    2.50    1.90
   7   9  -3    2.10    2.00
  -5  -9   1    4.80    2.70
  -5  -9   1    8.50    3.90
  -5  -9   1    1.90    2.40
  -5  -9   1    5.50    2.90
  -5  -9   1    1.20    2.30
   5   9  -1    7.70    3.40
   5   9  -1    5.30    2.80
   5   9  -1    8.90    2.90
   5   9  -1    7.80    2.60
  -3  -9  -1   11.70    4.10
  -3  -9  -1   28.70    6.60
  -3  -9  -1   13.60    3.70
  -3  -9  -1   14.70    5.20
   3   9   1   19.20    5.30
   3   9   1   15.10    4.90
   3   9   1   21.80    4.10
  -1  -9  -3    0.00    2.60
  -1  -9  -3    6.20    2.50
  -1  -9  -3    2.00    2.70
   1   9   3    3.80    3.20
   1   9   3    3.30    3.40
   1  -9  -5    4.20    3.30
   1  -9  -5    8.50    2.50
   1  -9  -5    1.70    3.70
  -1   9   5    5.70    3.90
  -1   9   5    0.70    2.80
   3  -9  -7   57.29    9.70
   3  -9  -7   52.59   10.90
  -3   9   7   63.79   12.20
  -3   9   7   71.69   10.90
   5  -9  -9    3.30    5.00
   5  -9  -9    2.10    4.80
  -5   9   9   16.20    7.00
  -5   9   9    2.60    5.80
   7  -9 -11   -2.10    4.10
   7  -9 -11    3.90    4.50
  -7   9  11   13.70    6.90
  -7   9  11   10.70    6.50
   9  -9 -13    0.20    4.20
  -9   9  13   -3.70    4.60
  -9   9  13   -7.00    4.50
 -16  -8  12   24.80    7.40
 -16  -8  12   21.40    8.40
  16   8 -12   36.60    9.30
  16   8 -12   33.80    8.30
 -14  -8  10  120.49   14.00
  14   8 -10   94.09   13.10
  14   8 -10   83.99   12.70
 -12  -8   8   57.49    9.80
 -12  -8   8   94.19   12.40
  12   8  -8   61.39    9.80
  12   8  -8   93.79   11.30
  12   8  -8   87.29   10.40
 -10  -8   6  448.26   39.50
 -10  -8   6  429.56   39.00
 -10  -8   6  460.85   40.10
  10   8  -6  442.06   39.30
  10   8  -6  417.06   39.00
  10   8  -6  441.56   38.70
  -8  -8   4  531.15   43.50
  -8  -8   4  460.55   43.10
  -8  -8   4  521.75   42.70
   8   8  -4  470.25   43.00
   8   8  -4  526.05   43.20
   8   8  -4  483.25   42.20
   8   8  -4  481.75   42.60
  -6  -8   2   31.30    5.60
  -6  -8   2   30.20    6.30
  -6  -8   2   31.10    5.80
  -6  -8   2   28.90    5.80
  -6  -8   2   40.80    5.90
  -6  -8   2   32.60    5.50
   6   8  -2   36.00    5.20
   6   8  -2   37.50    5.50
   6   8  -2   32.50    5.00
   6   8  -2   29.10    6.00
   6   8  -2   43.20    5.90
   6   8  -2   32.80    5.50
  -4  -8   0   56.39    8.10
  -4  -8   0   61.59    7.60
  -4  -8   0   59.29    7.90
  -4  -8   0   53.09    6.50
   4   8   0   46.80    7.60
   4   8   0   52.29    7.10
   4   8   0   48.30    6.40
  -2  -8  -2  115.49   13.70
  -2  -8  -2  125.29   13.40
  -2  -8  -2  127.19   12.30
   2   8   2  105.49   12.60
   2   8   2  132.79   11.40
   2   8   2  109.79   13.80
   0  -8  -4  202.58   18.00
   0  -8  -4  219.48   20.00
   0  -8  -4  206.18   20.50
   0   8   4  173.48   20.00
   0   8   4  163.18   18.90
   2  -8  -6   67.69    8.20
   2  -8  -6   77.49   10.90
   2  -8  -6   67.69   10.30
  -2   8   6   94.39   11.90
  -2   8   6   77.89   11.40
   4  -8  -8  107.19   13.50
   4  -8  -8   86.99   12.60
  -4   8   8   93.09   13.80
  -4   8   8   91.99   13.80
   6  -8 -10   81.19   13.40
   6  -8 -10  108.39   13.90
  -6   8  10  114.89   15.80
  -6   8  10  103.89   15.60
   8  -8 -12   91.39   14.90
  -8   8  12   84.69   14.90
  -8   8  12   98.39   15.70
 -17  -7  13    7.20    5.40
 -17  -7  13    7.90    5.10
  17   7 -13    8.00    5.40
  17   7 -13    9.60    5.20
 -15  -7  11    3.50    3.70
 -15  -7  11    2.60    4.10
  15   7 -11    0.50    3.10
  15   7 -11    4.00    3.40
 -13  -7   9    5.80    4.60
 -13  -7   9   19.80    6.30
  13   7  -9   11.40    4.10
  13   7  -9    8.40    4.00
  13   7  -9   10.60    4.20
 -11  -7   7   55.09    9.50
 -11  -7   7   53.99    9.10
 -11  -7   7   74.69   10.70
  11   7  -7   74.79    9.50
  11   7  -7   71.39    9.00
  -9  -7   5  302.67   30.30
  -9  -7   5  301.67   30.30
  -9  -7   5  348.27   30.00
   9   7  -5  372.36   30.30
   9   7  -5  341.37   28.90
   9   7  -5  334.77   30.30
  -7  -7   3   24.00    4.90
  -7  -7   3   20.50    4.40
  -7  -7   3   15.70    4.60
  -7  -7   3   25.80    5.30
   7   7  -3   26.50    4.30
   7   7  -3   25.40    5.10
   7   7  -3   24.00    4.20
  -5  -7   1   11.30    3.50
  -5  -7   1   15.10    3.80
  -5  -7   1   11.60    3.40
  -5  -7   1   10.00    3.80
  -5  -7   1    7.70    2.70
  -5  -7   1   11.20    3.60
   5   7  -1    8.50    2.70
   5   7  -1    8.10    2.80
   5   7  -1   10.40    3.20
   5   7  -1    8.30    2.90
   5   7  -1   14.60    3.30
   5   7  -1   10.30    3.40
  -3  -7  -1  197.28   18.00
  -3  -7  -1  206.88   17.10
  -3  -7  -1  182.68   18.80
  -3  -7  -1  190.18   18.50
   3   7   1  205.78   19.30
   3   7   1  173.78   17.90
   3   7   1  182.58   16.90
  -1  -7  -3    9.40    2.80
  -1  -7  -3    4.70    3.30
  -1  -7  -3    9.30    3.80
   1   7   3    9.60    1.80
   1   7   3   12.40    3.90
   1   7   3   -0.80    2.50
   1  -7  -5  253.87   26.60
   1  -7  -5  309.17   27.00
   1  -7  -5  281.37   24.80
  -1   7   5  300.67   27.20
  -1   7   5  258.87   27.20
   3  -7  -7  139.39   15.70
   3  -7  -7  138.19   13.50
   3  -7  -7  125.49   15.30
  -3   7   7  112.19   15.60
  -3   7   7  149.99   16.80
   5  -7  -9   24.90    6.70
   5  -7  -9    9.40    5.50
   5  -7  -9   27.30    5.60
  -5   7   9   19.20    7.00
  -5   7   9   24.60    8.10
   7  -7 -11  127.99   16.80
   7  -7 -11  157.78   22.40
  -7   7  11  104.59   16.30
  -7   7  11  139.59   18.00
  -7   7  11  116.99   14.70
   9  -7 -13  125.49   18.00
  -9   7  13  108.29   17.10
  -9   7  13  126.99   17.70
 -16  -6  12   -1.20    4.00
 -16  -6  12   12.30    6.00
  16   6 -12    8.30    5.00
  16   6 -12   11.00    5.40
  16   6 -12    7.90    4.80
 -14  -6  10   14.20    5.50
 -14  -6  10   12.40    5.20
  14   6 -10   13.90    5.30
  14   6 -10    6.70    3.60
 -12  -6   8   98.99   12.80
 -12  -6   8  102.69   12.00
  12   6  -8  106.49   12.30
  12   6  -8   75.69   10.50
 -10  -6   6    0.10    1.50
 -10  -6   6    0.70    2.50
 -10  -6   6   -1.30    2.20
  10   6  -6    0.70    1.80
  10   6  -6    2.50    2.20
  -8  -6   4    9.40    3.50
  -8  -6   4    5.00    3.00
  -8  -6   4    8.40    3.10
  -8  -6   4    9.30    3.20
   8   6  -4    8.60    2.50
   8   6  -4   12.20    3.60
   8   6  -4    9.60    3.10
  -6  -6   2   -1.10    1.40
  -6  -6   2    1.30    1.60
  -6  -6   2    0.00    2.00
  -6  -6   2    1.40    2.30
   6   6  -2    0.10    1.30
   6   6  -2    0.70    1.50
   6   6  -2    1.50    1.70
   6   6  -2    0.10    1.30
  -4  -6   0  143.39   13.90
  -4  -6   0  167.68   13.90
  -4  -6   0  138.39   12.70
  -4  -6   0  120.39   13.60
  -4  -6   0  115.79   13.30
   4   6   0  135.79   13.70
   4   6   0  119.39   13.40
   4   6   0  137.89   12.50
   4   6   0  135.39   12.90
  -2  -6  -2   14.10    4.10
  -2  -6  -2    7.80    4.50
  -2  -6  -2   14.60    4.30
   2   6   2   10.50    3.30
   2   6   2   17.30    2.50
   2   6   2   12.70    3.90
   2   6   2   15.20    4.50
   0  -6  -4   16.40    4.70
   0  -6  -4   18.40    3.80
   0  -6  -4   10.70    4.10
   0   6   4   18.40    5.40
   0   6   4   10.80    4.10
   2  -6  -6    7.80    2.50
   2  -6  -6    5.80    3.30
   2  -6  -6    4.90    3.20
  -2   6   6    1.80    3.20
  -2   6   6    3.00    3.20
   4  -6  -8   45.20    8.00
   4  -6  -8   54.79    7.80
   4  -6  -8   55.29    9.10
  -4   6   8   47.30    7.80
  -4   6   8   80.79   10.90
  -4   6   8   38.80    9.20
   6  -6 -10   84.09   11.50
   6  -6 -10   90.29   12.90
  -6   6  10   86.39   13.10
  -6   6  10   86.09   11.30
  -6   6  10   80.69   12.90
   8  -6 -12    2.90    4.70
  -8   6  12    0.80    4.40
  -8   6  12    0.20    4.20
  10  -6 -14   18.60    7.60
 -10   6  14   12.90    6.40
 -10   6  14   15.60    7.10
 -17  -5  13   20.20    7.10
 -17  -5  13   29.80    7.60
  17   5 -13   21.60    6.70
  17   5 -13   26.10    7.90
  17   5 -13    7.90    5.30
 -15  -5  11    8.90    4.90
 -15  -5  11    6.70    4.90
  15   5 -11    6.50    4.30
  15   5 -11    6.30    3.40
 -13  -5   9  457.35   41.40
 -13  -5   9  425.86   40.10
  13   5  -9  466.35   40.60
  13   5  -9  426.46   39.60
 -11  -5   7  495.85   45.30
 -11  -5   7  574.74   46.50
  11   5  -7  520.65   45.40
  11   5  -7  486.35   44.90
  -9  -5   5 1164.58   92.49
  -9  -5   5 1124.29   93.59
  -9  -5   5 1096.99   93.49
   9   5  -5 1118.49   93.39
   9   5  -5 1159.58   91.69
   9   5  -5 1082.19   92.99
  -7  -5   3  113.99   10.60
  -7  -5   3  104.59   11.10
  -7  -5   3   90.49   10.50
  -7  -5   3   95.69   11.30
   7   5  -3  107.59   10.50
   7   5  -3  110.99   11.20
   7   5  -3  109.99   10.80
  -5  -5   1   17.70    3.80
  -5  -5   1   21.30    4.80
  -5  -5   1   21.20    4.50
  -5  -5   1   17.20    4.10
   5   5  -1   22.20    3.80
   5   5  -1   19.50    4.20
   5   5  -1   15.10    3.50
   5   5  -1   17.20    3.90
  -3  -5  -1  364.56   30.20
  -3  -5  -1  392.56   31.70
  -3  -5  -1  355.56   31.60
  -3  -5  -1  370.66   31.90
   3   5   1  355.96   31.70
   3   5   1  331.87   30.70
   3   5   1  358.96   31.90
  -1  -5  -3  695.93   62.59
  -1  -5  -3  792.42   62.79
   1   5   3  742.53   62.69
   1   5   3  792.52   62.39
   1   5   3  695.43   62.99
   1  -5  -5  887.81   75.09
   1  -5  -5  888.51   74.89
  -1   5   5  929.31   75.89
  -1   5   5  861.81   75.09
   3  -5  -7  139.29   14.80
   3  -5  -7  121.79   13.70
  -3   5   7  125.49   15.00
  -3   5   7  111.99   14.50
  -3   5   7  119.39   13.50
   5  -5  -9  138.69   15.80
   5  -5  -9  101.49   13.40
  -5   5   9  145.59   15.90
  -5   5   9  126.59   15.70
  -5   5   9  116.19   13.50
   7  -5 -11  191.18   20.50
   7  -5 -11  111.59   18.40
  -7   5  11  182.98   20.00
  -7   5  11  176.38   19.70
   9  -5 -13  263.07   28.50
  -9   5  13  251.47   28.00
  -9   5  13  245.18   27.60
 -18  -4  14    2.10    4.50
 -18  -4  14    3.00    4.00
  18   4 -14    4.40    4.20
  18   4 -14    1.10    3.30
 -16  -4  12    5.10    4.20
 -16  -4  12    3.90    4.20
  16   4 -12    3.60    3.00
  16   4 -12    5.60    4.10
 -14  -4  10    0.50    3.20
 -14  -4  10   -1.90    2.60
  14   4 -10    5.50    3.50
  14   4 -10   -0.30    2.60
 -12  -4   8   36.50    8.30
 -12  -4   8   31.30    6.80
  12   4  -8   40.10    6.40
  12   4  -8   42.20    6.90
 -10  -4   6   -1.30    1.90
 -10  -4   6    0.60    1.30
 -10  -4   6    1.50    2.60
  10   4  -6    1.80    2.00
  10   4  -6    1.20    1.10
  10   4  -6   -2.00    1.40
  -8  -4   4    6.70    3.20
  -8  -4   4   12.30    3.70
  -8  -4   4   17.60    2.90
  -8  -4   4   14.30    3.80
   8   4  -4   14.70    3.70
   8   4  -4    9.20    3.10
   8   4  -4   18.60    3.20
  -6  -4   2  131.79   13.00
  -6  -4   2  148.29   13.40
  -6  -4   2  136.19   12.10
  -6  -4   2  113.49   12.30
   6   4  -2  126.89   12.10
   6   4  -2  125.79   12.20
   6   4  -2  117.39   12.10
  -4  -4   0   37.60    5.30
  -4  -4   0   26.60    5.30
  -4  -4   0   34.80    5.20
  -4  -4   0   36.00    4.40
  -4  -4   0   33.50    4.30
   4   4   0   27.60    5.30
   4   4   0   30.50    4.20
   4   4   0   29.20    4.80
  -2  -4  -2   18.50    3.80
  -2  -4  -2   12.20    1.90
  -2  -4  -2   10.20    3.30
  -2  -4  -2   11.90    3.60
   2   4   2    8.80    2.70
   2   4   2    5.40    2.80
   2   4   2    6.20    3.00
   0  -4  -4  353.76   33.70
   0  -4  -4  460.95   35.00
   0  -4  -4  337.97   34.10
   0   4   4  406.26   34.40
   0   4   4  428.46   34.60
   0   4   4  378.56   35.00
   2  -4  -6   54.49    8.30
   2  -4  -6   58.89    7.50
   2  -4  -6   65.29    8.40
  -2   4   6   56.09    8.70
  -2   4   6   55.69    9.00
  -2   4   6   82.99    8.80
   4  -4  -8   39.90    6.30
   4  -4  -8   24.80    6.90
   4  -4  -8   43.90    6.80
  -4   4   8   34.50    7.00
  -4   4   8   37.50    8.40
  -4   4   8   45.90    9.20
   6  -4 -10    2.30    3.30
   6  -4 -10    5.00    3.60
   6  -4 -10    2.80    3.90
  -6   4  10    4.40    4.10
  -6   4  10    3.80    4.10
  -6   4  10    1.20    3.00
   8  -4 -12   18.30    5.80
   8  -4 -12   23.60    8.10
  -8   4  12   11.70    5.90
  -8   4  12    9.40    5.60
  10  -4 -14    0.20    3.30
  10  -4 -14    0.80    4.60
 -10   4  14   -2.40    3.30
 -10   4  14   -0.70    3.90
 -17  -3  13   24.60    7.70
 -17  -3  13   12.10    5.30
  17   3 -13   31.80    8.10
  17   3 -13   19.40    6.50
 -15  -3  11   82.39   11.10
 -15  -3  11   89.99   12.10
  15   3 -11   56.49   10.00
  15   3 -11   76.89   11.00
 -13  -3   9  116.99   13.20
 -13  -3   9  110.79   12.60
  13   3  -9   92.19   11.70
  13   3  -9   76.29   11.10
 -11  -3   7  207.98   21.60
 -11  -3   7  228.38   22.40
  11   3  -7  235.18   21.70
  11   3  -7  229.48   21.60
  -9  -3   5  497.95   39.30
  -9  -3   5  503.65   41.70
  -9  -3   5  471.45   41.30
  -9  -3   5  452.95   41.00
   9   3  -5  448.86   40.70
   9   3  -5  444.66   40.70
   9   3  -5  481.05   39.40
  -7  -3   3  453.55   39.40
  -7  -3   3  459.85   37.80
  -7  -3   3  441.26   39.10
   7   3  -3  452.15   38.90
   7   3  -3  464.15   39.10
   7   3  -3  471.45   38.40
   7   3  -3  452.55   37.80
  -5  -3   1  214.58   19.90
  -5  -3   1  247.88   20.70
  -5  -3   1  200.58   20.20
  -5  -3   1  231.98   19.30
   5   3  -1  209.78   19.90
   5   3  -1  250.77   20.00
   5   3  -1  225.48   19.90
  -3  -3  -1    4.70    1.70
  -3  -3  -1    6.50    2.80
  -3  -3  -1    0.90    2.50
  -3  -3  -1    4.30    2.20
   3   3   1    4.70    1.60
   3   3   1    2.70    2.00
   3   3   1    1.80    2.00
  -1  -3  -3    4.20    2.40
  -1  -3  -3    1.10    0.70
  -1  -3  -3    2.90    2.00
  -1  -3  -3    2.10    2.20
   1   3   3    1.60    2.30
   1   3   3    1.70    2.10
   1   3   3    3.50    2.00
   1  -3  -5  249.88   22.60
   1  -3  -5  250.27   23.00
   1  -3  -5  220.98   21.90
  -1   3   5  231.68   22.50
  -1   3   5  257.67   22.50
  -1   3   5  259.87   23.50
   3  -3  -7   88.09   11.00
   3  -3  -7   91.19   10.20
   3  -3  -7   73.89    9.80
  -3   3   7   87.49   10.60
  -3   3   7   87.89   10.10
  -3   3   7   95.59   11.60
   5  -3  -9  276.47   28.90
   5  -3  -9  304.17   28.40
  -5   3   9  318.57   29.70
  -5   3   9  352.86   30.90
  -5   3   9  315.77   28.20
   7  -3 -11  159.38   18.90
  -7   3  11  159.68   18.80
  -7   3  11  154.78   18.20
   9  -3 -13   25.80    7.60
   9  -3 -13   46.20   10.70
  -9   3  13   27.40    7.60
  -9   3  13   15.70    6.60
 -18  -2  14    7.10    4.60
 -18  -2  14   19.90    6.40
  18   2 -14   20.10    6.60
  18   2 -14    6.90    4.70
 -16  -2  12   -2.70    2.80
 -16  -2  12    2.30    3.60
  16   2 -12    2.80    3.50
  16   2 -12    1.20    3.00
 -14  -2  10  109.19   14.50
 -14  -2  10  147.29   15.30
  14   2 -10   98.09   13.70
  14   2 -10  139.79   14.70
 -12  -2   8  108.79   13.10
 -12  -2   8  115.59   12.90
  12   2  -8  109.99   12.30
  12   2  -8   89.49   11.80
 -10  -2   6  506.05   39.30
 -10  -2   6  489.25   42.00
 -10  -2   6  466.85   41.60
  10   2  -6  429.66   41.00
  10   2  -6  467.95   39.50
  10   2  -6  472.65   41.30
  -8  -2   4   69.89    6.50
  -8  -2   4   69.99    8.50
  -8  -2   4   77.09    8.70
  -8  -2   4   76.99    9.00
   8   2  -4   88.49    7.70
   8   2  -4   75.99    8.40
   8   2  -4   55.49    7.90
  -6  -2   2  879.51   84.69
  -6  -2   2 1098.49   86.09
  -6  -2   2 1125.09   85.79
   6   2  -2  992.70   85.19
   6   2  -2 1167.38   85.59
  -4  -2   0   44.20    5.60
  -4  -2   0   47.30    5.80
  -4  -2   0   34.60    3.90
   4   2   0   37.90    3.90
   4   2   0   29.10    4.70
   4   2   0   46.80    5.10
   4   2   0   38.00    4.70
  -2  -2  -2   52.99    6.50
  -2  -2  -2   54.19    5.50
  -2  -2  -2   74.59    7.60
   2   2   2   60.09    5.90
   2   2   2   53.19    7.00
   2   2   2   46.00    6.40
   0  -2  -4   66.19    7.90
   0  -2  -4   58.89    6.00
   0  -2  -4   71.69    8.20
   0  -2  -4   86.39    8.50
   0   2   4   73.09    8.70
   0   2   4   81.69    8.20
   0   2   4   67.29    7.80
   2  -2  -6  748.53   60.69
   2  -2  -6  762.32   61.29
   2  -2  -6  703.53   58.99
   2  -2  -6  678.63   61.29
  -2   2   6  726.73   60.89
  -2   2   6  710.43   60.79
  -2   2   6  761.72   61.99
   4  -2  -8  280.57   28.10
   4  -2  -8  249.97   27.40
   4  -2  -8  295.97   26.80
  -4   2   8  318.47   26.80
  -4   2   8  347.07   28.50
  -4   2   8  305.67   28.70
   6  -2 -10   48.60    8.10
   6  -2 -10   40.90    9.50
  -6   2  10   59.59    8.80
  -6   2  10   48.70   10.00
   8  -2 -12   46.00    9.70
   8  -2 -12   50.89   10.90
  -8   2  12   68.79   10.80
  -8   2  12   49.70   10.70
  10  -2 -14   97.59   13.20
  10  -2 -14   80.69   13.50
 -10   2  14   63.09   13.60
 -10   2  14   71.19   12.30
 -17  -1  13    4.30    4.20
 -17  -1  13   10.60    6.10
  17   1 -13    7.00    5.20
  17   1 -13    6.10    4.10
 -15  -1  11    4.10    3.80
 -15  -1  11    0.80    3.40
  15   1 -11    6.80    3.80
  15   1 -11    1.00    3.00
 -13  -1   9   19.80    6.00
 -13  -1   9   17.30    5.30
  13   1  -9   11.70    4.70
  13   1  -9   34.00    6.80
 -11  -1   7   -0.20    2.30
 -11  -1   7    0.90    2.30
  11   1  -7   -0.20    1.60
  11   1  -7    1.50    2.10
  11   1  -7   -1.10    1.10
  -9  -1   5  117.79   12.60
  -9  -1   5  116.99   12.60
  -9  -1   5  113.59   12.30
   9   1  -5  120.59   12.10
   9   1  -5  108.39   12.00
   9   1  -5  118.49   11.00
  -7  -1   3   58.79    7.40
  -7  -1   3   64.69    7.60
   7   1  -3   51.19    6.80
   7   1  -3   63.79    6.70
  -5  -1   1   83.89    8.70
  -5  -1   1   71.99    7.50
  -5  -1   1   94.19    9.20
  -5  -1   1   84.49    9.00
   5   1  -1   88.19    8.40
   5   1  -1   79.69    8.40
   5   1  -1   84.79    7.70
  -3  -1  -1  268.27   22.50
  -3  -1  -1  307.27   23.30
  -3  -1  -1  254.07   23.00
   3   1   1  226.78   22.60
  -1  -1  -3    6.00    2.80
  -1  -1  -3    5.90    1.60
  -1  -1  -3    2.00    1.80
   1   1   3    6.60    2.80
   1   1   3    5.00    2.10
   1   1   3    5.80    2.60
   1  -1  -5  127.29   13.30
   1  -1  -5  123.69   11.60
   1  -1  -5  133.29   13.50
  -1   1   5  148.89   14.20
  -1   1   5  125.89   12.70
  -1   1   5  139.19   13.30
   3  -1  -7  259.97   22.50
   3  -1  -7  240.28   24.40
   3  -1  -7  226.38   24.20
  -3   1   7  301.87   24.60
  -3   1   7  283.57   23.40
  -3   1   7  247.88   24.80
   5  -1  -9    7.10    3.80
   5  -1  -9   17.50    5.40
  -5   1   9    9.30    4.50
  -5   1   9    6.90    2.70
  -5   1   9   10.00    4.90
   7  -1 -11    2.40    3.60
   7  -1 -11    1.70    3.00
  -7   1  11    3.60    3.40
  -7   1  11    8.00    4.50
   9  -1 -13   84.69   13.20
   9  -1 -13   82.59   12.40
  -9   1  13   75.19   11.90
  -9   1  13   71.69   12.20
  11  -1 -15    0.30    4.50
  11  -1 -15    1.30    4.10
 -11   1  15   -2.90    3.70
 -11   1  15    3.10    4.10
 -18   0  14    4.30    5.80
 -18   0  14    6.20    4.40
  18   0 -14    6.90    4.60
  18   0 -14    8.20    5.60
 -16   0  12  214.18   24.80
 -16   0  12  265.97   25.40
  16   0 -12  222.58   24.00
  16   0 -12  251.27   25.10
 -14   0  10  355.06   33.30
 -14   0  10  323.27   33.10
  14   0 -10  365.16   33.30
  14   0 -10  354.46   32.50
 -12   0   8  137.29   14.70
 -12   0   8  126.19   14.30
  12   0  -8  128.39   13.80
  12   0  -8  118.79   13.80
 -10   0   6  104.19   12.90
 -10   0   6  144.39   13.90
  10   0  -6  135.69   11.90
  10   0  -6  112.99   12.50
  10   0  -6  118.09   12.80
  -8   0   4 1952.80  155.88
  -8   0   4 1770.22  155.08
  -8   0   4 1828.02  155.48
   8   0  -4 2078.59  154.58
   8   0  -4 1941.61  155.38
   8   0  -4 1879.81  155.08
  -6   0   2 2520.55  212.48
  -6   0   2 2556.24  211.68
  -6   0   2 2687.23  212.68
   6   0  -2 2922.01  212.38
   6   0  -2 2432.86  212.08
   6   0  -2 2660.43  210.58
  -4   0   0   68.69    7.10
  -4   0   0   49.50    6.60
  -4   0   0   60.39    6.80
   4   0   0   52.89    6.70
   4   0   0   62.29    6.40
   4   0   0   60.99    6.40
  -2   0  -2  142.99   13.50
  -2   0  -2  140.89   12.70
  -2   0  -2  168.48   13.70
   2   0   2  152.98   13.60
   2   0   2  123.49   13.40
   2   0   2  133.09   12.00
   0   0  -4  325.27   28.20
   0   0  -4  278.27   27.60
   0   0  -4  319.27   26.80
   0   0   4  389.26   28.10
   0   0   4  311.77   27.30
   0   0   4  294.97   28.30
   2   0  -6  956.70   82.19
   2   0  -6  917.81   80.49
   2   0  -6  924.21   81.79
  -2   0   6 1101.59   81.29
  -2   0   6  936.81   82.49
  -2   0   6 1079.49   81.89
   4   0  -8  713.23   65.19
   4   0  -8  696.63   65.19
   4   0  -8  706.03   63.49
  -4   0   8  754.42   65.79
  -4   0   8  818.72   65.39
  -4   0   8  900.51   63.99
   6   0 -10  154.38   16.30
   6   0 -10  150.98   16.20
  -6   0  10  106.09   14.70
  -6   0  10  142.79   16.00
   8   0 -12  103.29   15.40
   8   0 -12  159.28   17.00
  -8   0  12  124.19   15.70
  -8   0  12  124.09   15.80
  10   0 -14    5.30    4.70
  10   0 -14   -0.70    3.30
 -10   0  14    8.00    5.30
 -10   0  14   15.90    6.00
 -17   1  13    7.00    4.50
 -17   1  13   13.20    5.70
  17  -1 -13    6.40    5.20
  17  -1 -13    9.60    4.90
 -15   1  11    4.20    3.70
 -15   1  11    0.60    3.20
  15  -1 -11    0.50    2.70
  15  -1 -11    2.90    3.40
 -13   1   9   20.90    5.60
 -13   1   9   10.80    4.80
  13  -1  -9   21.30    6.30
  13  -1  -9   19.50    5.10
 -11   1   7   -2.10    2.30
 -11   1   7    2.10    2.20
  11  -1  -7    1.90    2.40
  11  -1  -7   -0.10    1.70
  11  -1  -7    5.40    2.50
  -9   1   5  116.49   12.70
  -9   1   5  122.09   13.20
  -9   1   5  123.09   12.80
   9  -1  -5  136.79   12.10
   9  -1  -5  129.39   12.70
   9  -1  -5  106.69   12.10
  -7   1   3   65.79    7.80
   7  -1  -3   76.59    7.70
   7  -1  -3   60.49    7.50
  -5   1   1   72.29    9.10
  -5   1   1   98.49    8.80
  -5   1   1   98.79   10.00
   5  -1  -1   89.39    9.60
   5  -1  -1   93.69    8.50
   5  -1  -1  105.79    9.40
  -3   1  -1  274.77   23.20
  -3   1  -1  265.27   22.90
  -3   1  -1  273.67   22.90
  -3   1  -1  265.87   21.70
   3  -1   1  235.08   23.00
   3  -1   1  236.58   23.00
   3  -1   1  291.47   22.70
  -1   1  -3    6.90    2.30
  -1   1  -3    2.70    2.20
  -1   1  -3    4.10    2.40
   1  -1   3    5.60    2.30
   1  -1   3    2.70    2.30
   1  -1   3    6.90    2.10
   1   1  -5  115.19   12.20
   1   1  -5  119.69   12.90
   1   1  -5  131.19   13.70
  -1  -1   5  144.79   14.20
  -1  -1   5  164.08   13.40
   3   1  -7  238.28   23.60
   3   1  -7  213.38   22.80
   3   1  -7  223.98   22.00
  -3  -1   7  287.27   23.70
  -3  -1   7  300.47   22.50
  -3  -1   7  232.68   23.70
   5   1  -9   15.00    3.70
   5   1  -9   15.30    4.70
   5   1  -9   12.20    4.80
  -5  -1   9   11.50    4.80
  -5  -1   9    5.00    3.50
   7   1 -11    2.20    2.80
   7   1 -11    3.90    3.80
  -7  -1  11    9.00    4.80
  -7  -1  11    6.30    3.90
   9   1 -13   91.39   12.90
   9   1 -13   96.39   13.40
  -9  -1  13   58.79   12.20
  -9  -1  13   83.29   12.20
  11   1 -15   -3.30    3.30
 -11  -1  15    3.50    3.90
 -11  -1  15    4.90    5.10
 -18   2  14   11.80    7.10
  18  -2 -14   18.40    7.40
  18  -2 -14   11.30    4.60
 -16   2  12    3.40    3.10
 -16   2  12    2.10    3.80
  16  -2 -12    3.80    2.90
  16  -2 -12    4.50    3.80
 -14   2  10  116.29   14.40
 -14   2  10  119.79   14.70
  14  -2 -10  137.79   15.00
  14  -2 -10  106.59   13.00
 -12   2   8   81.39   12.00
 -12   2   8  123.69   13.10
  12  -2  -8  120.09   11.50
  12  -2  -8  111.99   12.80
  12  -2  -8   95.69   11.40
 -10   2   6  467.45   41.10
 -10   2   6  440.56   43.50
 -10   2   6  473.35   43.60
  10  -2  -6  573.74   42.90
  10  -2  -6  558.24   43.00
  10  -2  -6  503.55   43.40
  -8   2   4   78.59    7.10
  -8   2   4   65.89    9.00
  -8   2   4   81.89    9.30
  -8   2   4   76.39    8.70
   8  -2  -4   92.59    8.80
   8  -2  -4   95.29    9.20
   8  -2  -4   60.69    8.10
  -6   2   2 1170.18   97.99
  -6   2   2 1023.80   97.59
  -6   2   2 1207.98   98.59
   6  -2  -2 1350.86   97.99
   6  -2  -2 1245.78   98.09
  -4   2   0   42.20    4.50
  -4   2   0   43.30    5.60
  -4   2   0   30.60    4.90
   4  -2   0   32.90    5.10
   4  -2   0   45.50    5.10
  -2   2  -2   50.59    6.40
  -2   2  -2   58.19    6.20
  -2   2  -2   54.99    6.80
   2  -2   2   62.79    6.90
   2  -2   2   52.89    7.30
   2  -2   2   61.39    6.00
   0   2  -4   70.79    8.20
   0   2  -4   58.39    7.20
   0  -2   4   75.79    9.10
   0  -2   4   70.29    7.40
   2   2  -6  665.43   55.49
   2   2  -6  632.44   54.39
  -2  -2   6  698.43   54.99
  -2  -2   6  628.84   55.89
  -2  -2   6  624.54   53.79
   4   2  -8  252.87   25.90
   4   2  -8  287.97   24.70
   4   2  -8  303.27   25.60
  -4  -2   8  253.47   26.00
  -4  -2   8  247.58   23.40
  -4  -2   8  286.77   25.70
   6   2 -10   55.09   10.10
   6   2 -10   43.30    7.40
   6   2 -10   51.49    7.00
  -6  -2  10   30.10    7.20
  -6  -2  10   38.10    8.20
   8   2 -12   91.19   11.80
   8   2 -12   86.09   12.10
  -8  -2  12   64.09   10.60
  -8  -2  12   51.79   10.90
  10   2 -14   84.09   13.50
 -10  -2  14   69.99   12.10
 -10  -2  14   89.49   13.20
 -17   3  13   26.40    7.70
 -17   3  13   20.30    7.60
  17  -3 -13   27.50    8.30
  17  -3 -13   25.20    6.30
 -15   3  11   99.49   13.00
 -15   3  11   77.89   13.00
  15  -3 -11  115.69   13.80
  15  -3 -11   87.69   11.50
 -13   3   9  128.19   13.80
 -13   3   9   69.59   12.20
  13  -3  -9  127.59   13.90
  13  -3  -9  120.49   12.40
 -11   3   7  228.78   26.00
 -11   3   7  273.07   26.30
  11  -3  -7  288.67   24.90
  11  -3  -7  280.37   26.20
  11  -3  -7  301.17   25.40
  -9   3   5  452.95   44.30
  -9   3   5  470.75   43.30
  -9   3   5  483.35   44.30
  -9   3   5  521.05   42.30
   9  -3  -5  563.84   43.80
   9  -3  -5  560.94   44.20
  -7   3   3  458.75   42.80
  -7   3   3  473.85   42.20
  -7   3   3  496.75   43.30
   7  -3  -3  502.35   41.30
   7  -3  -3  564.24   42.70
   7  -3  -3  509.35   42.60
  -5   3   1  216.38   20.50
  -5   3   1  244.88   20.80
  -5   3   1  235.78   21.40
   5  -3  -1  219.58   21.10
   5  -3  -1  252.47   20.40
  -3   3  -1    6.10    2.10
  -3   3  -1    4.20    1.80
  -3   3  -1    3.30    2.20
  -3   3  -1    3.60    2.10
   3  -3   1    3.30    2.30
   3  -3   1    0.30    1.10
   3  -3   1    1.20    2.00
  -1   3  -3    1.10    1.50
  -1   3  -3    3.50    2.20
  -1   3  -3    3.30    2.10
   1  -3   3   -1.50    1.70
   1  -3   3    2.80    2.00
   1  -3   3    0.40    1.50
   1   3  -5  220.28   19.60
   1   3  -5  213.78   20.20
   1   3  -5  195.08   18.90
  -1  -3   5  224.18   19.70
  -1  -3   5  221.98   19.40
  -1  -3   5  209.68   20.90
   3   3  -7   66.19    9.00
   3   3  -7   82.29    8.50
  -3  -3   7   64.99    8.80
  -3  -3   7   82.39   10.10
  -3  -3   7   56.19    7.20
   5   3  -9  236.58   20.30
  -5  -3   9  174.98   19.70
  -5  -3   9  182.38   20.50
   7   3 -11  160.78   17.10
  -7  -3  11  121.79   15.30
  -7  -3  11  104.29   14.40
   9   3 -13   22.50    7.40
  -9  -3  13   19.20    6.80
  -9  -3  13   25.20    7.10
 -18   4  14   -2.40    3.40
  18  -4 -14   -2.70    3.50
 -16   4  12    9.60    4.50
 -16   4  12    2.90    4.70
  16  -4 -12    2.00    4.10
 -14   4  10   -1.30    3.70
 -14   4  10    1.70    2.90
  14  -4 -10   -1.70    2.60
 -12   4   8   50.09    9.70
 -12   4   8   35.50    7.60
  12  -4  -8   31.60    7.50
  12  -4  -8   46.50    6.80
 -10   4   6   -1.90    1.70
 -10   4   6    0.50    1.50
 -10   4   6    0.10    2.40
  10  -4  -6   -2.20    1.40
  10  -4  -6   -0.50    1.70
  10  -4  -6   -0.90    2.50
  -8   4   4   16.90    3.80
  -8   4   4   14.90    3.40
  -8   4   4   35.20    6.60
  -8   4   4   21.30    5.10
   8  -4  -4   19.20    3.70
   8  -4  -4   19.90    3.60
   8  -4  -4   14.40    4.00
   8  -4  -4   14.80    4.10
  -6   4   2  138.89   13.50
  -6   4   2  128.39   14.40
   6  -4  -2  150.18   14.40
   6  -4  -2  147.79   13.60
   6  -4  -2  167.08   14.30
  -4   4   0   22.80    4.80
  -4   4   0   23.70    4.00
   4  -4   0   29.00    5.40
   4  -4   0   38.10    4.30
   4  -4   0   30.10    4.70
  -2   4  -2   10.30    3.10
  -2   4  -2   10.40    2.30
  -2   4  -2   14.00    3.80
   2  -4   2   14.40    3.30
   2  -4   2   13.10    2.40
   2  -4   2    8.70    3.00
   2  -4   2   15.20    4.00
   0   4  -4  327.87   30.00
   0   4  -4  361.36   31.70
   0   4  -4  342.57   31.10
   0  -4   4  405.36   31.40
   0  -4   4  375.86   32.60
   2   4  -6   58.29    8.30
   2   4  -6   69.09    8.20
   2   4  -6   59.79    6.90
  -2  -4   6   58.89    7.00
  -2  -4   6   59.89    8.10
  -2  -4   6   69.69    9.30
   4   4  -8   18.20    5.70
   4   4  -8   24.00    5.00
   4   4  -8   33.20    6.40
  -4  -4   8   21.30    5.80
  -4  -4   8   23.10    5.80
   6   4 -10   -1.80    1.90
   6   4 -10    3.10    3.40
  -6  -4  10    3.90    3.50
  -6  -4  10   -0.80    3.00
   8   4 -12   21.40    6.80
  -8  -4  12    7.60    4.90
  -8  -4  12    9.10    5.10
  10   4 -14    1.10    4.30
 -10  -4  14   -2.20    3.50
 -10  -4  14    7.10    4.80
 -17   5  13   12.30    7.20
  17  -5 -13   21.00    7.80
 -15   5  11   -3.70    2.70
 -15   5  11    7.70    4.90
  15  -5 -11    3.90    4.60
 -13   5   9  566.74   51.49
 -13   5   9  502.95   52.09
  13  -5  -9  570.54   51.29
  13  -5  -9  591.34   50.59
  13  -5  -9  632.94   49.60
 -11   5   7  644.34   61.49
 -11   5   7  630.34   60.19
  11  -5  -7  740.73   60.69
  11  -5  -7  769.02   58.79
  11  -5  -7  694.83   59.79
  -9   5   5 1382.76  119.29
  -9   5   5 1320.57  121.49
  -9   5   5 1528.75  119.49
  -9   5   5 1332.97  120.79
   9  -5  -5 1473.55  120.49
   9  -5  -5 1559.14  120.79
   9  -5  -5 1612.54  119.09
  -7   5   3  118.49   12.80
  -7   5   3  108.99   13.00
  -7   5   3  152.08   12.00
   7  -5  -3   89.99   12.00
   7  -5  -3  130.39   11.80
   7  -5  -3  116.29   12.00
  -5   5   1   11.70    2.80
  -5   5   1   14.60    3.90
  -5   5   1   15.10    4.10
   5  -5  -1   10.10    3.30
   5  -5  -1   16.70    3.40
   5  -5  -1   18.30    4.30
  -3   5  -1  346.47   30.80
  -3   5  -1  372.26   31.60
   3  -5   1  342.57   31.50
   3  -5   1  378.86   30.00
   3  -5   1  354.06   31.50
  -1   5  -3  737.83   59.09
  -1   5  -3  729.83   60.89
  -1   5  -3  694.33   60.89
   1  -5   3  728.03   61.89
   1  -5   3  794.92   61.09
   1  -5   3  663.73   60.59
   1  -5   3  736.93   58.89
   1   5  -5  732.93   60.49
   1   5  -5  661.03   58.29
   1   5  -5  773.62   60.39
  -1  -5   5  706.13   60.09
  -1  -5   5  709.03   59.39
  -1  -5   5  733.73   61.69
   3   5  -7   87.19    9.80
   3   5  -7  100.49   11.20
   3   5  -7   89.49   11.60
  -3  -5   7  104.39    9.80
  -3  -5   7  107.79   12.80
  -3  -5   7   84.89   11.10
   5   5  -9   86.29   10.20
   5   5  -9   66.59   10.40
  -5  -5   9   69.99   10.80
  -5  -5   9   62.09    9.70
   7   5 -11  117.49   14.30
   7   5 -11  151.78   16.90
  -7  -5  11  117.49   14.90
  -7  -5  11  114.29   15.40
   9   5 -13  164.68   19.90
  -9  -5  13  159.48   18.80
  -9  -5  13  138.19   18.50
 -16   6  12    5.70    5.10
  16  -6 -12    7.50    5.30
 -14   6  10   29.80    9.50
 -14   6  10   16.90    5.60
  14  -6 -10   19.50    6.60
 -12   6   8  106.79   15.50
 -12   6   8  104.59   13.70
  12  -6  -8  112.29   13.90
  12  -6  -8  119.19   13.60
  12  -6  -8  138.09   12.50
 -10   6   6    1.90    2.90
 -10   6   6   -0.60    2.60
 -10   6   6   -1.60    1.70
  10  -6  -6    1.00    1.40
  10  -6  -6    2.50    2.60
  10  -6  -6    1.40    2.40
  -8   6   4    4.40    2.90
  -8   6   4   12.20    2.80
  -8   6   4    3.30    3.30
  -8   6   4    9.60    3.00
   8  -6  -4   13.70    4.50
   8  -6  -4   11.50    2.60
   8  -6  -4   12.00    3.70
   8  -6  -4   14.00    4.40
  -6   6   2    0.50    1.20
  -6   6   2    1.00    2.40
  -6   6   2   -0.40    1.90
   6  -6  -2    1.40    1.90
   6  -6  -2   -0.40    1.60
  -4   6   0  150.48   14.30
  -4   6   0  120.59   12.40
  -4   6   0  134.99   13.70
   4  -6   0  143.09   12.30
   4  -6   0  135.89   13.60
   4  -6   0  130.99   13.80
  -2   6  -2   12.00    3.40
  -2   6  -2   11.20    3.30
  -2   6  -2    8.30    2.80
   2  -6   2   11.80    2.00
   2  -6   2    6.80    2.70
   2  -6   2   15.00    4.00
   2  -6   2   13.10    4.40
   0   6  -4    9.80    3.60
   0   6  -4   13.90    4.00
   0   6  -4   16.80    2.30
   0  -6   4   13.00    4.10
   0  -6   4    9.70    3.90
   2   6  -6    5.20    2.90
   2   6  -6    2.70    2.80
  -2  -6   6    7.30    4.00
  -2  -6   6    6.10    3.10
  -2  -6   6    3.00    2.00
   4   6  -8   47.50    8.50
   4   6  -8   54.29    9.90
  -4  -6   8   44.00    7.70
  -4  -6   8   32.80    8.70
   6   6 -10   74.29   11.10
  -6  -6  10   48.50   11.00
  -6  -6  10   67.79   10.30
   8   6 -12   -1.10    3.20
   8   6 -12   -3.10    2.70
  -8  -6  12   -0.10    3.30
  -8  -6  12   -0.40    3.70
  10   6 -14   13.50    6.60
 -10  -6  14   12.80    5.70
 -10  -6  14   13.90    6.20
 -17   7  13   12.10    7.20
  17  -7 -13   14.90    6.80
 -15   7  11    6.90    6.10
  15  -7 -11    1.40    4.80
 -13   7   9   18.60    5.70
 -13   7   9    5.30    4.80
  13  -7  -9    4.10    3.30
  13  -7  -9   10.90    5.10
 -11   7   7   60.19    9.90
 -11   7   7   79.39   10.40
 -11   7   7   70.19   11.60
  11  -7  -7   78.39   10.40
  11  -7  -7   87.59   10.90
  -9   7   5  413.66   39.80
  -9   7   5  417.26   40.90
  -9   7   5  477.85   39.10
   9  -7  -5  412.26   39.40
   9  -7  -5  464.95   39.60
   9  -7  -5  437.66   37.20
   9  -7  -5  485.75   39.00
  -7   7   3   33.90    6.50
  -7   7   3   30.60    4.10
  -7   7   3   30.90    7.00
   7  -7  -3   32.50    5.30
   7  -7  -3   20.10    5.30
  -5   7   1   10.70    2.40
  -5   7   1    5.80    2.80
  -5   7   1    8.90    3.40
   5  -7  -1    4.30    2.80
   5  -7  -1    7.50    3.20
   5  -7  -1    7.30    2.40
  -3   7  -1  195.38   17.80
  -3   7  -1  189.58   18.90
  -3   7  -1  209.08   19.10
   3  -7   1  193.98   19.10
   3  -7   1  195.88   16.70
   3  -7   1  189.88   18.90
  -1   7  -3   10.00    3.60
  -1   7  -3    0.50    2.10
  -1   7  -3   11.60    3.50
   1  -7   3    6.20    2.70
   1  -7   3    0.80    2.70
   1  -7   3    9.90    3.30
   1   7  -5  270.87   24.00
   1   7  -5  257.17   23.70
  -1  -7   5  223.78   23.60
  -1  -7   5  255.27   25.20
  -1  -7   5  251.27   22.70
   3   7  -7  111.69   12.50
   3   7  -7   88.89   11.40
  -3  -7   7   99.69   13.50
  -3  -7   7   78.39   11.50
   5   7  -9    7.90    4.60
   5   7  -9   16.20    5.20
  -5  -7   9   11.10    4.60
  -5  -7   9   12.10    6.10
   7   7 -11   92.39   13.90
   7   7 -11   92.39   12.80
  -7  -7  11  100.29   13.50
  -7  -7  11   79.19   15.70
   9   7 -13   78.09   12.40
   9   7 -13   76.59   15.10
  -9  -7  13   84.39   13.80
  -9  -7  13   87.79   13.50
 -16   8  12   52.79   13.20
  16  -8 -12   37.60   10.80
 -14   8  10  164.68   20.60
  14  -8 -10  137.29   16.90
  14  -8 -10  139.79   18.00
 -12   8   8  104.69   15.70
 -12   8   8   81.79   12.40
  12  -8  -8  122.69   13.80
  12  -8  -8  123.89   14.30
 -10   8   6  627.84   47.80
 -10   8   6  501.25   47.80
 -10   8   6  510.15   49.50
  10  -8  -6  496.15   47.50
  10  -8  -6  567.64   48.30
  -8   8   4  557.84   51.19
  -8   8   4  558.74   52.19
   8  -8  -4  586.54   50.59
   8  -8  -4  626.74   50.49
   8  -8  -4  603.64   51.49
  -6   8   2   30.40    6.50
  -6   8   2   36.50    7.60
  -6   8   2   38.40    4.50
   6  -8  -2   33.50    5.20
   6  -8  -2   40.80    6.80
   6  -8  -2   50.69    6.90
  -4   8   0   52.29    5.90
  -4   8   0   42.00    7.00
  -4   8   0   48.20    7.70
   4  -8   0   47.20    7.50
   4  -8   0   58.19    5.70
   4  -8   0   46.30    7.40
  -2   8  -2  127.69   12.70
  -2   8  -2  104.69   12.40
  -2   8  -2  128.09   11.90
   2  -8   2  110.79   12.30
   2  -8   2   99.59   12.90
   2  -8   2  109.49   12.30
   0   8  -4  166.88   16.40
   0   8  -4  174.18   16.90
   0   8  -4  166.98   17.10
   0  -8   4  164.28   17.10
   0  -8   4  146.39   17.60
   2   8  -6   67.29    9.30
   2   8  -6   86.09   10.20
  -2  -8   6   63.29    7.80
  -2  -8   6   66.59   10.60
  -2  -8   6   55.49    9.40
   4   8  -8   87.59   10.80
   4   8  -8   67.59   10.40
  -4  -8   8   69.69   11.50
  -4  -8   8   52.99    9.70
   6   8 -10  103.49   12.90
   6   8 -10   67.09   10.60
  -6  -8  10   63.29   13.30
  -6  -8  10   68.59   11.50
   8   8 -12   67.89   10.90
   8   8 -12   51.09   11.10
  -8  -8  12   78.49   12.90
  -8  -8  12   43.80   10.40
 -15   9  11   -0.60    5.30
  15  -9 -11    7.40    6.40
 -13   9   9  116.69   17.40
 -13   9   9  134.89   15.20
  13  -9  -9  138.19   16.30
  13  -9  -9  103.49   14.80
 -11   9   7   12.60    4.60
 -11   9   7    5.30    3.80
 -11   9   7    7.40    5.00
  11  -9  -7    5.90    3.90
  11  -9  -7    6.20    4.20
  -9   9   5   99.79   13.30
  -9   9   5   87.99   11.90
   9  -9  -5   91.79   11.50
   9  -9  -5   84.79   11.60
   9  -9  -5  107.59   11.60
  -7   9   3   -1.10    2.10
  -7   9   3    0.40    2.90
   7  -9  -3    4.10    2.90
   7  -9  -3   -0.50    2.10
  -5   9   1   -0.60    1.90
  -5   9   1    7.60    3.80
   5  -9  -1    7.80    3.50
   5  -9  -1    5.00    2.10
   5  -9  -1    4.70    3.10
  -3   9  -1   21.70    5.60
  -3   9  -1   23.20    5.70
  -3   9  -1   17.30    3.60
   3  -9   1   20.40    5.40
   3  -9   1   11.30    4.10
  -1   9  -3    5.60    2.80
  -1   9  -3    5.40    3.30
  -1   9  -3    4.70    2.90
   1  -9   3    1.00    2.60
   1  -9   3    3.40    2.50
   1  -9   3    2.40    3.00
   1   9  -5   11.30    3.50
   1   9  -5    3.90    3.00
  -1  -9   5    7.30    3.00
  -1  -9   5    6.90    3.60
  -1  -9   5    1.50    3.10
   3   9  -7   44.00    9.20
   3   9  -7   66.69    9.30
  -3  -9   7   65.69   12.60
  -3  -9   7   41.30    9.50
   5   9  -9   10.40    5.20
   5   9  -9    4.30    3.80
  -5  -9   9    2.70    4.20
  -5  -9   9    6.70    4.70
   7   9 -11    7.70    4.60
   7   9 -11    0.10    3.60
  -7  -9  11   -0.80    4.50
  -7  -9  11    2.80    3.80
   9   9 -13   -1.70    4.00
   9   9 -13    1.90    3.50
  -9  -9  13    4.90    5.20
  -9  -9  13    2.20    4.70
 -16  10  12  132.69   19.80
  16 -10 -12  100.19   16.90
 -14  10  10   33.60   11.20
  14 -10 -10   12.10    5.60
  14 -10 -10   36.40    9.80
 -12  10   8  110.79   13.90
 -12  10   8  116.89   17.00
  12 -10  -8  107.19   14.10
  12 -10  -8  111.19   14.90
 -10  10   6  118.89   13.10
 -10  10   6   76.29   13.20
  10 -10  -6  121.19   13.60
  10 -10  -6   92.99   12.40
  10 -10  -6   83.39   11.80
  -8  10   4  169.58   17.90
  -8  10   4  160.38   17.80
  -8  10   4  129.29   18.00
   8 -10  -4  188.48   17.80
   8 -10  -4  190.98   18.80
  -6  10   2  358.06   35.10
  -6  10   2  395.06   36.20
   6 -10  -2  410.76   35.30
   6 -10  -2  408.36   33.90
   6 -10  -2  357.06   35.40
  -4  10   0  258.07   25.30
  -4  10   0  256.57   24.80
   4 -10   0  243.98   24.80
   4 -10   0  265.47   25.00
  -2  10  -2   19.90    5.80
  -2  10  -2   17.90    4.00
  -2  10  -2   16.30    5.00
   2 -10   2   14.00    5.20
   2 -10   2    9.70    4.00
   0  10  -4   83.99   11.50
   0  10  -4   79.09   10.70
   0  10  -4  100.19   10.50
   0 -10   4   88.69   11.80
   0 -10   4   72.69   11.90
   2  10  -6  259.97   26.90
   2  10  -6  313.77   27.30
  -2 -10   6  259.17   27.60
  -2 -10   6  278.57   29.00
   4  10  -8  292.57   28.10
   4  10  -8  254.97   27.40
  -4 -10   8  263.27   28.20
  -4 -10   8  292.77   30.40
   6  10 -10  173.78   20.40
   6  10 -10  179.98   20.20
  -6 -10  10  166.28   22.30
  -6 -10  10  157.68   20.40
   8  10 -12    2.40    4.10
   8  10 -12    1.80    4.30
  -8 -10  12   -1.30    5.10
  -8 -10  12   10.70    5.90
 -15  11  11   63.49   15.30
  15 -11 -11   48.40   11.70
  15 -11 -11   49.30   13.80
 -13  11   9   -3.30    4.00
  13 -11  -9   -3.40    3.70
  13 -11  -9    1.10    4.50
 -11  11   7    7.50    5.80
 -11  11   7   12.10    5.10
  11 -11  -7    9.60    5.50
  11 -11  -7   12.30    6.10
  -9  11   5   14.90    6.90
  -9  11   5   10.60    4.60
  -9  11   5   16.70    5.50
   9 -11  -5   11.20    4.90
   9 -11  -5   30.80    7.10
   9 -11  -5   17.30    6.00
  -7  11   3   45.20   10.20
  -7  11   3   49.60    9.30
   7 -11  -3   54.59    7.70
   7 -11  -3   39.70    8.70
   7 -11  -3   44.80    8.90
  -5  11   1   71.69   10.50
  -5  11   1   59.59    9.40
   5 -11  -1   65.29    9.60
   5 -11  -1   61.79    9.50
  -3  11  -1   61.99    9.80
  -3  11  -1   69.49    9.50
   3 -11   1   46.00    9.70
   3 -11   1   48.20    9.40
  -1  11  -3   47.90    9.00
  -1  11  -3   26.50    6.80
  -1  11  -3   33.70    6.10
   1 -11   3   28.80    6.20
   1 -11   3   19.50    6.20
   1 -11   3   42.70    9.10
   1  11  -5    2.30    3.20
   1  11  -5    5.00    2.90
   1  11  -5    5.00    3.90
  -1 -11   5    6.30    3.10
  -1 -11   5    1.80    3.60
  -1 -11   5    4.70    4.60
   3  11  -7    7.80    3.90
   3  11  -7    1.20    3.00
  -3 -11   7    4.90    3.80
  -3 -11   7    5.50    5.20
   5  11  -9   10.70    5.70
   5  11  -9   26.80    7.70
  -5 -11   9   27.90    9.60
  -5 -11   9   14.40    6.80
   7  11 -11   15.00    6.50
   7  11 -11    2.80    4.60
  -7 -11  11   -5.40    4.40
  -7 -11  11   -0.20    5.10
 -14  12  10   43.40   12.20
  14 -12 -10   50.39   11.70
  14 -12 -10   54.99   12.00
 -12  12   8   16.00    8.20
  12 -12  -8   59.49   11.80
  12 -12  -8   25.40    8.30
 -10  12   6   12.40    5.10
 -10  12   6    4.80    4.80
 -10  12   6   17.50    7.30
  10 -12  -6    9.80    5.30
  10 -12  -6    5.00    4.20
  10 -12  -6    3.00    3.60
  -8  12   4    6.40    4.90
  -8  12   4   28.20    7.60
  -8  12   4   26.60    6.70
   8 -12  -4   11.60    5.10
   8 -12  -4   35.30    7.00
   8 -12  -4   26.20    6.70
  -6  12   2   95.19   13.00
  -6  12   2   93.79   11.80
   6 -12  -2   92.09   11.90
   6 -12  -2   67.09   11.50
  -4  12   0    4.20    3.90
  -4  12   0   10.00    4.60
   4 -12   0    6.40    4.00
   4 -12   0    6.60    4.10
  -2  12  -2    2.70    2.90
  -2  12  -2    0.10    3.50
   2 -12   2    1.70    3.20
   2 -12   2    8.20    3.50
   0  12  -4   34.20    7.80
   0  12  -4   16.00    6.80
   0  12  -4   17.70    5.50
   0 -12   4   19.70    6.30
   0 -12   4   25.70    8.00
   2  12  -6    4.20    3.50
   2  12  -6    1.80    2.90
   2  12  -6    4.20    3.10
  -2 -12   6    1.50    4.10
  -2 -12   6    5.10    4.20
   4  12  -8  104.09   13.90
   4  12  -8   96.39   13.10
  -4 -12   8   72.79   14.90
  -4 -12   8   90.29   16.10
   6  12 -10   26.10    8.80
   6  12 -10   41.00   10.10
  -6 -12  10   30.30    9.70
  -6 -12  10   32.00   10.60
 -13  13   9   22.90    9.90
  13 -13  -9   29.80    9.20
  13 -13  -9   19.50    8.00
 -11  13   7  266.47   26.50
 -11  13   7  261.17   28.90
  11 -13  -7  251.27   26.30
  11 -13  -7  217.18   26.20
  -9  13   5    2.50    3.60
  -9  13   5    4.60    4.10
  -9  13   5    4.70    4.70
   9 -13  -5   11.40    5.20
   9 -13  -5    9.20    5.20
  -7  13   3  214.88   23.50
  -7  13   3  197.48   21.50
   7 -13  -3  211.08   21.60
   7 -13  -3  183.78   21.80
  -5  13   1  133.59   16.20
  -5  13   1  123.29   15.00
   5 -13  -1  106.49   14.40
   5 -13  -1  129.99   15.70
  -3  13  -1   85.69   12.10
  -3  13  -1   77.89   10.90
   3 -13   1   58.79   10.10
   3 -13   1   54.89   11.10
  -1  13  -3  101.99   14.60
  -1  13  -3  144.49   15.60
   1 -13   3  125.19   14.60
   1 -13   3  111.09   15.50
   1  13  -5   59.79   11.40
   1  13  -5   39.90    9.30
  -1 -13   5   30.20    9.30
  -1 -13   5   49.70   11.60
  -1 -13   5   39.80   10.80
   3  13  -7  147.79   17.30
   3  13  -7  141.29   16.30
  -3 -13   7  117.99   18.60
  -3 -13   7  140.79   18.20
   5  13  -9   54.69   11.80
   5  13  -9   68.59   13.50
  -5 -13   9   85.99   14.30
  -5 -13   9   84.99   16.80
   7  13 -11   39.30    9.80
   7  13 -11   35.00    9.70
  -7 -13  11   31.20   11.10
  -7 -13  11   32.90   10.10
 -12  14   8    0.30    4.60
  12 -14  -8    0.50    4.60
  12 -14  -8   -2.20    3.90
 -10  14   6   24.00    8.60
 -10  14   6   19.00    7.00
 -10  14   6   14.50    6.30
  10 -14  -6   21.20    7.70
  10 -14  -6   13.80    6.10
  -8  14   4   -4.10    3.70
  -8  14   4    1.80    3.30
  -8  14   4    3.70    4.70
   8 -14  -4    0.90    3.40
   8 -14  -4    1.50    4.40
  -6  14   2   -3.60    2.80
  -6  14   2    2.80    3.70
   6 -14  -2    4.70    4.40
   6 -14  -2   -0.70    2.80
  -4  14   0    1.70    3.00
  -4  14   0    3.10    4.20
   4 -14   0    2.50    2.90
   4 -14   0    3.40    3.70
  -2  14  -2   14.90    5.90
  -2  14  -2    3.60    4.30
   2 -14   2   12.60    5.30
   2 -14   2   24.60    7.50
   0  14  -4    3.70    3.70
   0  14  -4   -2.50    3.20
   0 -14   4   -0.90    3.00
   0 -14   4    4.10    3.50
   0 -14   4    0.20    3.40
   2  14  -6    0.80    3.60
  -2 -14   6   -0.10    4.70
  -2 -14   6    0.00    3.70
   4  14  -8   -1.40    3.70
   4  14  -8    3.70    3.70
   4  14  -8    5.80    4.30
  -4 -14   8   10.80    5.90
  -4 -14   8    3.30    5.40
   6  14 -10   15.60    7.20
   6  14 -10    1.30    3.90
  -6 -14  10    9.90    7.10
  -6 -14  10    7.00    7.00
 -11  15   7  107.79   17.80
 -11  15   7  129.09   17.00
  11 -15  -7  107.79   16.50
  -9  15   5  137.99   16.30
  -9  15   5  104.79   16.70
  -9  15   5  139.59   18.70
   9 -15  -5  130.19   17.40
   9 -15  -5  128.49   16.50
  -7  15   3    8.00    5.90
  -7  15   3   12.10    5.60
   7 -15  -3   13.60    5.50
   7 -15  -3   11.00    5.90
  -5  15   1  103.59   12.70
  -5  15   1   68.99   13.70
   5 -15  -1   54.39   11.20
   5 -15  -1   50.59   11.40
  -3  15  -1    4.90    4.80
  -3  15  -1    6.10    5.00
   3 -15   1    2.50    3.60
   3 -15   1    6.90    5.00
  -1  15  -3   49.99   10.30
  -1  15  -3   37.70   10.50
   1 -15   3   43.10    9.40
   1 -15   3   33.10    9.60
   1  15  -5   25.70    7.90
  -1 -15   5   28.90    9.50
  -1 -15   5   16.40    6.20
   3  15  -7   88.49   13.40
   3  15  -7   51.79   11.30
  -3 -15   7   66.69   13.60
  -3 -15   7   55.49   14.20
   5  15  -9   37.60   10.90
   5  15  -9   34.00   10.00
  -5 -15   9   51.79   13.20
  -5 -15   9   49.00   13.70
 -10  16   6   17.90    7.20
 -10  16   6   31.20   10.00
  10 -16  -6   27.60    9.00
  10 -16  -6   23.50    8.10
  -8  16   4    5.50    5.20
  -8  16   4   18.60    8.70
  -8  16   4    5.90    6.00
   8 -16  -4   12.80    6.40
   8 -16  -4   18.20    6.70
  -6  16   2    3.60    4.50
  -6  16   2   -0.90    4.40
   6 -16  -2    1.00    4.30
   6 -16  -2    2.30    4.20
  -4  16   0    2.40    4.00
  -4  16   0   13.30    6.00
   4 -16   0    1.80    4.00
   4 -16   0    4.70    5.00
  -2  16  -2   22.00    7.50
  -2  16  -2   17.70    7.50
   2 -16   2   11.90    6.60
   2 -16   2   17.50    6.70
   0  16  -4   29.10    9.50
   0  16  -4   53.49   10.40
   0 -16   4   19.20    7.90
   2  16  -6    2.50    4.40
   2  16  -6    1.90    5.00
  -2 -16   6    0.30    4.30
  -2 -16   6   -0.10    5.80
   4  16  -8   -2.40    5.00
   4  16  -8    0.50    4.10
  -4 -16   8   -0.70    5.20
  -4 -16   8   -0.30    4.70
  -9  17   5    4.90    7.10
  -9  17   5   16.10    7.60
   9 -17  -5    9.50    5.20
   9 -17  -5    9.60    5.70
  -7  17   3   10.60    6.40
  -7  17   3   27.90   10.10
  -7  17   3   26.50    7.60
   7 -17  -3    7.00    5.70
   7 -17  -3   17.80    7.30
  -5  17   1   26.30    8.90
  -5  17   1   37.80    9.60
   5 -17  -1   13.80    6.80
   5 -17  -1   13.50    6.10
  -3  17  -1    2.60    4.20
  -3  17  -1   -0.20    4.40
   3 -17   1    2.60    4.80
   3 -17   1    1.40    4.60
  -1  17  -3   49.10   10.80
  -1  17  -3   39.50   10.90
   1 -17   3   45.50    9.80
   1 -17   3   40.60   10.80
   1  17  -5    8.40    5.10
   1  17  -5    3.20    5.80
  -1 -17   5    5.90    5.20
  -8  18   4   40.00   11.50
  -8  18   4   53.69   13.80
   8 -18  -4   73.29   14.60
   8 -18  -4   35.50   10.10
  -6  18   2   21.60    7.40
  -6  18   2   23.80    9.20
   6 -18  -2   16.20    6.30
   6 -18  -2    0.20    4.50
  -4  18   0   63.69   12.20
  -4  18   0   40.10   11.30
   4 -18   0   31.40    9.60
   4 -18   0   50.89   11.60
  -2  18  -2    5.80    5.20
  -2  18  -2   13.20    8.10
   2 -18   2   20.70    7.90
   2 -18   2    8.80    6.40
   0  18  -4   74.09   14.00
   0  18  -4   61.89   14.10
   0 -18   4   56.09   13.30
  -3  19  -1   -0.60    4.10
  -8 -18   3   -6.10    4.20
   8  18  -3    9.90    6.50
   8  18  -3   -3.50    3.10
  -6 -18   1    4.10    4.70
  -6 -18   1    2.50    5.20
   6  18  -1    0.90    2.70
   6  18  -1    2.30    4.90
   6  18  -1    4.60    4.10
  -4 -18  -1   -1.50    4.20
   4  18   1    0.20    4.40
   4  18   1   -3.60    4.20
  -2 -18  -3    5.50    6.10
   2  18   3   -1.50    4.20
   2  18   3    6.10    6.30
  -9 -17   4   60.29   13.40
   9  17  -4   54.19   12.00
   9  17  -4   59.29   11.00
   9  17  -4   45.70   10.90
  -7 -17   2    3.40    4.10
  -7 -17   2    3.70    4.80
   7  17  -2    4.40    5.10
   7  17  -2   -2.30    4.10
  -5 -17   0   25.10    8.10
  -5 -17   0   36.80   10.30
   5  17   0   16.70    7.60
   5  17   0   41.10   10.30
  -3 -17  -2   27.50    8.30
   3  17   2   19.80    7.80
   3  17   2   16.00    7.10
  -1 -17  -4   43.80   11.90
   1  17   4   59.69   14.20
   1  17   4   26.40   10.60
   1 -17  -6    7.00    6.70
   1 -17  -6   12.80    5.90
  -1  17   6    4.40    6.60
  -1  17   6   28.20   10.50
 -10 -16   5   67.39   13.80
 -10 -16   5   87.19   13.80
  10  16  -5   83.19   12.50
  10  16  -5  115.79   15.40
  -8 -16   3   19.60    7.30
   8  16  -3   22.00    6.20
   8  16  -3   21.00    7.20
   8  16  -3   15.60    6.90
  -6 -16   1   18.30    6.10
  -6 -16   1   23.30    8.10
   6  16  -1    6.50    4.20
   6  16  -1    7.10    5.70
   6  16  -1   11.80    6.40
  -4 -16  -1   93.99   14.90
  -4 -16  -1  103.79   14.80
   4  16   1   70.09   14.20
   4  16   1   80.89   13.90
  -2 -16  -3   50.29   11.80
  -2 -16  -3   38.50    8.60
   2  16   3   45.90   11.40
   2  16   3   35.70   11.00
   0 -16  -5    4.60    6.10
   0 -16  -5    0.50    3.90
   0  16   5    2.80    4.80
   0  16   5    1.70    5.00
   2 -16  -7    4.60    5.20
   2 -16  -7   -0.40    4.20
  -2  16   7   -5.20    4.60
  -2  16   7   -2.00    4.80
 -13 -15   8    6.30    6.50
  13  15  -8    4.50    4.10
  13  15  -8   10.50    4.80
  13  15  -8    1.30    5.90
 -11 -15   6   -0.80    3.70
  11  15  -6    0.50    3.90
  11  15  -6    1.60    4.80
  -9 -15   4   -5.60    2.80
  -9 -15   4   -1.90    3.30
   9  15  -4   -2.10    3.80
   9  15  -4    0.10    2.40
   9  15  -4    0.80    2.70
  -7 -15   2   18.10    5.90
  -7 -15   2    9.30    5.50
   7  15  -2   18.40    6.40
   7  15  -2   26.30    6.60
   7  15  -2   20.20    6.80
   7  15  -2   10.40    4.50
  -5 -15   0   19.80    6.60
  -5 -15   0   23.70    8.20
   5  15   0   26.30    7.80
   5  15   0   15.80    6.60
  -3 -15  -2   42.20   10.80
  -3 -15  -2   55.49   10.60
   3  15   2   65.59   12.80
   3  15   2   41.30   10.80
  -1 -15  -4    0.80    3.20
  -1 -15  -4   -5.10    3.70
   1  15   4    7.10    5.10
   1  15   4    1.50    4.00
   1 -15  -6    6.40    4.40
   1 -15  -6   11.00    6.60
  -1  15   6   25.80    9.10
  -1  15   6   24.10    8.70
   3 -15  -8    6.40    5.50
   3 -15  -8    2.40    4.70
  -3  15   8   11.10    7.20
  -3  15   8    6.50    6.20
 -14 -14   9   23.40    9.30
  14  14  -9   34.00    8.10
  14  14  -9   33.00    8.30
 -12 -14   7    7.60    5.60
  12  14  -7    1.20    4.70
  12  14  -7    7.60    3.90
  12  14  -7    1.10    3.80
 -10 -14   5  133.89   17.30
 -10 -14   5  143.69   17.00
  10  14  -5  123.69   16.40
  10  14  -5  129.99   15.50
  10  14  -5  150.88   16.80
  10  14  -5  161.68   18.60
  -8 -14   3   59.59   11.50
  -8 -14   3   48.30   10.50
  -8 -14   3   49.30    8.60
   8  14  -3   52.69   10.80
   8  14  -3   42.30    8.70
   8  14  -3   60.59   10.10
  -6 -14   1   56.79    9.90
  -6 -14   1   69.79   11.30
   6  14  -1   48.00   10.60
   6  14  -1   58.89   10.20
   6  14  -1   58.79    9.30
  -4 -14  -1   -0.90    2.60
  -4 -14  -1   -1.20    2.80
  -4 -14  -1    0.70    3.90
   4  14   1   -1.70    3.10
   4  14   1    0.30    3.50
  -2 -14  -3   41.50   10.70
  -2 -14  -3   56.19    9.60
   2  14   3   47.50   11.60
   2  14   3   67.59   12.70
   0 -14  -5   34.40    9.40
   0 -14  -5   20.50    6.70
   0  14   5   35.70   10.50
   0  14   5   28.10    8.70
   2 -14  -7   33.10    9.50
   2 -14  -7   17.40    8.10
  -2  14   7   53.09   13.30
  -2  14   7   38.00   10.00
   4 -14  -9   33.70   10.30
   4 -14  -9   36.40    9.90
  -4  14   9   26.40    9.60
  -4  14   9   13.00    7.90
 -13 -13   8   -4.90    3.20
 -13 -13   8    0.70    4.00
  13  13  -8   -1.60    2.40
  13  13  -8   -4.10    2.80
 -11 -13   6   21.90    7.00
 -11 -13   6   11.60    7.50
 -11 -13   6   30.30    7.90
  11  13  -6   20.50    6.90
  11  13  -6   21.80    7.50
  11  13  -6   29.90    7.20
  -9 -13   4    1.70    3.20
  -9 -13   4    0.80    3.10
   9  13  -4    0.20    2.50
   9  13  -4    3.60    2.60
   9  13  -4    0.60    2.70
   9  13  -4    3.20    3.20
  -7 -13   2   56.79   10.40
  -7 -13   2   61.29   10.00
  -7 -13   2   57.19    9.00
   7  13  -2   70.39    9.30
   7  13  -2   70.69   10.30
   7  13  -2   78.09    9.90
   7  13  -2   78.79   11.20
  -5 -13   0   51.79    8.20
  -5 -13   0   59.49   10.70
  -5 -13   0   38.80    9.20
   5  13   0   55.59   11.10
   5  13   0   40.10    9.10
  -3 -13  -2   35.00    9.00
  -3 -13  -2   16.90    5.70
   3  13   2   37.90    9.40
   3  13   2   20.10    6.60
  -1 -13  -4   18.00    6.90
  -1 -13  -4   10.50    5.00
   1  13   4   18.20    7.20
   1  13   4    6.10    5.00
   1 -13  -6   -1.90    3.40
   1 -13  -6   12.30    6.10
  -1  13   6    9.60    5.60
  -1  13   6    2.60    4.40
   3 -13  -8    4.90    4.50
   3 -13  -8    2.50    4.40
  -3  13   8    9.80    6.60
  -3  13   8   17.60    8.40
   5 -13 -10    4.80    5.10
   5 -13 -10    1.90    5.00
  -5  13  10    9.70    7.30
  -5  13  10    8.70    6.90
 -14 -12   9   13.60    5.50
 -14 -12   9   14.60    7.30
  14  12  -9   17.20    6.50
  14  12  -9   12.80    5.20
 -12 -12   7    3.10    3.00
 -12 -12   7    9.50    5.00
  12  12  -7    2.10    3.10
  12  12  -7    7.10    4.10
 -10 -12   5   55.79   10.50
 -10 -12   5   38.80    8.20
 -10 -12   5   55.79    9.10
  10  12  -5   57.59    8.40
  10  12  -5   53.19    8.50
  10  12  -5   59.09    9.90
  -8 -12   3   93.49   12.00
  -8 -12   3   97.79   12.50
   8  12  -3   93.49   12.30
   8  12  -3   96.99   12.40
   8  12  -3   77.69   10.20
   8  12  -3   93.19   10.80
   8  12  -3   95.49   11.60
   8  12  -3   84.59   11.00
  -6 -12   1  270.87   24.00
  -6 -12   1  255.37   25.60
  -6 -12   1  238.98   24.80
   6  12  -1  233.48   24.50
   6  12  -1  273.67   24.40
   6  12  -1  242.48   23.50
   6  12  -1  243.48   24.50
   6  12  -1  266.27   25.80
   6  12  -1  223.98   23.20
  -4 -12  -1   65.19   10.10
  -4 -12  -1   91.39   12.10
   4  12   1   76.89   11.60
   4  12   1   75.49   10.70
  -2 -12  -3   24.70    7.10
  -2 -12  -3   15.50    5.40
   2  12   3   30.70    8.60
   2  12   3    9.20    5.30
   0 -12  -5    3.40    4.30
   0 -12  -5    1.20    3.00
   0  12   5    6.60    4.60
   0  12   5   -0.80    3.10
   2 -12  -7   69.09   13.60
   2 -12  -7   50.69   10.70
  -2  12   7   57.19   12.60
  -2  12   7   48.40   11.90
   4 -12  -9   73.69   13.90
   4 -12  -9   56.69   12.50
  -4  12   9   49.00   13.40
  -4  12   9   67.49   14.10
   6 -12 -11   11.90    7.40
   6 -12 -11   46.60   10.80
  -6  12  11   30.00    8.50
  -6  12  11   46.90   12.60
  -6  12  11   21.80    9.10
 -15 -11  10   27.10    7.70
 -15 -11  10    8.90    6.20
  15  11 -10   14.40    5.70
  15  11 -10   24.00    7.00
 -13 -11   8   25.20    7.00
 -13 -11   8   32.00    9.30
  13  11  -8   13.30    5.20
  13  11  -8   20.50    6.50
 -11 -11   6    3.50    3.50
 -11 -11   6    3.80    3.40
  11  11  -6    0.10    2.30
  11  11  -6    0.90    2.60
  -9 -11   4  274.57   28.90
  -9 -11   4  296.47   29.50
  -9 -11   4  330.07   29.30
  -9 -11   4  303.47   29.40
   9  11  -4  320.57   29.30
   9  11  -4  316.77   29.80
   9  11  -4  332.87   29.10
   9  11  -4  324.67   28.80
   9  11  -4  299.37   29.80
  -7 -11   2  166.88   19.40
  -7 -11   2  208.88   20.80
  -7 -11   2  199.78   19.80
  -7 -11   2  193.08   20.70
  -7 -11   2  215.38   20.90
  -7 -11   2  180.98   20.70
   7  11  -2  207.68   20.30
   7  11  -2  213.18   21.10
   7  11  -2  234.18   20.20
   7  11  -2  202.58   19.40
   7  11  -2  179.68   19.90
   7  11  -2  196.88   19.10
  -5 -11   0   72.49   11.10
  -5 -11   0   85.09   10.60
  -5 -11   0   96.69   10.10
  -5 -11   0   54.79    9.80
   5  11   0   86.49    9.60
   5  11   0   70.69   11.00
   5  11   0   71.19   10.30
   5  11   0   83.79   10.80
   5  11   0  100.19    9.60
  -3 -11  -2   13.00    4.90
  -3 -11  -2    7.10    3.10
  -3 -11  -2    3.70    3.60
   3  11   2   14.70    5.50
   3  11   2    9.90    4.20
  -1 -11  -4   67.99   10.90
  -1 -11  -4   46.90    9.40
   1  11   4   67.99   10.10
   1  11   4   51.59   11.20
   1 -11  -6   65.09   11.40
   1 -11  -6   81.89   13.20
  -1  11   6  101.99   13.40
  -1  11   6   92.09   13.50
   3 -11  -8   71.69   12.90
   3 -11  -8   91.89   14.10
  -3  11   8  124.99   16.40
  -3  11   8  120.99   15.70
   5 -11 -10   51.59   13.40
   5 -11 -10   97.99   14.40
  -5  11  10  109.19   14.00
  -5  11  10   90.89   17.90
  -5  11  10   81.79   16.20
   7 -11 -12   19.40    7.60
   7 -11 -12   35.40   10.70
  -7  11  12   -0.90    6.20
  -7  11  12   16.70    7.90
  -7  11  12   12.20    5.60
 -16 -10  11   -2.90    3.70
 -16 -10  11    2.90    5.70
  16  10 -11    3.10    3.50
  16  10 -11   -1.30    2.30
 -14 -10   9    5.70    5.20
 -14 -10   9    4.60    4.10
  14  10  -9   -1.80    2.70
  14  10  -9    3.30    3.40
 -12 -10   7    4.60    4.50
 -12 -10   7    2.60    3.10
  12  10  -7    8.80    4.00
  12  10  -7   -0.60    2.30
 -10 -10   5   91.79   11.90
 -10 -10   5  100.29   11.90
  10  10  -5   86.49   11.30
  10  10  -5  104.29   11.70
  10  10  -5   90.99   11.10
  -8 -10   3   -0.70    2.10
  -8 -10   3    1.90    2.40
  -8 -10   3    0.60    2.30
  -8 -10   3   -1.90    2.20
  -8 -10   3    1.80    2.50
   8  10  -3    1.60    2.10
   8  10  -3    1.70    2.50
   8  10  -3    0.50    1.80
   8  10  -3    3.10    2.30
   8  10  -3   -0.60    1.50
   8  10  -3   -0.10    1.70
  -6 -10   1    5.70    3.50
  -6 -10   1    0.70    2.20
  -6 -10   1    1.90    2.40
  -6 -10   1    2.70    3.00
   6  10  -1    8.40    2.90
   6  10  -1    2.20    1.80
   6  10  -1    2.80    3.10
   6  10  -1   -1.00    2.00
   6  10  -1    5.40    2.90
   6  10  -1    1.40    2.30
  -4 -10  -1   30.10    6.70
  -4 -10  -1   24.70    6.00
  -4 -10  -1   27.70    5.20
   4  10   1    8.20    4.00
   4  10   1   28.00    4.90
   4  10   1   31.10    7.30
   4  10   1   21.90    5.60
  -2 -10  -3  108.69   12.80
  -2 -10  -3   85.89   12.80
  -2 -10  -3  105.79   11.20
   2  10   3   92.19   12.10
   2  10   3  111.09   13.90
   0 -10  -5    7.40    4.10
   0 -10  -5   11.30    5.40
   0  10   5   11.60    5.50
   0  10   5   12.10    5.00
   2 -10  -7   45.70   10.30
   2 -10  -7   49.40   10.60
  -2  10   7   38.60    9.40
  -2  10   7   42.80   11.20
   4 -10  -9    0.30    4.20
   4 -10  -9    2.30    4.20
  -4  10   9    6.60    5.40
  -4  10   9   -0.10    4.10
   6 -10 -11    0.70    4.40
   6 -10 -11   -0.10    4.10
  -6  10  11   11.60    7.10
  -6  10  11   -4.40    3.00
  -6  10  11   -0.70    4.80
 -17  -9  12  124.19   16.80
 -17  -9  12   87.19   13.90
  17   9 -12   84.99   13.70
  17   9 -12   91.69   14.10
 -15  -9  10   80.09   13.60
 -15  -9  10   87.29   12.60
  15   9 -10   95.19   13.00
  15   9 -10   82.79   12.50
 -13  -9   8   16.00    5.80
 -13  -9   8   20.90    6.40
  13   9  -8   19.70    6.00
  13   9  -8   14.00    4.90
  13   9  -8   17.70    5.30
 -11  -9   6  106.09   13.70
 -11  -9   6  105.99   13.40
 -11  -9   6  127.79   13.70
  11   9  -6  107.99   12.40
  11   9  -6  105.09   12.80
  11   9  -6  108.09   12.90
  -9  -9   4  208.68   20.60
  -9  -9   4  216.08   20.60
   9   9  -4  191.28   19.80
   9   9  -4  202.28   20.10
   9   9  -4  202.28   19.70
   9   9  -4  213.48   20.40
   9   9  -4  220.08   20.60
  -7  -9   2  299.87   28.60
  -7  -9   2  295.87   29.10
  -7  -9   2  335.87   28.80
  -7  -9   2  289.27   28.70
  -7  -9   2  301.87   28.80
  -7  -9   2  365.86   29.90
   7   9  -2  351.26   29.40
   7   9  -2  324.97   29.10
   7   9  -2  282.97   28.10
   7   9  -2  282.27   29.00
   7   9  -2  334.87   28.60
   7   9  -2  339.57   28.60
  -5  -9   0  187.78   18.90
  -5  -9   0  202.18   19.10
  -5  -9   0  163.48   18.00
  -5  -9   0  182.58   16.90
   5   9   0  175.68   18.30
   5   9   0  199.88   17.10
   5   9   0  154.58   17.50
   5   9   0  173.98   18.60
  -3  -9  -2  184.88   19.70
  -3  -9  -2  194.08   19.50
  -3  -9  -2  192.68   18.30
   3   9   2  179.68   19.30
   3   9   2  172.58   18.60
   3   9   2  225.78   21.10
  -1  -9  -4    3.20    2.40
  -1  -9  -4   -0.50    2.70
  -1  -9  -4    1.20    2.60
   1   9   4   -2.50    2.70
   1   9   4    0.80    2.90
   1  -9  -6   22.00    6.50
   1  -9  -6   13.60    5.70
  -1   9   6   37.30    9.90
  -1   9   6   13.00    6.10
   3  -9  -8   71.99   11.50
   3  -9  -8   58.49   10.70
  -3   9   8   54.29   12.00
  -3   9   8   87.79   11.30
  -3   9   8   79.99   12.80
   5  -9 -10  198.38   25.30
   5  -9 -10  263.67   26.10
  -5   9  10  251.87   27.00
  -5   9  10  255.27   27.70
  -5   9  10  224.58   24.50
   7  -9 -12   36.60   10.70
  -7   9  12   44.30   11.80
  -7   9  12   42.30    9.30
  -7   9  12   31.10   10.80
 -16  -8  11    5.50    4.60
 -16  -8  11    4.40    5.40
  16   8 -11    1.60    3.70
  16   8 -11    6.80    4.90
 -14  -8   9   -1.10    3.70
 -14  -8   9    2.10    3.30
  14   8  -9    1.30    2.40
  14   8  -9   -0.50    2.40
  14   8  -9    0.40    2.80
 -12  -8   7  100.09   13.60
 -12  -8   7  121.19   14.10
  12   8  -7  120.79   13.40
  12   8  -7  113.89   13.50
 -10  -8   5   74.19    9.50
 -10  -8   5   77.99   10.30
 -10  -8   5   73.19   10.10
  10   8  -5   69.49    9.50
  10   8  -5   95.79   10.20
  -8  -8   3  137.99   14.30
  -8  -8   3  115.59   13.30
  -8  -8   3  129.99   13.70
   8   8  -3  142.29   13.70
   8   8  -3  107.59   12.80
   8   8  -3  138.89   13.50
   8   8  -3  138.99   14.00
   8   8  -3  129.59   13.60
  -6  -8   1    5.50    3.10
  -6  -8   1    3.30    2.80
  -6  -8   1    3.30    2.50
  -6  -8   1    5.80    2.80
   6   8  -1    3.60    2.20
   6   8  -1    6.90    2.80
   6   8  -1    3.70    2.70
   6   8  -1    6.90    2.80
   6   8  -1    5.60    2.80
  -4  -8  -1   49.99    7.50
  -4  -8  -1   41.60    5.20
  -4  -8  -1   40.20    6.90
   4   8   1   45.90    5.30
   4   8   1   30.80    6.80
   4   8   1   38.00    6.00
   4   8   1   36.70    8.00
  -2  -8  -3   95.09    9.70
  -2  -8  -3   72.79   10.50
  -2  -8  -3   80.09   10.50
   2   8   3   75.39    9.80
   2   8   3   68.29   10.10
   2   8   3   92.39   11.50
   0  -8  -5   40.00    8.60
   0  -8  -5   29.70    7.50
   0  -8  -5   43.00    6.20
   0   8   5   58.19    8.20
   0   8   5   33.50    8.30
   0   8   5   51.89    8.10
   2  -8  -7    6.20    4.10
   2  -8  -7    1.20    3.70
   2  -8  -7    1.60    2.00
  -2   8   7    4.90    3.80
  -2   8   7   10.30    5.00
  -2   8   7    6.50    4.40
   4  -8  -9   61.89   11.70
   4  -8  -9   37.70    9.50
  -4   8   9   35.60    9.60
  -4   8   9   41.00    8.90
  -4   8   9   36.40    9.90
   6  -8 -11    7.70    5.20
   6  -8 -11    5.50    5.50
  -6   8  11    2.80    3.80
  -6   8  11    3.20    4.90
   8  -8 -13   39.60   10.80
  -8   8  13   20.90    8.40
  -8   8  13   35.80   11.30
 -17  -7  12    0.00    3.40
 -17  -7  12    9.50    6.60
  17   7 -12   10.90    5.40
  17   7 -12    4.10    4.60
 -15  -7  10    0.90    3.90
 -15  -7  10    1.40    3.40
  15   7 -10   -1.60    2.90
  15   7 -10   -1.30    2.10
 -13  -7   8   81.49   11.40
 -13  -7   8   62.19    9.70
  13   7  -8   67.19    9.60
  13   7  -8   72.99   10.10
 -11  -7   6   96.69   11.70
 -11  -7   6  120.29   12.70
  11   7  -6   85.99   11.20
  11   7  -6   91.99   11.20
  -9  -7   4  675.93   59.49
  -9  -7   4  714.33   59.19
  -9  -7   4  655.23   59.49
  -9  -7   4  716.83   60.49
   9   7  -4  728.43   59.89
   9   7  -4  676.13   59.39
   9   7  -4  747.93   59.09
   9   7  -4  699.53   59.19
  -7  -7   2    5.10    2.40
  -7  -7   2    4.50    2.90
  -7  -7   2    2.10    2.20
  -7  -7   2    1.10    2.20
   7   7  -2    2.60    2.20
   7   7  -2    1.10    1.80
   7   7  -2    1.60    1.70
   7   7  -2    1.50    1.80
   7   7  -2    1.20    1.80
  -5  -7   0  255.07   22.90
  -5  -7   0  287.67   24.80
  -5  -7   0  254.57   24.20
  -5  -7   0  267.37   24.10
   5   7   0  248.58   22.70
   5   7   0  274.67   24.50
   5   7   0  242.68   23.30
   5   7   0  249.97   24.30
  -3  -7  -2  103.59    9.50
  -3  -7  -2   96.29   11.90
  -3  -7  -2   91.59   11.40
   3   7   2  108.89   12.70
   3   7   2  102.39   10.90
   3   7   2   98.69    9.50
   3   7   2  109.89   12.00
  -1  -7  -4   60.59    9.00
  -1  -7  -4   67.39    8.20
  -1  -7  -4   67.49    9.60
   1   7   4   83.79   10.50
   1   7   4   70.29    9.10
   1   7   4   55.09    8.80
   1  -7  -6  175.68   18.20
   1  -7  -6  179.58   19.90
   1  -7  -6  195.08   20.30
  -1   7   6  211.98   21.50
  -1   7   6  247.68   21.60
  -1   7   6  185.28   19.80
   3  -7  -8   12.50    3.80
   3  -7  -8   17.90    5.80
   3  -7  -8    7.60    4.50
  -3   7   8   12.20    6.20
  -3   7   8    7.20    4.90
  -3   7   8    9.70    4.40
   5  -7 -10   27.30    7.50
   5  -7 -10   31.10    8.80
  -5   7  10   53.99    8.70
  -5   7  10   40.80   10.10
  -5   7  10   40.20   10.10
   7  -7 -12   22.60    8.40
  -7   7  12   43.70   10.80
  -7   7  12   19.70    7.90
 -18  -6  13    1.30    3.70
 -18  -6  13    7.10    5.30
  18   6 -13    1.30    4.30
  18   6 -13    0.30    4.30
  18   6 -13    8.30    7.30
 -16  -6  11   19.20    6.70
 -16  -6  11   18.90    7.00
  16   6 -11   19.00    6.10
  16   6 -11   23.90    7.30
 -14  -6   9   72.99   11.50
 -14  -6   9   66.99   10.70
  14   6  -9   88.79   11.40
  14   6  -9   81.39   10.40
 -12  -6   7  142.59   16.70
 -12  -6   7  153.08   16.40
  12   6  -7  156.38   16.40
  12   6  -7  148.19   16.00
 -10  -6   5  131.79   15.00
 -10  -6   5  133.19   15.10
 -10  -6   5  157.38   16.20
 -10  -6   5  164.18   14.50
  10   6  -5  144.39   15.20
  10   6  -5  138.99   15.00
  10   6  -5  151.18   14.00
  -8  -6   3  346.77   29.50
  -8  -6   3  303.47   28.50
  -8  -6   3  352.66   28.40
   8   6  -3  308.57   28.10
   8   6  -3  306.47   28.60
   8   6  -3  275.77   28.00
   8   6  -3  347.47   28.40
  -6  -6   1   -1.80    1.30
  -6  -6   1   -2.80    1.40
  -6  -6   1   -1.50    2.20
  -6  -6   1    0.10    1.70
   6   6  -1    0.50    1.60
   6   6  -1    2.40    2.00
   6   6  -1    0.50    1.60
   6   6  -1   -0.90    1.40
  -4  -6  -1  772.32   61.69
  -4  -6  -1  736.33   63.59
  -4  -6  -1  807.12   63.29
  -4  -6  -1  672.53   62.99
   4   6   1  766.52   63.49
   4   6   1  688.23   62.19
   4   6   1  828.62   64.09
  -2  -6  -3  118.79   13.50
  -2  -6  -3  115.29   13.60
   2   6   3   91.99   12.80
   2   6   3  145.09   11.00
   2   6   3  129.09   14.30
   2   6   3  125.39   12.90
   0  -6  -5  106.49   12.20
   0  -6  -5   90.39   11.80
   0   6   5  106.89   12.00
   0   6   5   89.19   12.40
   0   6   5  109.69   12.20
   2  -6  -7    1.30    3.20
   2  -6  -7    1.80    3.10
  -2   6   7    5.90    4.00
  -2   6   7    1.10    3.10
  -2   6   7    6.60    3.80
   4  -6  -9  138.09   16.30
   4  -6  -9  123.79   14.70
  -4   6   9   98.99   15.10
  -4   6   9  136.89   16.30
  -4   6   9  119.79   14.10
   6  -6 -11  446.86   43.20
  -6   6  11  480.55   43.80
  -6   6  11  409.46   41.80
  -6   6  11  461.35   42.80
   8  -6 -13  184.08   23.00
  -8   6  13  199.48   22.90
  -8   6  13  184.18   23.00
 -17  -5  12    9.30    5.00
 -17  -5  12    2.30    4.40
  17   5 -12    2.50    3.90
  17   5 -12    5.50    3.50
 -15  -5  10    5.30    4.10
 -15  -5  10   -0.20    3.00
  15   5 -10    5.00    3.40
  15   5 -10    4.10    3.60
 -13  -5   8    5.60    3.60
 -13  -5   8    2.30    3.30
  13   5  -8    6.10    3.20
  13   5  -8    2.20    2.80
 -11  -5   6   68.49    8.70
 -11  -5   6   53.19    8.50
  11   5  -6   65.99    8.40
  11   5  -6   52.49    7.90
  -9  -5   4    4.00    2.40
  -9  -5   4    0.80    1.20
  -9  -5   4    2.60    2.20
  -9  -5   4    9.40    3.70
   9   5  -4    3.70    2.50
   9   5  -4    4.40    1.90
   9   5  -4    5.70    2.80
   9   5  -4    4.40    2.20
  -7  -5   2   10.30    3.30
  -7  -5   2   12.90    3.10
  -7  -5   2   16.20    4.10
  -7  -5   2    9.60    3.70
   7   5  -2    9.00    3.00
   7   5  -2   13.50    3.30
   7   5  -2   11.40    3.20
  -5  -5   0    4.80    2.00
  -5  -5   0    1.00    2.10
  -5  -5   0    4.00    2.00
  -5  -5   0    6.30    3.30
  -5  -5   0    5.00    3.00
   5   5   0    9.00    3.10
   5   5   0    4.30    1.90
   5   5   0    4.40    2.50
  -3  -5  -2   43.70    6.00
  -3  -5  -2   38.80    6.50
  -3  -5  -2   35.00    6.80
  -3  -5  -2   34.80    4.20
   3   5   2   42.10    5.30
   3   5   2   33.10    6.50
   3   5   2   37.10    6.40
  -1  -5  -4   32.20    6.60
  -1  -5  -4   42.00    5.60
  -1  -5  -4   28.80    6.60
   1   5   4   41.10    6.00
   1   5   4   24.90    6.00
   1   5   4   39.50    7.90
   1  -5  -6    7.40    3.60
   1  -5  -6    6.70    3.60
   1  -5  -6    8.40    3.30
  -1   5   6    4.40    3.40
  -1   5   6    8.90    3.60
  -1   5   6   19.50    5.90
   3  -5  -8    5.30    3.60
   3  -5  -8    2.80    3.40
   3  -5  -8   13.60    4.20
  -3   5   8   13.00    4.80
  -3   5   8   19.40    5.90
  -3   5   8   20.40    6.40
   5  -5 -10  233.18   23.80
   5  -5 -10  236.48   22.30
   5  -5 -10  168.28   20.80
  -5   5  10  256.77   23.80
  -5   5  10  180.78   22.00
  -5   5  10  248.28   24.40
   7  -5 -12    1.50    3.20
   7  -5 -12   -2.30    4.30
  -7   5  12   10.20    5.80
  -7   5  12   -1.40    3.90
   9  -5 -14    1.40    4.80
  -9   5  14    0.80    4.20
  -9   5  14    8.70    6.10
 -18  -4  13   58.19   11.50
 -18  -4  13   25.20    9.30
  18   4 -13   62.89   12.10
  18   4 -13   34.60    8.70
 -16  -4  11    7.20    4.40
 -16  -4  11    6.30    4.40
  16   4 -11    6.50    4.10
  16   4 -11    5.60    4.00
 -14  -4   9   71.39   10.30
 -14  -4   9   78.19   10.90
  14   4  -9   87.39   10.90
  14   4  -9   58.69    9.30
 -12  -4   7  680.83   58.39
 -12  -4   7  689.23   58.19
  12   4  -7  674.03   57.79
  12   4  -7  642.34   57.69
 -10  -4   5  380.26   35.70
 -10  -4   5  417.76   33.80
 -10  -4   5  430.26   35.80
 -10  -4   5  416.66   36.50
  10   4  -5  402.16   35.70
  10   4  -5  367.56   35.30
  10   4  -5  400.86   34.10
  -8  -4   3  764.22   62.99
  -8  -4   3  770.32   64.29
  -8  -4   3  805.92   64.99
   8   4  -3  825.42   64.49
   8   4  -3  693.43   63.79
   8   4  -3  712.53   63.49
   8   4  -3  808.62   63.19
  -6  -4   1  302.17   31.10
  -6  -4   1  361.16   31.70
  -6  -4   1  407.46   30.20
  -6  -4   1  358.36   30.80
   6   4  -1  357.06   31.20
   6   4  -1  313.97   30.60
   6   4  -1  391.66   31.10
  -4  -4  -1  121.39   11.20
  -4  -4  -1  114.19   12.40
  -4  -4  -1  133.59   12.70
   4   4   1  117.99   11.10
   4   4   1  122.59   12.50
   4   4   1  110.09   12.10
  -2  -4  -3  144.39   13.60
  -2  -4  -3  113.69   13.00
  -2  -4  -3  123.79   10.70
  -2  -4  -3  105.29   12.30
   2   4   3  134.89   13.30
   2   4   3  137.19   12.50
   2   4   3  120.29   13.50
   0  -4  -5   58.59    7.80
   0  -4  -5   73.09    8.90
   0  -4  -5   59.79    8.30
   0   4   5   60.49    9.10
   0   4   5   67.79    8.30
   0   4   5   59.99    8.20
   2  -4  -7    6.00    3.50
   2  -4  -7   16.90    5.60
   2  -4  -7   10.90    4.30
  -2   4   7   20.10    5.00
  -2   4   7   10.10    4.60
  -2   4   7    8.80    4.60
   4  -4  -9   85.49   11.40
   4  -4  -9   87.79   12.40
   4  -4  -9  100.49   11.70
  -4   4   9  104.59   12.60
  -4   4   9   96.89   12.00
   6  -4 -11    6.10    4.30
   6  -4 -11   11.10    4.70
  -6   4  11   17.60    6.20
  -6   4  11   23.70    7.30
   8  -4 -13   51.89   12.30
   8  -4 -13   73.69   11.20
  -8   4  13   78.99   13.00
  -8   4  13   69.09   11.70
 -17  -3  12    0.40    3.20
 -17  -3  12    2.30    4.00
  17   3 -12   -2.70    2.90
  17   3 -12    1.10    3.40
 -15  -3  10   18.90    6.20
 -15  -3  10   37.90    8.60
  15   3 -10   35.50    8.10
  15   3 -10   35.60    7.80
 -13  -3   8   27.40    6.40
 -13  -3   8   10.90    4.40
  13   3  -8   23.10    5.50
  13   3  -8   28.40    6.20
 -11  -3   6   31.70    6.90
 -11  -3   6   23.40    5.40
 -11  -3   6   25.70    5.90
  11   3  -6   21.70    5.60
  11   3  -6   29.70    6.00
  11   3  -6   28.20    4.00
  -9  -3   4   80.59    9.80
  -9  -3   4   71.19    9.60
   9   3  -4   83.49    7.70
   9   3  -4   85.29    9.50
   9   3  -4   82.99    8.50
   9   3  -4   79.29    9.30
  -7  -3   2 1736.43  139.59
  -7  -3   2 1708.63  141.39
  -7  -3   2 1742.43  140.79
   7   3  -2 1849.21  139.89
   7   3  -2 1688.73  140.59
   7   3  -2 1636.14  140.49
  -5  -3   0    2.00    1.20
  -5  -3   0    0.90    2.20
  -5  -3   0   -0.30    1.60
   5   3   0    3.60    2.00
   5   3   0   -1.40    1.40
   5   3   0    1.10    1.10
   5   3   0    2.70    2.20
  -3  -3  -2   -0.30    1.10
  -3  -3  -2    1.30    2.10
  -3  -3  -2   -1.70    2.00
   3   3   2   -1.10    1.80
   3   3   2    0.10    1.10
   3   3   2    0.90    2.00
  -1  -3  -4  507.55   41.30
  -1  -3  -4  491.75   43.80
  -1  -3  -4  479.15   43.50
  -1  -3  -4  500.45   44.00
   1   3   4  487.65   44.40
   1   3   4  547.75   43.90
   1   3   4  549.85   43.30
   1  -3  -6    2.00    2.50
   1  -3  -6    3.90    2.60
   1  -3  -6    3.20    2.70
  -1   3   6    3.00    2.30
  -1   3   6    0.80    2.30
  -1   3   6    2.00    2.20
   3  -3  -8  338.77   32.20
   3  -3  -8  349.77   32.70
   3  -3  -8  354.06   33.60
  -3   3   8  360.56   32.70
  -3   3   8  330.87   33.60
  -3   3   8  426.86   33.40
   5  -3 -10  105.39   14.20
   5  -3 -10  101.49   13.00
  -5   3  10  105.19   13.20
  -5   3  10  102.39   14.30
  -5   3  10  114.69   12.30
   7  -3 -12   86.59   12.60
   7  -3 -12  123.29   15.10
  -7   3  12   86.79   13.50
  -7   3  12   75.29   12.30
   9  -3 -14   76.19   14.40
   9  -3 -14   50.59   11.70
  -9   3  14   66.59   12.50
  -9   3  14   37.70   10.70
 -18  -2  13    9.20    5.20
 -18  -2  13    8.70    5.40
  18   2 -13    5.10    4.70
  18   2 -13    7.40    5.20
 -16  -2  11   22.70    7.40
 -16  -2  11   36.90    8.60
  16   2 -11   24.30    6.70
  16   2 -11   34.30    8.10
 -14  -2   9   18.50    5.70
 -14  -2   9   14.60    5.80
  14   2  -9   17.50    5.50
  14   2  -9   20.90    5.90
 -12  -2   7    0.80    2.70
 -12  -2   7    3.70    2.90
  12   2  -7    2.50    2.50
  12   2  -7    7.40    3.20
 -10  -2   5   99.89   11.10
 -10  -2   5   88.89   10.60
 -10  -2   5   81.59   10.30
  10   2  -5  112.09   10.40
  10   2  -5   89.49   10.30
  10   2  -5   80.19   10.10
  -8  -2   3  377.66   32.60
  -8  -2   3  355.06   33.20
  -8  -2   3  358.26   33.40
   8   2  -3  430.56   32.70
   8   2  -3  348.47   32.90
   8   2  -3  392.56   31.30
  -6  -2   1   36.60    3.80
  -6  -2   1   30.10    5.50
  -6  -2   1   39.50    5.80
  -6  -2   1   35.50    5.20
   6   2  -1   35.80    4.40
   6   2  -1   35.60    4.90
   6   2  -1   27.00    5.00
  -4  -2  -1  448.76   39.40
  -4  -2  -1  462.95   38.40
  -4  -2  -1  450.45   39.30
   4   2   1  396.36   39.00
   4   2   1  505.45   37.40
   4   2   1  459.45   39.10
  -2  -2  -3  138.49   13.50
  -2  -2  -3  161.68   14.30
  -2  -2  -3  129.79   11.90
   2   2   3  141.19   12.40
   2   2   3  125.79   13.30
   2   2   3  123.29   13.70
   0  -2  -5  124.89   12.20
   0  -2  -5   97.99   11.70
   0  -2  -5  113.49    9.70
   0   2   5  102.29   11.00
   0   2   5  110.49   12.50
   2  -2  -7   74.79    9.90
   2  -2  -7   71.79    9.60
  -2   2   7   91.79    9.90
  -2   2   7   90.69    9.70
  -2   2   7   59.29    9.90
   4  -2  -9  180.78   20.50
   4  -2  -9  182.48   20.20
  -4   2   9  192.68   20.10
  -4   2   9  225.68   19.40
  -4   2   9  205.78   21.50
   6  -2 -11  239.48   23.70
   6  -2 -11  255.27   24.40
  -6   2  11  211.18   23.70
  -6   2  11  184.18   22.00
   8  -2 -13   53.09   11.10
   8  -2 -13   24.60    8.10
  -8   2  13   37.00    9.20
  -8   2  13   24.50    7.50
 -17  -1  12   66.89   12.90
 -17  -1  12   87.49   12.20
  17   1 -12   65.79   10.90
  17   1 -12   65.69   10.60
 -15  -1  10   97.99   13.70
 -15  -1  10  126.79   14.50
  15   1 -10  108.09   13.70
  15   1 -10  103.09   13.20
 -13  -1   8   24.60    6.20
 -13  -1   8   14.50    4.90
  13   1  -8   18.70    5.10
  13   1  -8   30.60    6.60
 -11  -1   6  346.37   32.80
 -11  -1   6  366.26   33.50
 -11  -1   6  359.76   33.40
  11   1  -6  384.16   31.60
  11   1  -6  372.06   32.70
  11   1  -6  367.96   33.00
  -9  -1   4  479.55   42.20
  -9  -1   4  496.25   42.50
   9   1  -4  429.66   41.50
   9   1  -4  524.25   41.20
   9   1  -4  501.05   41.90
  -7  -1   2 2391.26  200.68
  -7  -1   2 2395.46  201.98
  -7  -1   2 2521.75  201.88
   7   1  -2 2482.25  201.48
   7   1  -2 2467.25  200.08
   7   1  -2 2696.13  201.48
  -5  -1   0  362.46   33.40
  -5  -1   0  365.56   32.80
  -5  -1   0  400.06   33.30
   5   1   0  387.46   32.60
   5   1   0  415.76   32.90
   5   1   0  378.96   33.30
  -3  -1  -2    0.00    1.60
  -3  -1  -2    3.10    1.80
  -3  -1  -2    3.20    2.60
   3   1   2    2.80    2.30
   3   1   2    4.60    1.20
   3   1   2    1.80    2.00
  -1  -1  -4    4.10    2.40
  -1  -1  -4    2.60    1.20
  -1  -1  -4    0.70    2.10
   1   1   4    1.70    1.60
   1   1   4   -0.30    1.80
   1   1   4    3.10    2.30
   1  -1  -6    9.70    3.40
   1  -1  -6    5.40    3.00
   1  -1  -6    9.80    2.20
  -1   1   6   14.60    3.80
  -1   1   6    9.70    3.20
  -1   1   6    7.40    3.50
   3  -1  -8  734.03   64.69
   3  -1  -8  755.92   64.69
  -3   1   8  644.24   64.59
  -3   1   8  813.72   63.29
  -3   1   8  804.42   64.19
   5  -1 -10   16.60    5.80
   5  -1 -10   24.90    6.30
  -5   1  10   19.50    5.70
  -5   1  10    9.90    4.80
   7  -1 -12   47.40   10.10
   7  -1 -12   62.69   11.90
  -7   1  12   55.09   10.50
  -7   1  12   37.30    9.70
   9  -1 -14   33.20    9.40
   9  -1 -14   15.90    7.00
  -9   1  14   14.60    6.20
  -9   1  14   26.20    8.80
 -18   0  13   -2.90    2.90
 -18   0  13    1.90    4.50
  18   0 -13   -1.50    3.30
  18   0 -13    4.30    4.00
 -16   0  11    1.70    3.60
 -16   0  11    2.00    2.80
  16   0 -11    6.40    4.20
  16   0 -11    2.00    3.20
 -14   0   9   -0.20    2.90
 -14   0   9    2.30    2.60
  14   0  -9   -1.00    2.20
  14   0  -9    0.90    2.60
 -12   0   7   -1.10    2.20
 -12   0   7   -2.30    2.00
  12   0  -7    1.10    1.70
  12   0  -7   -0.30    1.90
  12   0  -7    1.80    2.50
 -10   0   5   -0.50    1.80
 -10   0   5   -1.20    1.90
 -10   0   5   -0.40    1.80
  10   0  -5   -1.90    1.00
  10   0  -5   -1.00    1.30
  10   0  -5    1.80    2.00
  -8   0   3   -0.50    1.50
  -8   0   3   -0.40    1.80
  -8   0   3    3.20    2.20
   8   0  -3    3.70    2.10
   8   0  -3    1.50    1.80
  -6   0   1    3.60    2.20
  -6   0   1   -1.00    1.50
  -6   0   1    2.90    1.40
   6   0  -1    2.50    1.40
   6   0  -1   -1.80    1.20
   6   0  -1    4.40    2.40
  -4   0  -1   -1.30    1.50
  -4   0  -1    0.00    2.00
   4   0   1   -3.80    1.40
   4   0   1   -0.30    1.40
  -2   0  -3   -2.50    1.50
  -2   0  -3   -1.10    1.60
  -2   0  -3    1.40    1.40
   2   0   3   -2.10    1.50
   2   0   3   -0.60    1.70
   2   0   3   -1.00    1.10
   0   0  -5    2.20    1.50
   0   0  -5    0.10    1.50
   0   0  -5   -1.40    1.60
   0   0   5    1.80    2.40
   0   0   5    3.60    2.10
   0   0   5    2.40    2.20
   2   0  -7    1.40    1.40
   2   0  -7    1.80    2.50
   2   0  -7    0.30    2.10
  -2   0   7    0.10    1.80
  -2   0   7    4.00    2.60
  -2   0   7   -0.60    2.20
   4   0  -9   -2.60    2.40
   4   0  -9    4.60    3.10
  -4   0   9    3.60    2.70
  -4   0   9    1.50    1.90
  -4   0   9   -1.80    2.40
   6   0 -11   -0.10    2.70
   6   0 -11   -2.50    3.00
  -6   0  11   -0.90    2.70
  -6   0  11   -1.10    2.70
   8   0 -13    3.50    4.20
   8   0 -13    5.10    4.40
  -8   0  13   -0.90    3.60
  -8   0  13    2.80    4.60
 -17   1  12   78.49   11.70
 -17   1  12   65.99   12.90
  17  -1 -12   70.79   10.30
  17  -1 -12   54.69   11.40
 -15   1  10  119.39   14.00
 -15   1  10   90.79   12.50
  15  -1 -10   83.29   12.40
  15  -1 -10  106.29   12.40
 -13   1   8   12.60    5.00
 -13   1   8   25.40    6.20
  13  -1  -8   30.90    6.70
  13  -1  -8   26.60    5.80
 -11   1   6  332.97   32.50
 -11   1   6  381.96   33.20
 -11   1   6  391.06   33.80
  11  -1  -6  403.86   31.90
  11  -1  -6  324.67   32.00
  11  -1  -6  365.36   32.70
  -9   1   4  474.85   42.70
  -9   1   4  515.35   43.40
   9  -1  -4  493.65   42.70
   9  -1  -4  471.35   42.20
   9  -1  -4  530.05   42.30
  -7   1   2 2398.16  202.88
  -7   1   2 2548.95  204.28
  -7   1   2 2367.76  203.78
   7  -1  -2 2397.46  203.38
   7  -1  -2 2811.42  203.88
   7  -1  -2 2582.34  201.98
  -5   1   0  425.76   35.90
  -5   1   0  413.96   35.80
  -5   1   0  400.96   35.90
  -5   1   0  428.36   34.30
   5  -1   0  401.96   36.00
   5  -1   0  432.66   35.30
   5  -1   0  417.96   35.40
  -3   1  -2    5.60    2.60
  -3   1  -2    6.40    2.60
   3  -1   2    3.60    1.20
   3  -1   2    6.30    2.70
   3  -1   2    4.00    2.30
  -1   1  -4    1.10    1.90
  -1   1  -4    6.60    2.20
  -1   1  -4    0.40    1.60
   1  -1   4    1.50    1.60
   1  -1   4    3.90    2.60
   1  -1   4   -0.70    1.50
   1   1  -6    5.40    3.10
   1   1  -6   13.20    2.90
   1   1  -6    8.20    3.20
  -1  -1   6    5.10    3.00
  -1  -1   6   10.20    3.30
   3   1  -8  749.62   65.39
   3   1  -8  769.52   63.29
   3   1  -8  697.43   64.19
  -3  -1   8  756.42   64.19
  -3  -1   8  870.51   63.49
  -3  -1   8  676.83   64.89
   5   1 -10   10.70    4.30
   5   1 -10   27.20    7.00
  -5  -1  10   13.00    4.50
  -5  -1  10   17.00    5.80
   7   1 -12   65.39   10.10
   7   1 -12   66.09   10.80
  -7  -1  12   53.39   11.30
  -7  -1  12   41.80    9.30
   9   1 -14   35.90    9.40
  -9  -1  14   27.40    8.00
  -9  -1  14   21.10    7.50
 -18   2  13    5.70    4.80
 -18   2  13    6.40    5.00
  18  -2 -13    4.20    4.00
  18  -2 -13    8.00    5.20
 -16   2  11   30.10    8.20
 -16   2  11   29.50    7.80
  16  -2 -11   33.70    7.20
  16  -2 -11   17.70    6.60
 -14   2   9   20.30    6.00
 -14   2   9   25.50    6.90
  14  -2  -9   22.80    5.40
  14  -2  -9   17.30    5.40
 -12   2   7   13.00    4.70
 -12   2   7    4.00    2.90
  12  -2  -7    9.00    3.20
  12  -2  -7    6.20    2.90
  12  -2  -7    9.20    3.60
 -10   2   5   86.89   10.80
 -10   2   5   84.59   10.10
 -10   2   5   86.99   10.30
  10  -2  -5   93.39   10.40
  10  -2  -5   73.69    9.40
  10  -2  -5  103.39   10.00
  -8   2   3  394.86   35.90
  -8   2   3  401.66   35.40
  -8   2   3  418.36   35.70
   8  -2  -3  368.86   33.40
   8  -2  -3  426.06   35.40
   8  -2  -3  475.25   35.70
  -6   2   1   29.00    5.70
  -6   2   1   48.50    5.00
  -6   2   1   36.30    5.40
   6  -2  -1   43.90    5.20
   6  -2  -1   32.00    4.40
   6  -2  -1   36.70    5.60
  -4   2  -1  486.75   39.00
  -4   2  -1  454.55   40.20
  -4   2  -1  437.66   40.10
  -4   2  -1  513.45   40.00
   4  -2   1  453.55   40.20
   4  -2   1  487.65   40.80
  -2   2  -3  126.89   13.00
  -2   2  -3  131.19   13.70
   2  -2   3  138.29   13.70
   2  -2   3  127.29   14.20
   2  -2   3  159.58   12.80
   0   2  -5  123.79   13.20
   0   2  -5  109.49   11.90
   0  -2   5  128.99   12.10
   0  -2   5  128.39   13.90
   2   2  -7   72.69    9.80
   2   2  -7   85.69    8.80
   2   2  -7   83.29    9.20
  -2  -2   7   76.09    9.10
  -2  -2   7   73.09   10.20
  -2  -2   7   58.99    7.80
   4   2  -9  197.28   19.20
   4   2  -9  189.88   17.20
   4   2  -9  171.88   17.70
  -4  -2   9  150.58   17.40
  -4  -2   9  148.89   18.30
   6   2 -11  166.88   19.40
   6   2 -11  183.58   18.70
  -6  -2  11  152.68   18.00
  -6  -2  11  164.78   19.20
   8   2 -13   51.59   11.30
  -8  -2  13   36.30    8.90
  -8  -2  13   43.40   10.50
 -17   3  12    0.40    3.50
 -17   3  12   -6.20    3.30
  17  -3 -12    0.10    2.70
  17  -3 -12    6.40    5.10
 -15   3  10   44.30    9.20
 -15   3  10   32.00    8.50
  15  -3 -10   33.60    8.70
  15  -3 -10   35.60    7.40
 -13   3   8   23.20    6.80
 -13   3   8   32.80    7.50
  13  -3  -8   18.50    6.40
  13  -3  -8   30.40    6.70
  13  -3  -8   26.20    5.40
 -11   3   6   19.30    5.90
 -11   3   6   27.10    5.70
 -11   3   6   28.20    6.40
  11  -3  -6   23.50    5.50
  11  -3  -6   29.80    5.50
  11  -3  -6   35.50    5.40
  -9   3   4   71.39    8.60
  -9   3   4   68.39    7.10
  -9   3   4   73.49    9.60
  -9   3   4   78.99    9.30
   9  -3  -4  100.09    9.60
   9  -3  -4   84.89    9.10
   9  -3  -4   70.29    7.10
  -7   3   2 1708.13  151.08
  -7   3   2 1898.91  151.28
  -7   3   2 1880.51  152.08
   7  -3  -2 1998.60  150.28
   7  -3  -2 1596.64  151.28
   7  -3  -2 2069.59  151.38
  -5   3   0    0.30    1.40
  -5   3   0   -0.40    1.80
  -5   3   0   -0.90    1.30
   5  -3   0    1.50    2.00
   5  -3   0    0.50    1.70
  -3   3  -2    1.70    2.00
  -3   3  -2   -0.40    1.20
  -3   3  -2   -1.20    1.50
  -3   3  -2   -1.20    1.40
   3  -3   2    1.60    2.40
   3  -3   2    2.60    2.30
   3  -3   2   -0.50    1.30
   3  -3   2    0.10    1.30
  -1   3  -4  466.25   42.10
  -1   3  -4  487.15   42.90
  -1   3  -4  516.95   41.90
   1  -3   4  467.45   42.50
   1  -3   4  555.44   42.10
   1  -3   4  480.75   43.70
   1   3  -6    5.80    3.00
   1   3  -6    0.70    1.40
  -1  -3   6    3.60    2.80
  -1  -3   6    0.30    1.80
  -1  -3   6    2.00    2.00
   3   3  -8  319.37   28.00
   3   3  -8  347.37   29.70
  -3  -3   8  271.17   29.10
  -3  -3   8  312.87   27.00
  -3  -3   8  280.97   28.00
   5   3 -10  105.19   12.90
   5   3 -10   97.59   11.60
  -5  -3  10   86.59   12.60
  -5  -3  10   75.79   11.20
   7   3 -12   91.89   12.80
  -7  -3  12   63.89   10.50
  -7  -3  12   59.89   10.70
   9   3 -14   48.90   11.10
  -9  -3  14   38.70    9.90
  -9  -3  14   44.70   10.40
 -18   4  13   42.00    9.60
 -18   4  13   20.70    8.20
  18  -4 -13   37.40    9.10
 -16   4  11   11.30    5.20
  16  -4 -11    0.30    2.80
  16  -4 -11   10.70    5.30
 -14   4   9   72.79   11.20
 -14   4   9   74.79   11.40
  14  -4  -9   74.29   10.70
 -12   4   7  821.12   71.69
 -12   4   7  754.92   71.49
  12  -4  -7  889.61   70.59
  12  -4  -7  860.31   71.29
 -10   4   5  450.05   41.40
 -10   4   5  462.55   40.10
 -10   4   5  481.45   41.70
 -10   4   5  435.76   38.80
  10  -4  -5  512.45   40.80
  10  -4  -5  464.55   40.60
  -8   4   3  772.52   73.29
  -8   4   3  931.51   74.99
   8  -4  -3  923.01   72.79
   8  -4  -3  934.11   73.89
  -6   4   1  400.26   32.00
  -6   4   1  392.56   32.80
  -6   4   1  323.77   31.40
   6  -4  -1  308.67   32.00
   6  -4  -1  414.66   31.60
  -4   4  -1  120.09   12.70
  -4   4  -1  116.59   13.10
  -4   4  -1  124.39   12.40
   4  -4   1  120.79   13.20
   4  -4   1  142.39   13.50
   4  -4   1  151.98   12.20
  -2   4  -3  141.49   12.20
  -2   4  -3  121.69   13.20
  -2   4  -3  127.79   13.30
   2  -4   3  136.79   14.20
   2  -4   3  117.19   12.50
   2  -4   3  137.39   13.60
   0   4  -5   48.60    6.20
   0   4  -5   55.29    7.20
   0   4  -5   67.89    8.40
   0  -4   5   64.59    7.40
   0  -4   5   46.30    8.20
   2   4  -7   14.10    3.50
   2   4  -7    9.80    4.00
   2   4  -7   14.70    4.00
  -2  -4   7   14.80    4.40
  -2  -4   7   10.80    3.10
  -2  -4   7   20.20    6.30
   4   4  -9   88.79   11.70
  -4  -4   9   72.09   10.10
   6   4 -11   14.90    5.50
  -6  -4  11   11.40    5.20
  -6  -4  11   12.60    5.30
   8   4 -13   39.30   10.10
  -8  -4  13   32.50    8.60
  -8  -4  13   51.99   10.30
 -17   5  12   11.00    5.20
 -17   5  12    0.80    3.70
  17  -5 -12    5.60    6.10
 -15   5  10   -1.10    3.10
 -15   5  10    4.30    4.20
  15  -5 -10    5.60    4.50
 -13   5   8    3.80    4.20
 -13   5   8    0.60    4.00
  13  -5  -8    6.10    2.90
  13  -5  -8    6.60    3.70
  13  -5  -8    3.70    2.70
 -11   5   6   66.59   11.00
 -11   5   6   85.79   11.40
 -11   5   6   93.09   10.10
  11  -5  -6   91.59   11.10
  11  -5  -6   89.09    9.40
  11  -5  -6   99.29   11.00
  -9   5   4    3.30    2.30
  -9   5   4    4.80    3.20
  -9   5   4    4.60    2.20
  -9   5   4    5.70    3.20
   9  -5  -4    1.50    2.30
   9  -5  -4    1.90    2.40
   9  -5  -4    4.10    1.90
  -7   5   2   13.50    3.20
  -7   5   2   12.70    4.10
   7  -5  -2   10.00    3.60
   7  -5  -2   14.40    3.70
   7  -5  -2   11.60    3.30
  -5   5   0    8.10    2.70
  -5   5   0    4.50    2.80
  -5   5   0    7.70    2.50
   5  -5   0    5.30    3.10
   5  -5   0    7.00    2.40
   5  -5   0    3.40    2.10
  -3   5  -2   34.90    5.30
  -3   5  -2   38.20    5.70
  -3   5  -2   34.80    6.50
   3  -5   2   43.80    5.60
   3  -5   2   36.70    6.10
   3  -5   2   35.40    6.50
   3  -5   2   43.70    4.60
  -1   5  -4   46.50    6.30
  -1   5  -4   38.00    4.60
  -1   5  -4   40.40    6.20
   1  -5   4   31.70    6.80
   1  -5   4   45.50    6.70
   1  -5   4   23.30    5.50
   1   5  -6    6.90    3.00
   1   5  -6   11.30    3.90
   1   5  -6    5.40    2.10
  -1  -5   6    4.30    3.40
  -1  -5   6   13.80    4.20
  -1  -5   6   12.80    3.40
   3   5  -8    4.60    3.30
   3   5  -8   12.10    4.80
  -3  -5   8    8.20    4.10
  -3  -5   8   11.30    4.90
   5   5 -10  189.88   19.00
   5   5 -10  168.78   19.80
  -5  -5  10  167.58   19.90
  -5  -5  10  175.58   19.10
   7   5 -12    1.40    3.20
   7   5 -12    8.30    4.90
  -7  -5  12    1.00    3.40
  -7  -5  12    1.40    3.80
   9   5 -14   -1.50    4.50
  -9  -5  14    4.90    4.20
  -9  -5  14   -1.00    3.70
 -18   6  13    4.20    5.80
  18  -6 -13    2.10    4.60
 -16   6  11   37.90    8.30
 -16   6  11   10.70    6.50
  16  -6 -11   14.20    6.80
 -14   6   9   79.99   11.70
 -14   6   9   88.89   13.10
  14  -6  -9   82.59   11.60
  14  -6  -9   73.39   10.50
 -12   6   7  175.58   19.80
 -12   6   7  190.18   21.10
  12  -6  -7  193.18   17.80
  12  -6  -7  187.88   19.30
  12  -6  -7  202.28   20.00
 -10   6   5  170.88   16.20
 -10   6   5  184.48   16.40
 -10   6   5  171.08   18.30
 -10   6   5  135.79   17.90
  10  -6  -5  158.38   17.20
  10  -6  -5  203.48   16.10
  10  -6  -5  159.48   17.40
  10  -6  -5  167.98   16.20
  -8   6   3  339.67   33.60
  -8   6   3  401.86   32.20
  -8   6   3  331.37   33.40
   8  -6  -3  391.16   32.40
   8  -6  -3  389.16   32.70
   8  -6  -3  352.16   33.20
  -6   6   1    0.70    1.30
  -6   6   1   -0.80    2.30
   6  -6  -1    3.80    2.70
   6  -6  -1    0.60    1.50
   6  -6  -1    3.20    2.20
  -4   6  -1  777.42   64.69
  -4   6  -1  750.52   65.59
   4  -6   1  856.71   65.69
   4  -6   1  767.62   63.59
   4  -6   1  731.73   65.49
  -2   6  -3  113.19   12.20
  -2   6  -3  100.19   12.20
   2  -6   3  140.09   10.50
   2  -6   3  106.09   12.20
   2  -6   3  109.69   12.50
   2  -6   3   95.49   12.90
   0   6  -5   90.29   11.20
   0   6  -5   98.59   11.70
   0  -6   5   97.49   11.50
   0  -6   5  113.69   11.30
   0  -6   5   96.79   12.60
   2   6  -7    0.10    2.40
   2   6  -7    2.80    2.80
  -2  -6   7    4.70    2.90
  -2  -6   7    3.60    3.10
  -2  -6   7    2.10    2.00
   4   6  -9   85.69   12.30
   4   6  -9   92.69   11.70
  -4  -6   9  100.89   13.40
  -4  -6   9   80.79   11.60
   6   6 -11  433.56   36.50
   6   6 -11  393.76   34.40
  -6  -6  11  317.07   33.90
  -6  -6  11  303.07   34.70
   8   6 -13  160.08   18.20
  -8  -6  13  111.59   16.60
  -8  -6  13  107.89   15.90
 -17   7  12    2.70    5.00
  17  -7 -12    6.20    5.90
 -15   7  10    2.80    4.00
  15  -7 -10   -1.30    3.90
 -13   7   8   56.29   12.70
 -13   7   8   80.09   11.10
  13  -7  -8   75.99   11.00
  13  -7  -8   84.89   11.00
 -11   7   6  148.69   16.70
 -11   7   6   99.49   13.90
  11  -7  -6  125.79   14.10
  11  -7  -6  126.09   14.20
  -9   7   4  824.72   71.89
  -9   7   4  829.72   72.39
  -9   7   4  914.51   69.69
   9  -7  -4  840.22   71.59
   9  -7  -4  821.92   69.99
   9  -7  -4  805.02   70.79
  -7   7   2   -2.90    2.10
  -7   7   2    1.70    1.50
  -7   7   2    0.50    2.40
   7  -7  -2    0.20    1.50
   7  -7  -2   -0.20    1.60
   7  -7  -2    6.40    2.80
  -5   7   0  277.07   24.90
  -5   7   0  264.57   23.10
  -5   7   0  265.47   24.30
   5  -7   0  240.18   24.40
   5  -7   0  246.58   22.50
   5  -7   0  276.47   24.20
  -3   7  -2  110.49   11.80
  -3   7  -2  110.79   11.50
  -3   7  -2  107.09   12.20
   3  -7   2   98.09   12.40
   3  -7   2   91.99   11.40
   3  -7   2  101.69   12.00
   3  -7   2  124.79   10.10
  -1   7  -4   75.69    9.10
  -1   7  -4   59.59    8.60
  -1   7  -4   64.09    8.40
   1  -7   4   59.59    9.00
   1  -7   4   71.89    9.00
   1  -7   4   65.79    9.70
   1   7  -6  191.08   18.90
   1   7  -6  166.58   18.20
  -1  -7   6  167.38   20.20
  -1  -7   6  181.18   18.90
  -1  -7   6  197.18   17.70
   3   7  -8   19.30    5.40
   3   7  -8    5.00    3.60
  -3  -7   8   10.00    4.20
  -3  -7   8    8.60    5.00
   5   7 -10   22.60    7.00
   5   7 -10   37.20    8.60
  -5  -7  10   39.30   10.20
  -5  -7  10   36.80    8.20
   7   7 -12   29.70    8.30
   7   7 -12   25.40    7.70
  -7  -7  12   28.30    8.90
  -7  -7  12   39.10    9.20
 -16   8  11    5.10    5.60
  16  -8 -11    8.10    5.60
 -14   8   9    3.40    3.40
 -14   8   9    1.80    5.20
  14  -8  -9    1.00    3.50
  14  -8  -9    1.20    3.80
 -12   8   7  143.39   19.00
 -12   8   7  161.08   17.40
  12  -8  -7  144.09   16.70
  12  -8  -7  146.09   16.50
 -10   8   5  119.39   11.70
 -10   8   5   70.49   11.90
 -10   8   5   97.69   12.30
  10  -8  -5  100.69   12.20
  10  -8  -5   83.29   11.20
  10  -8  -5   96.69   10.90
  -8   8   3  149.79   15.80
  -8   8   3  149.99   16.10
   8  -8  -3  142.89   14.60
   8  -8  -3  123.89   15.10
  -6   8   1    5.90    3.00
  -6   8   1    7.60    2.30
  -6   8   1    4.20    3.00
   6  -8  -1    7.80    3.60
   6  -8  -1    4.30    3.00
   6  -8  -1    5.70    2.30
  -4   8  -1   42.90    7.90
  -4   8  -1   57.49    7.60
  -4   8  -1   47.40    6.10
   4  -8   1   38.20    4.70
   4  -8   1   40.90    6.90
   4  -8   1   38.70    7.00
  -2   8  -3   62.79    9.10
  -2   8  -3   75.49    9.70
  -2   8  -3   81.19    9.30
   2  -8   3   62.09    9.30
   2  -8   3   89.39   10.00
   2  -8   3   81.29   10.80
   0   8  -5   45.40    8.20
   0   8  -5   33.20    7.10
   0  -8   5   35.60    9.40
   0  -8   5   44.90    7.50
   0  -8   5   38.70    9.10
   2   8  -7    3.80    3.20
   2   8  -7    4.40    3.00
  -2  -8   7    9.10    5.00
  -2  -8   7    5.90    4.20
   4   8  -9   31.20    8.00
   4   8  -9   45.80    9.40
  -4  -8   9   56.89   11.00
  -4  -8   9   45.70   11.40
   6   8 -11   16.00    6.20
   6   8 -11    7.00    4.80
  -6  -8  11   -0.50    3.70
   8   8 -13   33.00    9.30
   8   8 -13   29.80    9.40
  -8  -8  13   29.30    9.50
  -8  -8  13   30.90    8.80
 -17   9  12  137.99   20.40
  17  -9 -12  120.49   18.00
 -15   9  10  114.79   17.40
 -15   9  10   92.19   14.20
  15  -9 -10  110.79   14.70
  15  -9 -10  124.79   16.20
 -13   9   8   20.00    8.60
 -13   9   8   31.40    7.90
  13  -9  -8   12.40    5.70
  13  -9  -8   30.10    7.80
 -11   9   6  124.29   14.10
 -11   9   6  126.99   16.60
 -11   9   6  114.09   15.00
  11  -9  -6  130.79   15.40
  11  -9  -6  142.49   15.20
  -9   9   4  246.18   25.40
  -9   9   4  232.78   24.40
   9  -9  -4  255.47   23.60
   9  -9  -4  259.07   24.80
   9  -9  -4  237.08   23.20
  -7   9   2  297.17   30.70
  -7   9   2  337.27   31.30
   7  -9  -2  369.16   30.60
   7  -9  -2  295.27   30.60
   7  -9  -2  339.47   29.20
  -5   9   0  190.38   19.50
  -5   9   0  197.98   17.30
  -5   9   0  196.88   19.50
   5  -9   0  174.58   16.50
   5  -9   0  165.78   18.90
   5  -9   0  200.98   19.20
  -3   9  -2  210.78   20.20
  -3   9  -2  188.08   18.50
  -3   9  -2  205.08   20.10
   3  -9   2  194.68   19.70
   3  -9   2  184.78   20.30
  -1   9  -4   -1.10    2.20
  -1   9  -4    1.60    2.80
  -1   9  -4    0.50    1.90
   1  -9   4    0.10    2.70
   1  -9   4    1.80    2.10
   1  -9   4   -1.60    2.50
   1   9  -6   16.50    5.20
   1   9  -6   19.90    5.50
  -1  -9   6   12.30    5.40
  -1  -9   6   18.30    4.70
  -1  -9   6   21.30    7.10
   3   9  -8   67.09   10.60
   3   9  -8   81.69   10.90
  -3  -9   8   64.69   11.20
  -3  -9   8   73.59   12.40
   5   9 -10  170.58   20.70
   5   9 -10  201.68   21.20
  -5  -9  10  180.98   22.60
  -5  -9  10  172.48   20.80
   7   9 -12   29.50    8.30
   7   9 -12   48.00   10.40
  -7  -9  12   46.70   12.00
  -7  -9  12   27.90    9.40
 -16  10  11    0.80    5.90
  16 -10 -11    6.40    6.40
 -14  10   9    2.70    3.50
  14 -10  -9   -0.10    3.60
  14 -10  -9    0.00    3.70
 -12  10   7    8.10    5.30
 -12  10   7   12.80    5.20
  12 -10  -7    7.60    4.40
  12 -10  -7    6.00    4.30
 -10  10   5  132.69   15.30
 -10  10   5  127.39   16.30
  10 -10  -5  127.19   14.10
  10 -10  -5  113.79   14.80
  10 -10  -5  118.09   14.10
  -8  10   3   -2.30    2.50
  -8  10   3   -0.70    2.30
   8 -10  -3    1.30    2.80
   8 -10  -3    2.10    2.40
   8 -10  -3    1.90    2.70
  -6  10   1    3.80    3.80
  -6  10   1    4.40    3.10
   6 -10  -1    6.50    3.60
   6 -10  -1    7.20    2.40
   6 -10  -1    2.40    2.80
  -4  10  -1   16.70    5.10
  -4  10  -1   22.50    6.40
  -4  10  -1   21.00    4.40
   4 -10   1   20.20    5.80
   4 -10   1   19.50    5.70
  -2  10  -3   88.59   11.40
  -2  10  -3   82.99   11.40
  -2  10  -3  102.69   10.90
   2 -10   3   91.59   11.60
   2 -10   3  102.39   11.80
   2 -10   3   80.89   12.20
   0  10  -5   23.20    5.40
   0  10  -5   12.70    5.20
   0  10  -5   12.30    4.40
   0 -10   5    7.50    4.40
   0 -10   5    7.10    4.40
   2  10  -7   46.60    9.30
   2  10  -7   40.90    8.90
  -2 -10   7   70.39   14.20
  -2 -10   7   34.00    8.80
   4  10  -9    2.70    3.50
   4  10  -9    4.20    4.30
  -4 -10   9    2.30    5.30
  -4 -10   9   -2.10    3.90
   6  10 -11   -5.80    3.00
   6  10 -11    5.90    4.90
  -6 -10  11   -1.10    4.30
  -6 -10  11    0.10    4.70
 -15  11  10   16.60    8.50
  15 -11 -10   41.40    9.40
  15 -11 -10   18.40    7.80
 -13  11   8   21.40    6.70
  13 -11  -8   23.20    7.80
  13 -11  -8   24.30    7.20
 -11  11   6   -1.60    2.80
 -11  11   6    4.40    4.70
  11 -11  -6   -0.60    3.00
  11 -11  -6    5.90    4.00
  -9  11   4  333.07   33.70
  -9  11   4  332.57   32.40
   9 -11  -4  326.17   32.70
   9 -11  -4  355.36   31.60
  -7  11   2  197.28   21.60
  -7  11   2  195.98   21.10
   7 -11  -2  194.58   21.20
   7 -11  -2  209.88   20.70
  -5  11   0  104.19   12.10
  -5  11   0   64.09   11.00
   5 -11   0   82.29   11.10
   5 -11   0   69.89   10.80
  -3  11  -2    4.80    3.70
  -3  11  -2    4.90    3.40
   3 -11   2    8.80    4.10
   3 -11   2   12.50    5.00
  -1  11  -4   59.59    9.50
  -1  11  -4   54.99    9.30
  -1  11  -4   60.59    8.40
   1 -11   4   48.20    8.60
   1 -11   4   92.29   12.20
   1 -11   4   63.89    9.80
   1  11  -6   74.29   11.50
   1  11  -6   73.99   10.30
   1  11  -6   67.39   10.60
  -1 -11   6   85.19   13.40
  -1 -11   6   83.19   12.00
   3  11  -8  134.19   15.30
   3  11  -8   99.69   14.10
  -3 -11   8  113.69   17.40
  -3 -11   8  101.39   15.10
   5  11 -10   77.89   12.80
   5  11 -10   88.49   13.20
  -5 -11  10   67.09   14.30
  -5 -11  10   80.09   17.10
   7  11 -12   28.90    9.00
   7  11 -12   24.20    9.00
  -7 -11  12   15.60    7.30
  -7 -11  12   26.80   10.20
 -14  12   9    6.80    7.20
  14 -12  -9   33.50   10.40
  14 -12  -9   18.30    6.90
 -12  12   7    0.50    3.80
  12 -12  -7    5.80    4.30
  12 -12  -7    9.10    5.80
 -10  12   5   69.19   14.10
 -10  12   5   61.99   10.70
 -10  12   5   71.89   11.00
  10 -12  -5   85.29   11.00
  10 -12  -5   65.79   11.10
  -8  12   3  102.79   13.70
  -8  12   3   98.09   14.20
   8 -12  -3   99.99   12.90
   8 -12  -3  105.79   13.70
  -6  12   1  218.98   25.50
  -6  12   1  259.77   26.70
   6 -12  -1  269.27   26.40
   6 -12  -1  284.17   26.10
  -4  12  -1   90.49   12.00
  -4  12  -1   88.69   12.50
   4 -12   1   86.19   11.90
   4 -12   1   82.99   12.40
  -2  12  -3    9.00    4.90
  -2  12  -3   12.30    4.10
   2 -12   3   18.40    6.70
   2 -12   3    5.00    3.50
   0  12  -5    4.50    3.80
   0  12  -5    7.00    4.60
   0  12  -5    1.90    2.80
   0 -12   5    3.30    4.20
   0 -12   5    3.30    4.30
   2  12  -7   45.80   10.00
   2  12  -7   38.00    8.40
   2  12  -7   39.70    9.40
  -2 -12   7   43.30   10.20
  -2 -12   7   69.29   14.80
   4  12  -9   41.60    9.60
   4  12  -9   49.70   10.60
  -4 -12   9   67.59   13.30
  -4 -12   9   49.90   12.90
   6  12 -11   23.60    8.50
   6  12 -11   18.90    7.80
  -6 -12  11   42.00   10.90
  -6 -12  11   45.90   12.90
 -13  13   8    6.70    5.80
  13 -13  -8    0.40    4.70
  13 -13  -8    7.80    6.00
 -11  13   6   50.39   12.60
 -11  13   6   13.60    6.20
 -11  13   6   23.50    7.60
  11 -13  -6   22.30    7.90
  11 -13  -6   51.99   10.40
  -9  13   4   -1.00    3.00
  -9  13   4    6.40    4.20
  -9  13   4    9.30    6.30
   9 -13  -4    8.10    5.40
   9 -13  -4   -0.30    2.70
  -7  13   2   91.29   12.00
  -7  13   2   75.89   12.40
   7 -13  -2   71.29   11.40
   7 -13  -2   63.09   10.50
  -5  13   0   57.09   10.70
  -5  13   0   66.29   12.60
   5 -13   0   47.70    9.70
   5 -13   0   34.40    8.90
  -3  13  -2   27.60    8.10
  -3  13  -2   27.80    7.50
   3 -13   2   19.10    6.90
   3 -13   2   29.60    7.60
  -1  13  -4    6.10    4.60
  -1  13  -4   12.50    5.10
   1 -13   4   22.70    6.10
   1 -13   4   28.30    8.80
   1 -13   4   27.70    7.30
   1  13  -6   10.70    4.90
   1  13  -6   11.50    5.70
  -1 -13   6   11.00    6.50
  -1 -13   6    6.30    4.80
   3  13  -8   11.50    5.20
   3  13  -8   15.00    6.40
   3  13  -8    7.90    5.70
  -3 -13   8   16.90    7.40
  -3 -13   8    2.60    6.40
   5  13 -10    0.30    4.00
   5  13 -10    1.60    4.60
  -5 -13  10    6.20    7.30
  -5 -13  10   11.30    7.60
 -14  14   9   33.00   11.80
  14 -14  -9   13.20    7.20
  14 -14  -9   24.60    9.10
 -12  14   7    9.00    5.70
  12 -14  -7    9.10    5.60
 -10  14   5  137.09   18.20
 -10  14   5  154.78   18.40
  10 -14  -5  141.09   19.00
  10 -14  -5  176.58   18.60
  -8  14   3   48.80   10.20
  -8  14   3   46.40   11.70
   8 -14  -3   38.80    9.40
   8 -14  -3   55.19   11.50
  -6  14   1   72.69   13.50
  -6  14   1   62.39   10.00
   6 -14  -1   46.80   10.60
   6 -14  -1   36.50    9.20
  -4  14  -1   -0.10    3.10
  -4  14  -1   -1.40    3.00
   4 -14   1   -2.10    2.90
   4 -14   1    0.00    3.20
  -2  14  -3   33.90    9.20
  -2  14  -3   68.69   10.50
   2 -14   3   66.19   12.80
   2 -14   3   39.10    8.90
   0  14  -5   19.80    6.90
   0  14  -5   26.60    8.00
   0 -14   5   22.90    8.50
   0 -14   5   41.30    9.50
   2  14  -7   47.50   10.60
   2  14  -7   28.80    9.50
  -2 -14   7   57.79   14.30
  -2 -14   7   39.50   11.00
   4  14  -9   29.20    8.80
   4  14  -9   25.60    7.70
   4  14  -9   20.40    7.70
  -4 -14   9   36.00   12.90
  -4 -14   9   14.80    8.10
 -13  15   8    7.30    6.70
  13 -15  -8    5.60    5.70
 -11  15   6    2.40    6.20
 -11  15   6    7.40    6.00
  11 -15  -6    3.50    4.80
  -9  15   4   -0.50    4.10
  -9  15   4   -2.50    3.70
  -9  15   4    7.60    4.30
   9 -15  -4    0.10    3.20
   9 -15  -4   -1.30    3.20
  -7  15   2   23.00    7.30
  -7  15   2   15.60    7.00
   7 -15  -2   12.80    6.30
   7 -15  -2   22.20    6.90
  -5  15   0   18.20    7.00
  -5  15   0   22.20    7.50
   5 -15   0   25.40    8.00
   5 -15   0   12.20    6.00
  -3  15  -2   54.19   11.90
  -3  15  -2   54.79   11.70
   3 -15   2   42.60    9.60
   3 -15   2   41.80   10.90
  -1  15  -4    2.40    4.10
  -1  15  -4    0.50    4.00
   1 -15   4    2.90    5.20
   1 -15   4   -3.00    3.00
   1  15  -6   11.40    6.40
   1  15  -6   21.20    7.70
  -1 -15   6   16.50    7.50
  -1 -15   6   25.20    8.70
   3  15  -8    1.40    4.40
   3  15  -8    0.10    4.40
  -3 -15   8    6.60    6.40
  -3 -15   8    2.30    5.00
 -10  16   5   79.29   13.40
 -10  16   5  137.19   18.30
 -10  16   5   92.39   14.20
  10 -16  -5   58.59   20.30
  10 -16  -5   74.59   15.20
  -8  16   3   22.80    7.80
  -8  16   3   22.00    8.60
   8 -16  -3   25.40    8.10
   8 -16  -3   12.80    5.70
  -6  16   1   12.60    6.20
  -6  16   1    1.80    5.00
   6 -16  -1    5.90    4.70
   6 -16  -1    7.80    4.90
  -4  16  -1   95.79   15.00
  -4  16  -1  110.79   14.60
   4 -16   1   68.09   12.70
   4 -16   1   79.69   13.20
  -2  16  -3   23.30    8.80
  -2  16  -3   44.60   10.20
   2 -16   3   49.30   10.40
   2 -16   3   37.00   10.50
   0  16  -5    3.60    4.30
   0  16  -5    2.80    4.50
   0 -16   5    0.50    4.90
   2  16  -7    0.80    5.30
   2  16  -7   -3.30    4.20
  -2 -16   7    0.60    5.10
  -2 -16   7   -3.00    5.50
  -9  17   4   42.70   12.10
  -9  17   4   36.30   10.10
  -9  17   4   48.90   10.20
   9 -17  -4   48.70   11.70
   9 -17  -4   30.40    8.80
  -7  17   2   -2.50    3.30
  -7  17   2    5.40    6.40
   7 -17  -2   -1.60    3.90
   7 -17  -2    4.70    4.50
  -5  17   0   18.10    7.30
  -5  17   0   31.20    9.10
   5 -17   0   10.50    6.30
   5 -17   0   32.30    9.40
  -3  17  -2   15.60    5.90
  -3  17  -2   25.90    8.30
   3 -17   2   11.10    6.50
   3 -17   2   21.90    8.10
  -1  17  -4   35.50   10.30
  -1  17  -4   33.60    9.70
   1 -17   4   24.70    8.90
   1  17  -6    9.90    5.90
   1  17  -6    4.70    5.30
  -1 -17   6    4.90    6.60
  -8  18   3   -3.20    4.00
  -8  18   3   -5.60    4.10
   8 -18  -3   -0.80    4.40
   8 -18  -3   10.20    5.50
  -6  18   1   -1.10    5.50
  -6  18   1    0.40    4.10
   6 -18  -1   -3.80    4.90
   6 -18  -1   -0.70    4.00
  -4  18  -1    5.20    4.70
  -4  18  -1   -1.50    5.50
   4 -18   1   -0.20    4.10
   4 -18   1    2.50    4.50
  -2  18  -3    0.20    4.00
  -2  18  -3   12.80    7.40
   2 -18   3   -2.00    4.10
   2 -18   3    1.30    4.60
  -6 -18   0   13.20    6.30
   6  18   0   22.60    8.60
   6  18   0   15.60    8.10
   6  18   0   18.60    6.20
  -4 -18  -2   41.90   11.20
   4  18   2   46.00   10.70
   4  18   2   34.90   10.30
   4  18   2   53.59   12.90
  -9 -17   3   28.30    9.20
   9  17  -3   27.50    8.50
   9  17  -3   24.30    8.40
  -7 -17   1   62.09   13.20
  -7 -17   1   47.80   11.10
   7  17  -1   34.80    9.80
   7  17  -1   42.30    9.10
   7  17  -1   42.10   10.60
  -5 -17  -1    7.40    5.10
   5  17   1   11.20    6.40
   5  17   1    1.90    3.70
   5  17   1    9.80    5.80
  -3 -17  -3   38.10   10.70
   3  17   3   51.79   11.40
   3  17   3   72.79   14.60
   3  17   3   41.50   12.00
  -1 -17  -5    1.40    4.10
  -1 -17  -5    5.20    6.50
   1  17   5   20.20    9.60
   1  17   5    7.80    6.20
 -12 -16   6   24.20    8.40
  12  16  -6   31.90   10.20
  12  16  -6   18.20    6.80
 -10 -16   4    3.20    3.70
 -10 -16   4    4.80    4.80
  10  16  -4   10.80    4.40
  10  16  -4    2.70    4.00
  -8 -16   2   52.89   10.60
  -8 -16   2   46.30   11.50
   8  16  -2   38.20   10.20
   8  16  -2   61.59   10.30
  -6 -16   0   -0.20    3.60
   6  16   0    3.30    4.10
   6  16   0   -2.40    3.70
   6  16   0    1.80    2.70
  -4 -16  -2   50.29   10.70
  -4 -16  -2   50.49   11.20
   4  16   2   70.59   11.60
   4  16   2   53.09   13.10
   4  16   2   41.90   10.00
  -2 -16  -4    2.90    5.20
  -2 -16  -4    9.80    4.90
   2  16   4    6.60    5.80
   2  16   4    2.10    4.90
   0 -16  -6   24.10    7.80
   0 -16  -6   26.30    9.90
   0  16   6   49.10   12.80
   0  16   6   41.80   11.80
 -13 -15   7   15.50    7.20
  13  15  -7   10.70    5.20
  13  15  -7   13.30    7.40
  13  15  -7   12.10    5.40
 -11 -15   5   49.30   11.10
  11  15  -5   58.59   12.50
  11  15  -5   46.70    9.90
  -9 -15   3   23.90    7.60
   9  15  -3   15.40    6.20
   9  15  -3   28.20    7.50
   9  15  -3   21.20    6.30
  -7 -15   1   16.40    7.00
  -7 -15   1   15.30    6.30
   7  15  -1   24.50    7.80
   7  15  -1   21.10    6.00
   7  15  -1   13.60    5.70
  -5 -15  -1   87.89   13.70
  -5 -15  -1   87.29   12.50
   5  15   1  101.09   13.60
   5  15   1   77.19   12.40
   5  15   1   94.99   14.50
  -3 -15  -3  118.99   15.40
  -3 -15  -3  106.19   16.60
   3  15   3  160.18   19.50
   3  15   3  107.39   15.40
   3  15   3  121.99   16.30
  -1 -15  -5    2.90    5.40
  -1 -15  -5   10.30    4.90
   1  15   5    9.40    5.90
   1  15   5    3.90    5.20
   1 -15  -7    7.70    5.10
   1 -15  -7   -1.40    4.80
  -1  15   7    0.70    3.50
  -1  15   7    3.00    5.50
  -1  15   7   -3.70    5.50
 -14 -14   8    3.20    5.50
 -14 -14   8    1.50    4.00
  14  14  -8    2.10    3.60
  14  14  -8    0.90    3.20
 -12 -14   6    1.90    4.30
  12  14  -6    5.70    3.40
  12  14  -6   10.30    5.00
  12  14  -6   -1.80    3.80
 -10 -14   4    0.60    3.80
 -10 -14   4    4.80    3.70
  10  14  -4   -0.90    2.70
  10  14  -4   -1.80    2.60
  10  14  -4    0.80    2.90
  -8 -14   2    0.60    3.60
  -8 -14   2   -1.90    3.50
   8  14  -2   -0.60    3.00
   8  14  -2   -1.80    2.40
   8  14  -2    0.10    3.00
  -6 -14   0    5.90    4.10
  -6 -14   0    5.90    4.80
   6  14   0    4.90    4.40
   6  14   0    4.00    3.70
   6  14   0   12.40    5.10
  -4 -14  -2   -2.80    2.70
  -4 -14  -2    1.00    3.20
   4  14   2    2.70    4.20
   4  14   2   -0.50    2.60
   4  14   2    0.60    3.40
  -2 -14  -4    9.60    5.00
  -2 -14  -4    1.70    4.20
   2  14   4    4.60    3.90
   2  14   4    3.30    4.40
   2  14   4    4.20    5.20
   0 -14  -6   -1.20    4.20
   0 -14  -6    6.30    5.50
   0  14   6   -6.10    4.00
   0  14   6   -1.30    3.80
   0  14   6   -1.10    3.10
   2 -14  -8   -4.10    4.30
   2 -14  -8    5.60    5.10
  -2  14   8    0.50    5.40
  -2  14   8    3.10    5.40
  -2  14   8    3.90    4.80
 -15 -13   9   11.20    6.30
 -15 -13   9    3.60    4.40
  15  13  -9    5.10    4.60
  15  13  -9   15.20    6.00
 -13 -13   7   -3.10    3.90
 -13 -13   7    8.30    4.90
  13  13  -7    2.90    3.90
  13  13  -7    3.70    3.60
 -11 -13   5   41.00    8.50
 -11 -13   5   23.90    7.00
  11  13  -5   19.60    5.60
  11  13  -5   18.30    5.80
  11  13  -5   24.60    7.80
  -9 -13   3   86.09   11.60
  -9 -13   3   67.59   10.70
  -9 -13   3   76.69   12.00
   9  13  -3   88.39   11.90
   9  13  -3   96.09   10.80
   9  13  -3   88.49   11.00
   9  13  -3   89.99   11.20
   9  13  -3   59.89   11.00
  -7 -13   1  129.19   15.00
  -7 -13   1  158.18   17.40
  -7 -13   1  110.99   15.20
   7  13  -1  113.99   14.80
   7  13  -1  110.89   14.90
   7  13  -1  129.59   14.30
   7  13  -1  153.18   16.90
  -5 -13  -1    1.80    4.00
  -5 -13  -1   -0.70    2.70
   5  13   1    1.60    3.40
   5  13   1    2.90    3.00
   5  13   1   -3.40    2.10
  -3 -13  -3   22.10    6.70
  -3 -13  -3   28.00    8.00
   3  13   3   25.80    7.10
   3  13   3   14.30    6.50
   3  13   3   39.00    9.90
  -1 -13  -5   23.70    7.50
  -1 -13  -5   57.39   11.70
   1  13   5   39.20    9.40
   1  13   5   35.30   10.00
   1  13   5   46.50   10.10
   1 -13  -7   38.30   10.30
   1 -13  -7   18.20    7.10
  -1  13   7   40.80   11.20
  -1  13   7   40.30   10.10
  -1  13   7   37.50    9.40
   3 -13  -9   26.10    8.70
   3 -13  -9   19.80    7.60
  -3  13   9   21.90    7.10
  -3  13   9   32.80   12.30
  -3  13   9   23.70    9.00
 -16 -12  10   16.70    8.00
 -16 -12  10    6.50    5.30
 -14 -12   8   13.90    5.80
 -14 -12   8    1.50    4.60
  14  12  -8    7.80    4.40
  14  12  -8    7.80    4.00
 -12 -12   6    4.00    3.90
 -12 -12   6    0.40    3.20
  12  12  -6   -1.20    2.60
  12  12  -6    0.40    2.40
 -10 -12   4  121.29   14.50
 -10 -12   4  126.99   15.30
 -10 -12   4  109.79   14.50
  10  12  -4  122.09   14.00
  10  12  -4  135.09   14.60
  10  12  -4  140.29   17.60
  10  12  -4  108.49   14.70
  10  12  -4  128.29   14.90
  -8 -12   2  230.98   21.50
  -8 -12   2  208.78   20.20
  -8 -12   2  244.08   20.40
  -8 -12   2  151.48   18.60
  -8 -12   2  223.38   21.60
  -8 -12   2  176.68   19.80
   8  12  -2  178.38   18.80
   8  12  -2  203.88   21.10
   8  12  -2  172.98   19.60
   8  12  -2  192.68   19.50
   8  12  -2  191.18   20.00
   8  12  -2  174.38   19.10
  -6 -12   0  171.18   18.60
  -6 -12   0  163.78   19.20
  -6 -12   0  177.98   17.80
   6  12   0  160.78   19.40
   6  12   0  164.78   18.60
   6  12   0  187.78   19.30
  -4 -12  -2    2.90    3.80
  -4 -12  -2    6.10    3.20
   4  12   2    4.60    3.80
   4  12   2    9.40    4.90
   4  12   2    7.30    3.90
  -2 -12  -4   71.19   10.90
  -2 -12  -4   48.20   11.30
   2  12   4   57.29   10.10
   2  12   4   55.79   10.00
   2  12   4  110.59   13.70
   0 -12  -6   22.20    7.00
   0 -12  -6   28.00    8.40
   0  12   6   46.70   10.40
   0  12   6   44.40    9.50
   0  12   6   74.29   11.80
   2 -12  -8    0.90    4.00
   2 -12  -8    3.20    4.60
  -2  12   8    8.20    6.40
  -2  12   8    6.00    5.40
  -2  12   8    2.00    4.60
   4 -12 -10   -2.30    4.30
   4 -12 -10    3.80    5.50
  -4  12  10   12.50    5.20
  -4  12  10    3.10    5.40
 -15 -11   9   38.60    8.80
 -15 -11   9   25.60    8.90
  15  11  -9   15.30    6.00
  15  11  -9   15.20    6.50
 -13 -11   7   12.70    5.10
 -13 -11   7    9.50    5.00
  13  11  -7    3.50    3.40
  13  11  -7   11.50    4.70
 -11 -11   5    2.80    3.40
  11  11  -5    8.40    3.60
  11  11  -5    2.60    3.10
  11  11  -5   12.20    4.30
  -9 -11   3  137.89   17.50
  -9 -11   3  117.19   14.00
  -9 -11   3  129.39   14.90
  -9 -11   3  127.59   14.60
  -9 -11   3  120.09   14.10
   9  11  -3  127.09   13.90
   9  11  -3  107.69   13.50
   9  11  -3  149.49   15.50
   9  11  -3  126.09   13.70
   9  11  -3  102.59   13.80
   9  11  -3  137.59   14.00
  -7 -11   1  164.18   17.40
  -7 -11   1  127.49   15.80
  -7 -11   1  136.49   16.50
   7  11  -1  165.88   15.50
   7  11  -1  141.99   16.00
   7  11  -1  155.78   16.50
   7  11  -1  164.78   17.20
   7  11  -1  151.48   15.20
   7  11  -1  121.19   14.90
  -5 -11  -1   48.70    9.20
  -5 -11  -1   41.10    6.50
  -5 -11  -1   33.60    7.50
   5  11   1   17.90    5.50
   5  11   1   25.50    7.50
   5  11   1   36.50    7.60
  -3 -11  -3   40.40    9.10
  -3 -11  -3   67.09   10.80
   3  11   3   70.59   10.30
   3  11   3   64.39    9.40
   3  11   3   59.89   12.10
  -1 -11  -5   69.69   11.10
  -1 -11  -5   43.90    9.80
   1  11   5   57.39   11.90
   1  11   5   59.29   11.80
   1  11   5   59.79   11.40
   1 -11  -7    8.50    5.80
   1 -11  -7    6.80    4.60
  -1  11   7    8.90    5.70
  -1  11   7   16.60    6.60
  -1  11   7    6.70    4.70
   3 -11  -9   28.50    8.90
   3 -11  -9   46.70   11.10
  -3  11   9   46.60   11.60
  -3  11   9   40.10   11.30
  -3  11   9   46.20    9.60
   5 -11 -11    4.50    4.60
   5 -11 -11    1.10    4.70
  -5  11  11   17.10   11.30
  -5  11  11   -0.20    3.90
  -5  11  11    0.40    5.20
 -16 -10  10   17.60    6.70
 -16 -10  10   14.10    7.20
  16  10 -10   22.40    7.20
  16  10 -10   27.40    7.40
 -14 -10   8   18.30    6.80
 -14 -10   8   23.80    6.90
  14  10  -8   19.50    5.90
  14  10  -8   26.40    7.40
 -12 -10   6    9.30    4.30
 -12 -10   6    9.10    4.00
  12  10  -6   29.10    6.80
  12  10  -6   22.30    6.10
  12  10  -6   19.40    5.10
 -10 -10   4  100.89   13.10
 -10 -10   4   66.29    9.40
 -10 -10   4   66.89    9.50
 -10 -10   4   66.89   10.10
  10  10  -4   61.09    8.90
  10  10  -4   72.49    9.60
  10  10  -4   66.59    9.10
  10  10  -4   69.99    9.60
  10  10  -4   80.09    9.70
  -8 -10   2  366.26   31.40
  -8 -10   2  351.06   30.60
  -8 -10   2  357.46   31.60
  -8 -10   2  318.47   30.40
  -8 -10   2  333.97   31.30
  -8 -10   2  346.97   31.70
   8  10  -2  338.37   30.30
   8  10  -2  314.27   30.70
   8  10  -2  327.37   31.30
   8  10  -2  335.67   30.40
   8  10  -2  286.07   30.10
   8  10  -2  349.37   31.00
  -6 -10   0   67.29    9.80
  -6 -10   0   76.19   10.50
  -6 -10   0   62.99    8.20
   6  10   0   62.39    9.10
   6  10   0   99.79   11.60
   6  10   0   65.89    9.90
   6  10   0   74.39    8.50
  -4 -10  -2   67.59    9.70
  -4 -10  -2   70.49   10.40
  -4 -10  -2   85.09    9.70
   4  10   2   61.49    9.60
   4  10   2   70.29   10.80
   4  10   2   61.09    9.20
  -2 -10  -4    1.40    2.20
  -2 -10  -4   -1.30    2.60
  -2 -10  -4    7.40    4.50
   2  10   4   -1.30    2.50
   2  10   4    4.80    3.70
   2  10   4    1.90    3.30
   0 -10  -6   42.40    9.40
   0 -10  -6   31.80    8.00
   0  10   6   31.20    8.00
   0  10   6   22.10    7.00
   0  10   6   45.10   10.60
   2 -10  -8  126.49   16.10
   2 -10  -8  100.59   14.60
  -2  10   8  121.79   15.00
  -2  10   8  105.89   16.20
  -2  10   8  108.69   15.70
   4 -10 -10   61.59   13.00
   4 -10 -10   56.79   12.00
  -4  10  10   46.10   10.60
  -4  10  10   68.19   14.40
  -4  10  10   64.89   14.90
   6 -10 -12   20.00    8.40
  -6  10  12   22.40    7.40
  -6  10  12   35.00   11.00
 -17  -9  11   32.70    8.10
 -17  -9  11   39.50   10.20
  17   9 -11   27.50    7.90
  17   9 -11   44.40    9.50
 -15  -9   9   -3.10    2.70
 -15  -9   9   -0.60    4.30
  15   9  -9    5.00    4.00
  15   9  -9    1.40    3.00
  15   9  -9    2.60    3.00
 -13  -9   7    3.30    3.70
 -13  -9   7    3.80    3.50
  13   9  -7    3.90    3.20
  13   9  -7    0.80    2.70
  13   9  -7    0.80    2.70
 -11  -9   5    2.90    2.70
 -11  -9   5    0.00    2.50
  11   9  -5    4.40    2.90
  11   9  -5    0.80    2.30
  11   9  -5    2.70    2.40
  -9  -9   3   46.30    7.90
  -9  -9   3   43.50    7.20
  -9  -9   3   25.00    6.20
   9   9  -3   38.00    7.20
   9   9  -3   39.00    6.40
   9   9  -3   37.90    6.20
   9   9  -3   36.00    7.30
   9   9  -3   49.99    6.90
   9   9  -3   34.60    6.90
  -7  -9   1   21.60    6.00
  -7  -9   1   30.10    6.80
  -7  -9   1   29.10    6.20
   7   9  -1   19.10    5.40
   7   9  -1   36.40    7.30
   7   9  -1   26.10    5.90
   7   9  -1   23.60    5.50
   7   9  -1   24.10    5.00
  -5  -9  -1   53.79    6.00
  -5  -9  -1   31.90    7.50
  -5  -9  -1   35.70    8.00
   5   9   1   41.70    8.20
   5   9   1   45.30    6.10
   5   9   1   40.90    6.70
   5   9   1   47.00    8.10
  -3  -9  -3   -4.00    2.00
  -3  -9  -3   -0.10    2.60
  -3  -9  -3    0.40    2.00
   3   9   3    1.30    2.20
   3   9   3   -1.10    1.80
   3   9   3    2.30    3.30
  -1  -9  -5   31.70    7.30
  -1  -9  -5   39.00    5.90
  -1  -9  -5   26.70    7.30
   1   9   5   26.10    6.80
   1   9   5   13.60    6.10
   1   9   5   37.90    8.10
   1  -9  -7   12.00    5.50
   1  -9  -7    6.00    4.20
  -1   9   7   -2.80    1.90
  -1   9   7   -5.70    2.60
  -1   9   7    1.20    3.50
   3  -9  -9   -3.10    3.00
   3  -9  -9    2.20    3.80
  -3   9   9    3.70    4.40
  -3   9   9    1.70    3.20
  -3   9   9   -0.40    3.90
   5  -9 -11    4.40    4.30
   5  -9 -11   -0.40    4.00
  -5   9  11   -1.10    4.60
  -5   9  11    3.60    5.30
  -5   9  11    0.80    3.70
 -18  -8  12    2.20    4.30
 -18  -8  12   -0.20    4.30
  18   8 -12    1.40    5.00
  18   8 -12   -2.90    3.60
 -16  -8  10   26.50    7.70
 -16  -8  10   35.90    9.80
  16   8 -10   35.70    8.90
  16   8 -10   37.30    7.80
  16   8 -10   37.10    8.30
 -14  -8   8   46.90    9.90
 -14  -8   8   42.60    8.70
  14   8  -8   40.40    8.60
  14   8  -8   52.49    8.30
 -12  -8   6   25.50    6.30
 -12  -8   6   10.70    4.70
  12   8  -6   16.00    4.60
  12   8  -6   15.90    5.10
 -10  -8   4  165.38   15.90
 -10  -8   4  141.89   15.60
 -10  -8   4  138.89   15.80
 -10  -8   4  159.58   16.90
  10   8  -4  166.48   16.20
  10   8  -4  149.99   15.60
  10   8  -4  148.99   15.30
  10   8  -4  143.09   15.80
  -8  -8   2  234.08   24.30
  -8  -8   2  269.77   23.80
  -8  -8   2  264.37   24.50
   8   8  -2  277.67   24.40
   8   8  -2  247.48   23.80
   8   8  -2  241.18   23.60
   8   8  -2  248.08   23.90
   8   8  -2  249.68   23.60
  -6  -8   0  201.98   18.60
  -6  -8   0  223.88   20.30
  -6  -8   0  185.98   20.00
  -6  -8   0  180.08   19.80
   6   8   0  210.58   19.30
   6   8   0  220.38   18.70
   6   8   0  200.28   20.40
   6   8   0  177.18   19.70
  -4  -8  -2  278.57   27.40
  -4  -8  -2  295.77   28.10
  -4  -8  -2  294.17   24.80
   4   8   2  276.77   26.30
   4   8   2  301.87   28.20
   4   8   2  283.47   27.70
  -2  -8  -4   80.99   11.00
  -2  -8  -4   80.89   10.60
  -2  -8  -4   57.69    9.70
   2   8   4   70.89   10.80
   2   8   4   72.99    9.60
   2   8   4   76.59   10.40
   0  -8  -6  122.09   14.30
   0  -8  -6   93.79   11.30
   0  -8  -6   92.69   12.90
   0   8   6   80.79   12.20
   0   8   6  114.39   14.40
   0   8   6  116.99   13.40
   2  -8  -8    9.10    5.30
   2  -8  -8   13.80    4.30
   2  -8  -8   17.00    6.40
  -2   8   8   18.60    6.60
  -2   8   8   19.30    6.00
  -2   8   8   12.60    6.60
   4  -8 -10   34.90    9.30
   4  -8 -10   49.50   10.70
  -4   8  10   28.50    8.10
  -4   8  10   47.20   11.00
  -4   8  10   36.90   10.20
   6  -8 -12   59.99   14.30
  -6   8  12   71.69   15.30
  -6   8  12   91.59   14.40
 -17  -7  11   -0.90    4.10
 -17  -7  11   -0.50    3.50
  17   7 -11    1.70    3.20
  17   7 -11    3.20    3.50
 -15  -7   9   31.00    8.00
 -15  -7   9   38.00    9.20
  15   7  -9   30.70    7.60
  15   7  -9   31.70    7.40
 -13  -7   7  147.99   18.20
 -13  -7   7  152.08   17.90
  13   7  -7  206.98   19.00
  13   7  -7  191.48   18.90
 -11  -7   5  207.58   19.90
 -11  -7   5  180.48   19.40
 -11  -7   5  174.18   20.20
  11   7  -5  195.68   19.70
  11   7  -5  212.58   20.10
  11   7  -5  212.58   18.90
  -9  -7   3    5.30    2.80
  -9  -7   3    4.90    3.10
  -9  -7   3    0.90    2.00
   9   7  -3    1.90    1.80
   9   7  -3    3.40    2.30
   9   7  -3    3.00    2.30
   9   7  -3    4.20    2.40
  -7  -7   1   35.60    7.20
  -7  -7   1   28.40    6.30
  -7  -7   1   54.29    6.30
   7   7  -1   45.10    6.50
   7   7  -1   44.80    6.70
   7   7  -1   40.40    6.00
   7   7  -1   44.60    6.90
  -5  -7  -1  861.41   69.59
  -5  -7  -1  765.02   69.69
  -5  -7  -1  793.72   69.59
  -5  -7  -1  845.72   67.79
   5   7   1  757.92   69.49
   5   7   1  902.61   70.49
   5   7   1  824.32   68.49
  -3  -7  -3  252.57   25.20
  -3  -7  -3  237.38   25.10
   3   7   3  284.17   26.20
   3   7   3  232.58   24.80
   3   7   3  300.67   24.60
  -1  -7  -5   23.50    6.30
  -1  -7  -5   13.00    4.90
   1   7   5   15.80    5.10
   1   7   5   23.30    6.00
   1   7   5   14.40    6.00
   1  -7  -7   90.29   11.40
   1  -7  -7   59.69   10.30
  -1   7   7   61.59   10.30
  -1   7   7  108.79   12.30
  -1   7   7   62.19   11.10
   3  -7  -9    1.40    3.20
   3  -7  -9    2.80    3.30
  -3   7   9    1.60    3.30
  -3   7   9    4.30    4.50
  -3   7   9   -2.20    3.40
   5  -7 -11  145.79   19.90
   5  -7 -11  161.38   19.20
  -5   7  11  170.68   18.90
  -5   7  11  197.58   21.00
  -5   7  11  176.98   21.70
   7  -7 -13   13.00    6.60
  -7   7  13   22.00    8.10
  -7   7  13   26.40   10.10
 -18  -6  12   -0.20    3.60
 -18  -6  12    2.60    4.70
  18   6 -12    6.30    4.30
  18   6 -12    8.20    4.20
 -16  -6  10   19.30    7.00
 -16  -6  10   36.20    8.20
  16   6 -10   20.30    6.40
  16   6 -10   31.70    7.40
 -14  -6   8   64.19   10.00
 -14  -6   8   62.29   10.40
  14   6  -8   94.79   11.30
  14   6  -8   81.59   10.70
 -12  -6   6   29.30    7.40
 -12  -6   6   36.70    7.30
 -12  -6   6   47.30    8.30
  12   6  -6   39.40    7.80
  12   6  -6   34.70    7.00
 -10  -6   4   14.50    4.90
 -10  -6   4   19.10    4.90
 -10  -6   4   23.00    4.60
  10   6  -4   17.20    4.60
  10   6  -4   20.60    4.50
  10   6  -4   17.10    4.90
  -8  -6   2  143.09   15.70
  -8  -6   2  190.68   17.30
  -8  -6   2  161.88   17.00
  -8  -6   2  164.68   15.40
   8   6  -2  193.08   16.60
   8   6  -2  164.98   16.30
   8   6  -2  134.89   15.70
  -6  -6   0   -1.80    1.90
  -6  -6   0    0.40    1.50
  -6  -6   0    0.30    2.30
   6   6   0    1.60    1.90
   6   6   0    1.20    1.50
   6   6   0   -1.70    1.50
  -4  -6  -2  390.16   32.10
  -4  -6  -2  334.47   32.10
  -4  -6  -2  367.06   29.80
  -4  -6  -2  323.17   31.90
   4   6   2  362.66   32.60
   4   6   2  339.77   31.90
   4   6   2  349.57   30.70
  -2  -6  -4   70.19   10.30
  -2  -6  -4   91.09   10.00
  -2  -6  -4   67.49   10.10
   2   6   4   88.99   10.10
   2   6   4   71.79   10.50
   2   6   4   94.79   10.90
   0  -6  -6   26.50    6.90
   0  -6  -6   33.80    5.70
   0  -6  -6   47.50    9.00
   0   6   6   29.70    7.10
   0   6   6   38.00    8.00
   0   6   6   40.10    9.00
   2  -6  -8    4.60    3.80
   2  -6  -8    0.30    2.50
   2  -6  -8   -1.70    2.70
  -2   6   8    1.70    2.80
  -2   6   8    0.20    3.20
  -2   6   8    2.90    3.60
   4  -6 -10   12.60    6.70
   4  -6 -10   31.40    7.60
   4  -6 -10   12.50    5.90
  -4   6  10   14.30    6.80
  -4   6  10   22.20    6.20
  -4   6  10   18.00    6.10
   6  -6 -12   59.69   12.80
  -6   6  12   62.69   14.50
  -6   6  12   47.60   11.10
 -17  -5  11    9.70    4.90
 -17  -5  11    7.10    4.90
  17   5 -11    1.80    3.40
  17   5 -11    2.30    3.80
 -15  -5   9   58.59    9.40
 -15  -5   9   36.60    8.50
  15   5  -9   60.99    9.30
  15   5  -9   54.19    8.70
 -13  -5   7  167.78   17.30
 -13  -5   7  145.49   16.80
  13   5  -7  164.28   16.90
  13   5  -7  141.09   16.40
 -11  -5   5  131.09   15.00
 -11  -5   5  127.39   14.70
 -11  -5   5  134.39   14.60
  11   5  -5  137.99   13.00
  11   5  -5  124.69   14.00
  11   5  -5  139.69   14.60
  -9  -5   3  105.39   11.80
  -9  -5   3  122.19   13.00
  -9  -5   3  135.99   13.80
   9   5  -3  125.19   12.60
   9   5  -3  107.99   12.50
   9   5  -3  139.69   12.40
  -7  -5   1  197.18   21.10
  -7  -5   1  221.18   20.60
  -7  -5   1  228.28   21.70
  -7  -5   1  264.17   20.10
   7   5  -1  204.58   20.70
   7   5  -1  223.18   19.90
   7   5  -1  234.58   20.90
   7   5  -1  213.58   21.00
  -5  -5  -1  590.34   54.59
  -5  -5  -1  662.53   54.69
  -5  -5  -1  662.13   53.09
   5   5   1  652.03   53.09
   5   5   1  577.24   54.29
   5   5   1  688.63   54.99
  -3  -5  -3   92.19   10.60
  -3  -5  -3   89.59   11.10
  -3  -5  -3   95.49    8.40
  -3  -5  -3   80.69   10.70
   3   5   3  102.09   10.00
   3   5   3   82.79   10.60
   3   5   3   86.99   11.20
  -1  -5  -5  259.37   27.30
  -1  -5  -5  267.27   26.60
  -1  -5  -5  302.67   27.90
   1   5   5  330.37   27.60
   1   5   5  281.47   28.40
   1   5   5  337.97   28.00
   1  -5  -7   -1.20    2.80
   1  -5  -7    0.10    2.20
   1  -5  -7    0.40    2.40
  -1   5   7    1.70    3.00
  -1   5   7    2.50    3.30
  -1   5   7    1.20    2.60
   3  -5  -9   29.00    8.60
   3  -5  -9   36.30    7.90
   3  -5  -9   43.20    9.10
  -3   5   9   49.99   11.10
  -3   5   9   43.70    7.50
  -3   5   9   55.59    9.90
   5  -5 -11  173.78   21.00
   5  -5 -11  184.58   19.60
  -5   5  11  145.79   20.60
  -5   5  11  202.18   20.70
   7  -5 -13  121.69   24.80
   7  -5 -13  145.69   19.30
  -7   5  13  145.59   18.70
  -7   5  13  172.88   21.00
 -18  -4  12    0.40    3.60
 -18  -4  12    3.20    4.60
  18   4 -12    1.90    3.30
  18   4 -12    2.30    3.70
 -16  -4  10    2.40    3.20
 -16  -4  10   -0.10    3.00
  16   4 -10   -0.40    2.30
  16   4 -10    1.10    3.60
 -14  -4   8    4.20    3.50
 -14  -4   8    0.00    3.00
  14   4  -8    2.60    2.90
  14   4  -8    2.60    3.00
 -12  -4   6   57.69    8.00
 -12  -4   6   45.60    7.40
 -12  -4   6   54.69    8.40
  12   4  -6   42.30    6.90
  12   4  -6   41.20    6.60
  12   4  -6   43.70    7.10
 -10  -4   4   16.10    4.60
 -10  -4   4   10.10    3.80
  10   4  -4    5.80    3.40
  10   4  -4   13.30    3.40
  10   4  -4   10.10    3.70
  -8  -4   2    8.40    2.50
  -8  -4   2   13.00    4.40
  -8  -4   2   14.00    3.80
  -8  -4   2    6.20    3.10
   8   4  -2   13.30    3.50
   8   4  -2   13.50    3.10
   8   4  -2   15.50    3.90
  -6  -4   0  448.66   42.10
  -6  -4   0  538.45   42.70
   6   4   0  447.56   41.50
   6   4   0  466.75   40.20
   6   4   0  522.35   42.30
   6   4   0  519.65   41.90
  -4  -4  -2    1.80    1.40
  -4  -4  -2    0.60    1.90
  -4  -4  -2    3.50    2.10
   4   4   2    0.20    1.90
   4   4   2   -1.20    1.50
   4   4   2    2.60    1.50
  -2  -4  -4  188.08   19.00
  -2  -4  -4  207.18   16.60
  -2  -4  -4  173.58   19.30
   2   4   4  169.58   18.90
   2   4   4  230.58   18.90
   2   4   4  208.88   20.30
   0  -4  -6   -2.90    1.50
   0  -4  -6   -0.40    2.20
   0  -4  -6    0.60    2.60
   0   4   6   -2.40    2.20
   0   4   6    0.00    1.80
   0   4   6    0.90    2.50
   2  -4  -8   -1.00    2.70
   2  -4  -8    0.60    3.00
   2  -4  -8    3.40    2.70
  -2   4   8    0.30    3.30
  -2   4   8    1.00    3.30
  -2   4   8    3.10    2.90
   4  -4 -10    5.90    4.00
   4  -4 -10    2.40    3.10
  -4   4  10    1.60    4.10
  -4   4  10    2.40    3.40
   6  -4 -12    7.40    4.80
   6  -4 -12    4.50    3.80
  -6   4  12    3.10    4.00
  -6   4  12    9.80    5.70
   8  -4 -14    6.90    5.70
   8  -4 -14   16.60    6.50
  -8   4  14   10.20    9.80
  -8   4  14   13.80    6.90
 -19  -3  13   24.00    7.90
 -19  -3  13   18.60    7.50
  19   3 -13   34.50    9.30
  19   3 -13   20.90    7.10
 -17  -3  11   -2.90    3.00
 -17  -3  11   -1.30    3.10
  17   3 -11   -1.20    2.30
  17   3 -11    2.40    3.40
 -15  -3   9   99.49   11.50
 -15  -3   9   67.39   10.40
  15   3  -9   54.49    9.00
  15   3  -9   57.79    9.40
 -13  -3   7  225.68   21.80
 -13  -3   7  223.38   21.90
  13   3  -7  193.38   20.90
  13   3  -7  210.08   21.00
 -11  -3   5   22.20    6.10
 -11  -3   5   48.10    8.30
  11   3  -5   28.40    6.00
  11   3  -5   33.90    4.90
  11   3  -5   31.30    6.30
  -9  -3   3  139.59   15.60
  -9  -3   3  133.49   14.10
  -9  -3   3  147.69   15.40
   9   3  -3  161.48   14.90
   9   3  -3  177.98   15.80
   9   3  -3  163.68   13.80
  -7  -3   1  641.04   52.99
  -7  -3   1  686.53   51.49
  -7  -3   1  590.94   53.49
  -7  -3   1  612.94   53.69
   7   3  -1  624.14   52.39
   7   3  -1  616.04   53.19
   7   3  -1  599.44   52.89
  -5  -3  -1  634.04   51.79
  -5  -3  -1  634.84   50.29
  -5  -3  -1  595.04   51.59
   5   3   1  612.64   49.20
   5   3   1  615.94   51.19
   5   3   1  523.85   50.99
  -3  -3  -3  853.31   75.59
  -3  -3  -3  910.61   73.49
  -3  -3  -3  920.31   75.49
   3   3   3  822.52   75.29
   3   3   3 1028.70   74.09
   3   3   3  848.12   75.59
  -1  -3  -5   24.50    5.70
  -1  -3  -5   14.30    4.20
   1   3   5   12.60    3.60
   1   3   5   13.70    4.50
   1   3   5   16.70    4.60
   1  -3  -7   56.39    8.30
   1  -3  -7   65.09    9.40
  -1   3   7   83.39    9.20
  -1   3   7   58.09    8.20
  -1   3   7   55.49    9.20
   3  -3  -9    2.70    3.80
   3  -3  -9    0.90    2.90
  -3   3   9    6.80    3.90
  -3   3   9   -2.10    2.40
   5  -3 -11  188.68   21.10
   5  -3 -11  174.78   19.90
  -5   3  11  158.58   20.60
  -5   3  11  198.78   20.10
   7  -3 -13   44.50   11.20
   7  -3 -13   58.49   10.80
  -7   3  13   35.30   10.10
  -7   3  13   40.40   10.00
 -18  -2  12   97.79   13.90
 -18  -2  12  103.79   14.60
  18   2 -12  100.49   14.00
  18   2 -12   95.69   13.20
 -16  -2  10    0.40    3.00
 -16  -2  10    3.10    3.70
  16   2 -10    0.20    2.50
  16   2 -10    2.10    2.90
 -14  -2   8   20.50    6.00
 -14  -2   8   32.70    7.20
  14   2  -8   21.00    5.70
  14   2  -8   22.00    5.60
 -12  -2   6   89.79   12.40
 -12  -2   6  127.99   13.50
 -12  -2   6  117.99   12.60
  12   2  -6  106.69   12.30
  12   2  -6   95.39   11.90
  12   2  -6  109.49   10.90
 -10  -2   4  403.16   32.50
 -10  -2   4  333.57   32.90
 -10  -2   4  372.46   33.10
  10   2  -4  350.86   32.60
  10   2  -4  349.17   32.50
  10   2  -4  388.66   32.10
  -8  -2   2  408.56   36.00
  -8  -2   2  413.76   33.90
  -8  -2   2  431.66   35.80
   8   2  -2  358.06   34.90
   8   2  -2  408.16   35.10
   8   2  -2  418.36   33.90
  -6  -2   0 1009.00   91.89
  -6  -2   0 1088.39   89.79
  -6  -2   0 1174.58   92.59
   6   2   0 1109.59   91.39
   6   2   0 1148.89   91.69
   6   2   0 1141.29   89.89
   6   2   0 1151.08   92.29
  -4  -2  -2   50.89    7.20
  -4  -2  -2   57.49    6.20
  -4  -2  -2   66.39    7.70
   4   2   2   51.99    7.30
   4   2   2   43.40    6.80
  -2  -2  -4   79.59    7.00
  -2  -2  -4   75.49    9.00
  -2  -2  -4   60.59    8.50
   2   2   4   71.29    9.20
   2   2   4   78.99    8.90
   2   2   4   57.59    7.00
   0  -2  -6   46.30    4.90
   0  -2  -6   50.19    7.30
   0  -2  -6   38.00    6.90
   0   2   6   46.60    6.90
   0   2   6   42.90    6.10
   0   2   6   46.50    7.60
   2  -2  -8  305.47   29.90
   2  -2  -8  334.47   30.10
  -2   2   8  337.27   29.20
  -2   2   8  335.77   29.50
  -2   2   8  269.97   30.10
   4  -2 -10   39.50    9.30
   4  -2 -10   45.00    9.00
  -4   2  10   33.70    9.00
  -4   2  10   53.69    7.20
  -4   2  10   31.10    7.70
   6  -2 -12    7.80    4.60
   6  -2 -12    5.00    4.60
  -6   2  12    3.20    3.30
   8  -2 -14  107.39   14.80
   8  -2 -14   85.29   14.30
  -8   2  14   70.49   12.70
  -8   2  14   90.79   14.20
 -19  -1  13   24.80    8.00
 -19  -1  13   21.80    6.80
  19   1 -13   24.80    7.20
  19   1 -13   14.00    5.80
 -17  -1  11   22.80    6.40
 -17  -1  11   19.30    6.40
  17   1 -11   16.60    6.10
  17   1 -11   16.00    5.90
 -15  -1   9   -1.50    2.70
 -15  -1   9    2.80    3.20
  15   1  -9   -2.10    2.10
  15   1  -9    1.90    2.90
 -13  -1   7    0.10    2.10
 -13  -1   7    1.40    2.40
 -13  -1   7   -0.30    2.50
  13   1  -7    3.10    2.20
  13   1  -7    1.50    2.30
  13   1  -7    1.60    2.40
 -11  -1   5  262.87   24.40
 -11  -1   5  269.87   24.60
  11   1  -5  234.68   23.50
  11   1  -5  237.38   23.50
  11   1  -5  265.97   22.90
  -9  -1   3   49.90    7.00
  -9  -1   3   40.50    5.70
  -9  -1   3   41.20    6.70
   9   1  -3   45.40    6.30
   9   1  -3   43.50    6.10
  -7  -1   1   22.60    2.90
  -7  -1   1   25.60    5.00
  -7  -1   1   21.50    4.90
  -7  -1   1   26.40    5.70
   7   1  -1   19.60    4.60
   7   1  -1   24.70    3.70
   7   1  -1   35.50    4.90
  -5  -1  -1  471.75   42.30
  -5  -1  -1  528.25   42.80
   5   1   1  479.35   41.90
   5   1   1  513.55   42.00
   5   1   1  479.05   42.40
  -3  -1  -3  201.58   18.70
  -3  -1  -3  194.68   17.20
  -3  -1  -3  195.78   18.60
   3   1   3  196.48   18.60
   3   1   3  200.68   18.80
   3   1   3  184.78   16.40
  -1  -1  -5    7.00    2.00
  -1  -1  -5    3.30    2.50
  -1  -1  -5    4.60    2.80
   1   1   5    5.90    3.00
   1   1   5    7.40    3.20
   1   1   5    4.10    2.00
   1  -1  -7   38.80    6.90
   1  -1  -7   33.90    7.40
  -1   1   7   43.40    6.50
  -1   1   7   45.40    6.40
  -1   1   7   49.60    9.50
   3  -1  -9  137.69   17.80
   3  -1  -9  184.98   19.00
  -3   1   9  183.18   17.20
  -3   1   9  184.58   19.60
   5  -1 -11    1.10    3.50
   5  -1 -11    3.40    3.40
  -5   1  11    1.10    3.10
  -5   1  11   -2.90    3.20
   7  -1 -13    4.60    4.00
   7  -1 -13    0.50    4.10
  -7   1  13    7.90    4.90
  -7   1  13    3.10    4.30
 -18   0  12   39.00    9.10
 -18   0  12   28.50    8.30
  18   0 -12   16.40    5.80
  18   0 -12   18.20    6.60
 -16   0  10   25.40    7.10
 -16   0  10   58.39   11.10
  16   0 -10   56.09   10.50
  16   0 -10   34.30    7.50
 -14   0   8    2.50    2.80
 -14   0   8   10.10    4.60
  14   0  -8   13.00    4.00
  14   0  -8    7.90    3.70
 -12   0   6   77.69    9.30
 -12   0   6   74.49    9.70
  12   0  -6   61.79    8.70
  12   0  -6   61.59    8.80
  12   0  -6   72.59    8.20
 -10   0   4  217.68   21.50
 -10   0   4  212.98   22.30
 -10   0   4  269.27   23.30
  10   0  -4  208.88   21.80
  10   0  -4  299.17   22.30
  -8   0   2  297.97   25.50
  -8   0   2  259.17   23.70
  -8   0   2  279.57   25.30
   8   0  -2  277.27   24.80
   8   0  -2  257.57   24.80
   8   0  -2  285.87   23.20
  -6   0   0 3485.05  290.57
  -6   0   0 3656.83  290.87
  -6   0   0 3731.53  290.47
   6   0   0 3640.14  289.87
   6   0   0 3486.25  290.47
  -4   0  -2    2.30    2.40
  -4   0  -2    1.40    1.90
   4   0   2    1.80    2.10
   4   0   2    2.80    2.70
  -2   0  -4  185.18   18.30
  -2   0  -4  200.18   16.90
  -2   0  -4  166.88   17.80
   2   0   4  186.38   18.00
   2   0   4  164.28   18.20
   2   0   4  201.88   16.50
   0   0  -6  105.79   11.70
   0   0  -6   93.29    9.50
   0   0   6  103.19   10.30
   0   0   6   75.59   11.10
   0   0   6   92.09   10.50
   2   0  -8   94.69   12.40
   2   0  -8  103.59   13.10
  -2   0   8  113.79   13.70
  -2   0   8  124.29   12.60
   4   0 -10   44.70    9.30
   4   0 -10   46.20    9.20
  -4   0  10   44.10    8.30
  -4   0  10   25.70    7.40
   6   0 -12   70.59   13.00
   6   0 -12   46.40   10.50
  -6   0  12   58.19   10.80
   8   0 -14   63.89   12.50
  -8   0  14   40.60    9.50
  -8   0  14   50.39   11.60
 -19   1  13   36.90    8.80
 -19   1  13   29.60    8.60
  19  -1 -13   18.60    6.50
  19  -1 -13   14.70    5.30
 -17   1  11   18.10    6.20
 -17   1  11   12.10    5.40
  17  -1 -11   23.30    6.90
  17  -1 -11   20.90    6.20
 -15   1   9    2.20    3.90
 -15   1   9    3.10    2.80
  15  -1  -9    1.50    2.60
  15  -1  -9    1.00    2.60
 -13   1   7    6.90    3.70
 -13   1   7    1.80    2.40
 -13   1   7    1.00    2.90
  13  -1  -7    1.20    2.20
  13  -1  -7    3.80    2.30
  13  -1  -7    2.20    2.50
 -11   1   5  238.58   24.50
 -11   1   5  247.48   25.20
  11  -1  -5  260.47   24.30
  11  -1  -5  295.87   24.20
  11  -1  -5  265.77   24.70
  -9   1   3   52.99    7.30
  -9   1   3   49.40    6.90
  -9   1   3   52.59    6.00
   9  -1  -3   52.69    6.80
   9  -1  -3   35.40    6.10
  -7   1   1   28.70    3.90
  -7   1   1   27.30    5.60
  -7   1   1   30.10    6.10
   7  -1  -1   28.60    5.00
   7  -1  -1   31.50    6.10
   7  -1  -1   42.60    4.60
  -5   1  -1  482.45   43.90
  -5   1  -1  556.94   44.80
  -5   1  -1  515.45   44.10
   5  -1   1  464.35   44.30
   5  -1   1  594.34   43.90
   5  -1   1  504.35   44.20
  -3   1  -3  168.68   18.70
  -3   1  -3  197.78   18.50
   3  -1   3  211.48   17.00
   3  -1   3  194.28   18.60
   3  -1   3  197.58   19.10
  -1   1  -5    6.20    2.40
  -1   1  -5    7.00    2.90
  -1   1  -5    2.20    2.60
   1  -1   5    2.30    2.20
   1  -1   5    8.60    3.50
   1  -1   5    9.40    2.70
   1   1  -7   45.30    7.30
   1   1  -7   39.00    6.40
   1   1  -7   41.30    5.80
  -1  -1   7   36.60    8.30
  -1  -1   7   48.70    6.70
   3   1  -9  156.08   16.60
   3   1  -9  177.18   18.20
  -3  -1   9  153.28   16.20
  -3  -1   9  145.49   15.10
  -3  -1   9  141.59   17.20
   5   1 -11    0.30    2.90
   5   1 -11    2.30    3.70
  -5  -1  11   -2.60    3.00
  -5  -1  11    4.00    3.10
   7   1 -13   -0.10    4.20
  -7  -1  13    0.00    3.10
  -7  -1  13    1.10    3.90
 -18   2  12   84.79   13.40
 -18   2  12  104.49   14.40
  18  -2 -12   97.09   12.30
  18  -2 -12   80.69   13.20
 -16   2  10   -0.70    2.40
 -16   2  10    5.90    4.10
  16  -2 -10    0.00    2.50
  16  -2 -10    0.90    2.70
 -14   2   8   30.30    6.80
 -14   2   8   22.30    6.60
  14  -2  -8   25.20    6.10
  14  -2  -8   24.90    6.00
  14  -2  -8   38.10    6.20
 -12   2   6   97.49   11.90
 -12   2   6   99.29   11.70
 -12   2   6  115.39   13.30
  12  -2  -6  108.89   11.30
  12  -2  -6   93.59   11.70
  12  -2  -6  112.09   11.70
 -10   2   4  363.76   34.90
 -10   2   4  390.16   34.40
  10  -2  -4  419.96   34.30
  10  -2  -4  373.16   34.20
  -8   2   2  430.46   40.30
  -8   2   2  523.85   41.50
  -8   2   2  432.16   39.40
   8  -2  -2  503.05   40.30
   8  -2  -2  482.55   40.70
   8  -2  -2  463.75   38.70
  -6   2   0 1163.08  101.89
  -6   2   0 1221.08  101.99
  -6   2   0 1252.67  100.29
   6  -2   0 1191.28  102.29
   6  -2   0 1203.88  101.09
   6  -2   0 1381.16  101.39
  -4   2  -2   48.40    7.00
  -4   2  -2   61.79    7.10
  -4   2  -2   52.09    5.60
  -4   2  -2   59.09    7.60
   4  -2   2   57.69    7.60
   4  -2   2   64.29    8.10
   4  -2   2   58.39    5.70
  -2   2  -4   73.39    9.50
  -2   2  -4   80.39    9.10
   2  -2   4   76.79   10.30
   2  -2   4   68.59    9.10
   2  -2   4   98.39    8.60
   0   2  -6   52.89    6.10
   0   2  -6   34.30    6.00
   0   2  -6   38.90    7.80
   0  -2   6   49.50    6.20
   0  -2   6   36.30    8.10
   2   2  -8  317.27   28.70
   2   2  -8  316.27   30.70
   2   2  -8  316.37   29.50
  -2  -2   8  330.87   31.30
  -2  -2   8  327.67   29.40
  -2  -2   8  322.87   28.60
   4   2 -10   30.50    8.30
   4   2 -10   32.50    7.10
  -4  -2  10   39.00    7.60
  -4  -2  10   30.50    8.10
   6   2 -12    7.60    5.30
  -6  -2  12    5.80    3.90
   8   2 -14   89.79   15.60
  -8  -2  14   63.89   12.20
  -8  -2  14   42.10   10.70
 -19   3  13   15.40    7.20
 -19   3  13   21.90    7.00
  19  -3 -13   28.00    8.00
 -17   3  11   -2.00    3.20
 -17   3  11    4.90    3.90
  17  -3 -11    4.80    4.20
  17  -3 -11   -1.20    2.70
 -15   3   9   75.19   11.10
 -15   3   9  103.89   13.10
  15  -3  -9   71.09    9.70
  15  -3  -9   77.09   11.20
 -13   3   7  198.78   22.00
 -13   3   7  258.47   23.80
 -13   3   7  237.78   22.50
  13  -3  -7  232.68   21.50
  13  -3  -7  212.48   22.00
  13  -3  -7  227.58   21.50
 -11   3   5   31.60    6.90
 -11   3   5   28.90    6.40
 -11   3   5   24.00    5.50
  11  -3  -5   22.70    5.10
  11  -3  -5   33.40    5.30
  11  -3  -5   39.10    5.90
  -9   3   3  186.08   17.70
  -9   3   3  160.58   18.20
  -9   3   3  152.38   17.30
   9  -3  -3  187.78   17.80
   9  -3  -3  203.78   16.20
   9  -3  -3  189.28   18.00
  -7   3   1  685.73   57.39
  -7   3   1  662.63   56.59
  -7   3   1  646.04   57.79
   7  -3  -1  681.13   56.29
   7  -3  -1  643.04   57.69
   7  -3  -1  763.02   57.19
  -5   3  -1  624.04   53.49
  -5   3  -1  618.14   51.89
  -5   3  -1  609.74   53.29
   5  -3   1  574.24   53.49
   5  -3   1  730.63   53.59
  -3   3  -3  915.91   79.49
  -3   3  -3  875.51   79.69
  -3   3  -3 1037.10   79.09
   3  -3   3  928.41   80.09
   3  -3   3  965.90   80.59
   3  -3   3 1005.40   78.59
  -1   3  -5   24.90    4.70
  -1   3  -5   12.60    4.10
   1  -3   5   12.60    3.50
   1  -3   5   15.30    3.60
   1  -3   5   11.00    4.40
   1   3  -7   65.69    8.30
   1   3  -7   93.89   10.50
  -1  -3   7   71.39    8.40
  -1  -3   7   64.79    8.40
  -1  -3   7   51.79    9.40
   3   3  -9    3.50    2.60
   3   3  -9    2.20    3.70
   3   3  -9    8.10    3.40
  -3  -3   9    4.70    3.10
  -3  -3   9    7.20    3.90
   5   3 -11  196.48   20.60
  -5  -3  11  160.88   19.20
  -5  -3  11  142.49   17.40
   7   3 -13   55.89   12.20
  -7  -3  13   39.80    9.40
  -7  -3  13   46.80   11.00
 -18   4  12    6.20    4.30
 -18   4  12    0.80    4.00
  18  -4 -12    2.20    3.40
[truncated: 259,612 more chars]
