# Supplementary material for: Poly[di­aqua­[μ-1,4-bis­(pyridin-4-ylmeth­yl)pip­era­zine][μ-4-(carboxyl­atoeth­yl)benzoato]nickel(II)]
Source: IUCrdata. 2023 Sep 22;8(Pt 9):x230788. doi: 10.1107/S2414314623007885 (PMC10561224; doi:10.1107/S2414314623007885)
Supplement: Supplementary file 2 [file x-08-x230788-Isup2.hkl]

data_I                                                                          
_shelx_title ' c2c_b.res in Cc'                                                 
_shelx_refln_list_code          4                                               
_shelx_F_calc_maximum      326.85                                               
_exptl_crystal_F_000      1168.00                                               
_reflns_d_resolution_high  0.8273                                               
                                                                                
loop_                                                                           
 _space_group_symop_operation_xyz                                               
 'x, y, z'                                                                      
 'x, -y, z+1/2'                                                                 
 'x+1/2, y+1/2, z'                                                              
 'x+1/2, -y+1/2, z+1/2'                                                         
                                                                                
_cell_length_a    17.2817                                                       
_cell_length_b    16.3243                                                       
_cell_length_c    12.6975                                                       
_cell_angle_alpha  90.000                                                       
_cell_angle_beta  131.754                                                       
_cell_angle_gamma  90.000                                                       
                                                                                
_shelx_F_squared_multiplier     1.000                                           
                                                                                
loop_                                                                           
 _refln_index_h                                                                 
 _refln_index_k                                                                 
 _refln_index_l                                                                 
 _refln_F_squared_calc                                                          
 _refln_F_squared_meas                                                          
 _refln_F_squared_sigma                                                         
 _refln_observed_status                                                         
  11   1 -15          3.32        -13.77        38.35 o                         
  13   1 -15         86.09        103.11        45.19 o                         
  15   1 -15        552.42        626.26        83.83 o                         
  12   2 -15         22.36         47.13        43.06 o                         
  14   2 -15        699.09        758.69       105.43 o                         
  16   2 -15         19.17         10.47        57.80 o                         
  13   3 -15        818.23        796.88       218.97 o                         
  15   3 -15        156.18        128.24        91.92 o                         
  14   4 -15        275.51        250.85       130.58 o                         
   8   0 -14        886.67       1097.75       214.77 o                         
  10   0 -14        193.53         30.50        51.55 o                         
  12   0 -14       1103.38       1176.15       148.22 o                         
  14   0 -14        146.46        121.12       131.44 o                         
  16   0 -14         68.78         85.03        48.19 o                         
  18   0 -14        102.45        128.63        61.07 o                         
   7   1 -14       1394.94       1329.53       177.42 o                         
   9   1 -14        464.83        480.78       102.13 o                         
  11   1 -14        151.59         92.64        39.24 o                         
  13   1 -14        272.35        245.00        54.56 o                         
  15   1 -14        491.72        558.72        64.12 o                         
  17   1 -14         75.92         36.69        31.64 o                         
   8   2 -14       1312.96       1633.65       147.52 o                         
  10   2 -14       1458.96       1515.88       132.90 o                         
  12   2 -14         38.74         15.56        31.28 o                         
  14   2 -14       2414.47       2930.82       153.20 o                         
  16   2 -14       2007.38       2018.06       116.35 o                         
  18   2 -14        197.81        227.05        50.34 o                         
   7   3 -14        459.37        564.51       109.16 o                         
   9   3 -14        841.90       1001.60       141.72 o                         
  11   3 -14        847.02        980.49       119.21 o                         
  13   3 -14       1738.57       1680.73       139.52 o                         
  15   3 -14       1160.22       1147.62        88.10 o                         
  17   3 -14         31.76         46.16        35.05 o                         
   8   4 -14        209.51        207.92        62.29 o                         
  10   4 -14         40.81         11.19        39.09 o                         
  12   4 -14        141.28        244.03        79.24 o                         
  14   4 -14        157.68        185.96        55.15 o                         
  16   4 -14         10.88         15.19        41.10 o                         
  18   4 -14         11.43         12.67        35.81 o                         
   9   5 -14         46.50         -1.66        56.41 o                         
  11   5 -14         81.08        155.14        68.25 o                         
  13   5 -14        144.35         64.09        43.98 o                         
  15   5 -14        197.37        114.02        54.12 o                         
  17   5 -14        330.19        398.76        78.24 o                         
  10   6 -14        258.65        272.68        85.62 o                         
  12   6 -14        239.79        218.82        67.47 o                         
  14   6 -14         93.89         53.79        67.35 o                         
  16   6 -14        207.64        352.28       119.89 o                         
  11   7 -14        769.64       1322.88       408.19 o                         
  13   7 -14         62.31         83.38        57.29 o                         
  15   7 -14        640.54        676.36        99.91 o                         
   5   1 -13        286.87        309.80        66.50 o                         
   7   1 -13         61.56         29.30        40.65 o                         
   9   1 -13       1517.20       1527.08       111.32 o                         
  11   1 -13         35.05         36.19        33.12 o                         
  13   1 -13         69.85         23.68        24.36 o                         
  15   1 -13         91.93         76.01        32.27 o                         
  17   1 -13        143.33        124.31        41.06 o                         
  19   1 -13        453.44        305.82        52.21 o                         
   4   2 -13        481.38        507.70       109.91 o                         
   6   2 -13        148.62        194.99        89.29 o                         
   8   2 -13        866.40        751.87       147.09 o                         
  10   2 -13        114.63        172.65        43.71 o                         
  12   2 -13        693.70        730.74       126.43 o                         
  14   2 -13        195.95        187.94        41.34 o                         
  16   2 -13        502.91        367.56        55.47 o                         
  18   2 -13         75.88        103.34        40.30 o                         
   5   3 -13         57.24         92.26        46.98 o                         
   7   3 -13        720.95        922.12       112.65 o                         
   9   3 -13        437.68        536.98       118.06 o                         
  11   3 -13        790.25        857.90        83.71 o                         
  13   3 -13       2130.45       2317.73       155.13 o                         
  15   3 -13        785.65        855.86        96.66 o                         
  17   3 -13        424.30        445.48        61.28 o                         
  19   3 -13        376.86        475.53        79.23 o                         
   6   4 -13        808.63        697.26       100.26 o                         
   8   4 -13        862.80        995.47       163.76 o                         
  10   4 -13       2067.71       2494.60       177.09 o                         
  12   4 -13        505.91        521.66        68.33 o                         
  14   4 -13       2570.51       3019.33       169.09 o                         
  16   4 -13        414.24        372.74        61.73 o                         
  18   4 -13        569.87        766.74       143.83 o                         
   5   5 -13       1406.70       1551.92       147.48 o                         
   7   5 -13       2156.06       2268.12       192.83 o                         
   9   5 -13       2685.14       3569.67       845.26 o                         
  11   5 -13       1071.10        915.32       109.19 o                         
  13   5 -13       2186.25       2377.09       170.89 o                         
  15   5 -13       1907.99       2143.43       358.61 o                         
  17   5 -13        324.55        314.44        60.01 o                         
   6   6 -13       1469.87       1327.33       184.77 o                         
   8   6 -13       2208.50       2923.09       245.22 o                         
  10   6 -13        946.70        821.36       159.87 o                         
  12   6 -13       2178.93       2422.59       368.12 o                         
  14   6 -13       1532.23       1854.26       148.66 o                         
  16   6 -13        427.71        502.15        82.04 o                         
  18   6 -13         20.54         41.21        41.17 o                         
   7   7 -13        390.51        294.34        84.12 o                         
   9   7 -13       1492.78       1590.92       256.77 o                         
  11   7 -13        954.85       1031.95       121.74 o                         
  13   7 -13       1473.14       1636.12       142.31 o                         
  15   7 -13        201.02        243.19        60.35 o                         
  17   7 -13        154.03        180.77        56.37 o                         
   8   8 -13        439.58        585.86        96.88 o                         
  10   8 -13        347.97        184.54        57.20 o                         
  12   8 -13          9.01        -36.88        36.88 o                         
  14   8 -13         71.56         16.83        41.97 o                         
  16   8 -13        174.91        109.34        52.80 o                         
   9   9 -13         11.53          3.67        38.34 o                         
  11   9 -13         47.56         97.12        49.47 o                         
  13   9 -13         37.17         90.31        45.31 o                         
  15   9 -13         32.58          5.27        43.64 o                         
  10  10 -13          6.30        -35.00        42.06 o                         
  12  10 -13         30.96         54.57        47.66 o                         
  14  10 -13        152.42        139.17       116.84 o                         
   2   0 -12       2057.59       2443.09       316.15 o                         
   4   0 -12         91.55         63.27        53.26 o                         
   6   0 -12       1132.34       1004.27       207.81 o                         
   8   0 -12       2334.23       2312.08       481.01 o                         
  10   0 -12        153.99         65.38        61.00 o                         
  12   0 -12       1513.77       1387.35       142.10 o                         
  14   0 -12       8763.60       9110.09       563.70 o                         
  16   0 -12       4677.63       4074.70       298.04 o                         
  18   0 -12        345.35        296.25        74.86 o                         
  20   0 -12       2301.32       2488.94       336.68 o                         
   3   1 -12        501.94        612.05       103.99 o                         
   5   1 -12         19.98        -13.59        40.53 o                         
   7   1 -12        895.29       1049.12        91.53 o                         
   9   1 -12       4849.16       5290.34       251.49 o                         
  11   1 -12         11.49        -16.18        24.55 o                         
  13   1 -12       2861.52       2839.26       175.29 o                         
  15   1 -12       4877.60       4604.88       229.50 o                         
  17   1 -12       1065.78       1119.64        92.59 o                         
  19   1 -12       1325.04       1211.72        99.51 o                         
   2   2 -12        131.03         32.06        52.38 o                         
   4   2 -12         35.61          3.63        37.46 o                         
   6   2 -12        167.18        116.20        47.63 o                         
   8   2 -12       1039.14       1229.93       199.37 o                         
  10   2 -12         89.92         36.26        29.52 o                         
  12   2 -12        176.09        137.63        33.70 o                         
  14   2 -12        483.80        576.92        67.51 o                         
  16   2 -12         36.89         51.73        27.84 o                         
  18   2 -12       1757.79       1615.69       112.83 o                         
  20   2 -12        800.49        720.52        99.89 o                         
   3   3 -12        533.11        568.34        93.87 o                         
   5   3 -12         54.14        -11.47        41.44 o                         
   7   3 -12       1474.28       1725.81       183.27 o                         
   9   3 -12        104.40         64.10        41.99 o                         
  11   3 -12        101.49        103.71        32.21 o                         
  13   3 -12        383.26        404.54        58.16 o                         
  15   3 -12        673.50        769.98        73.92 o                         
  17   3 -12          2.17          9.76        27.83 o                         
  19   3 -12        329.65        336.13        55.85 o                         
   2   4 -12        771.96        710.34       106.40 o                         
   4   4 -12          3.41         -1.41        36.82 o                         
   6   4 -12        169.07        112.93        45.37 o                         
   8   4 -12        301.66        356.82        66.58 o                         
  10   4 -12        293.09        256.77       123.75 o                         
  12   4 -12        372.04        366.46        49.74 o                         
  14   4 -12        734.90        847.48        69.55 o                         
  16   4 -12         70.76         63.90        35.82 o                         
  18   4 -12         28.96         36.53        34.27 o                         
   3   5 -12        102.38         83.30        44.01 o                         
   5   5 -12        304.41        190.82        54.83 o                         
   7   5 -12         77.86         33.42        31.85 o                         
   9   5 -12       2770.06       3082.05       277.51 o                         
  11   5 -12        657.29        756.29       164.04 o                         
  13   5 -12         18.18         10.04        29.50 o                         
  15   5 -12        494.84        457.48        69.81 o                         
  17   5 -12        109.28         76.18        41.16 o                         
  19   5 -12         10.86        -26.40        36.25 o                         
   4   6 -12        972.29       1278.02       170.26 o                         
   6   6 -12        566.13        743.37       275.68 o                         
   8   6 -12         24.88        -16.78        32.46 o                         
  10   6 -12        778.63        817.28       116.46 o                         
  12   6 -12        808.39        815.46        99.83 o                         
  14   6 -12         99.44         98.01        41.35 o                         
  16   6 -12         97.06        148.45        43.88 o                         
  18   6 -12         84.22        142.48        46.73 o                         
   3   7 -12        812.14        618.55       171.82 o                         
   5   7 -12        589.56        462.36       106.26 o                         
   7   7 -12        577.15        448.48        80.50 o                         
   9   7 -12       1224.89       1481.44       124.95 o                         
  11   7 -12       1372.31       1674.55       285.80 o                         
  13   7 -12        634.12        668.58        90.15 o                         
  15   7 -12        367.87        245.50        57.80 o                         
  17   7 -12         94.14        118.96        51.74 o                         
   4   8 -12        646.55        827.56       138.25 o                         
   6   8 -12       1146.12       1314.69       136.78 o                         
   8   8 -12       1249.86       1199.76       171.05 o                         
  10   8 -12       1193.79       1628.22       153.59 o                         
  12   8 -12        204.53        322.34        72.74 o                         
  14   8 -12       1071.27        981.94       109.72 o                         
  16   8 -12        478.19        614.24        92.30 o                         
  18   8 -12          4.46         -9.75        39.80 o                         
   5   9 -12        431.89        465.98        87.15 o                         
   7   9 -12        622.02        657.96        95.31 o                         
   9   9 -12        158.79        128.83        93.96 o                         
  11   9 -12        896.14       1240.26       302.90 o                         
  13   9 -12       1074.77       1369.13       134.41 o                         
  15   9 -12        459.75        604.45        92.66 o                         
  17   9 -12       1636.07       1677.97       167.94 o                         
   6  10 -12        398.31        476.06        85.04 o                         
   8  10 -12         95.50         73.96        46.12 o                         
  10  10 -12        141.47        165.93        55.18 o                         
  12  10 -12        841.95       1307.25       208.94 o                         
  14  10 -12       1196.14       1193.79       129.14 o                         
  16  10 -12        977.39       1196.80       228.51 o                         
   7  11 -12        279.25        455.80        76.28 o                         
   9  11 -12        185.82        173.40        92.71 o                         
  11  11 -12         71.86         40.34        76.73 o                         
  13  11 -12        806.22        864.63       291.23 o                         
  15  11 -12        961.48       1913.89       293.81 o                         
  10  12 -12         95.13         49.80        45.41 o                         
  12  12 -12         10.02         43.22        44.28 o                         
   1   1 -11         29.30         52.64        40.60 o                         
   3   1 -11        491.22        428.19        87.56 o                         
   5   1 -11          6.82         29.32        28.63 o                         
   7   1 -11        136.70         42.49        27.69 o                         
   9   1 -11         73.65        114.44        36.86 o                         
  11   1 -11        828.25        869.57        84.64 o                         
  13   1 -11       2703.09       2520.47       150.28 o                         
  15   1 -11        103.35         43.07        27.03 o                         
  17   1 -11        367.77        330.10        53.64 o                         
  19   1 -11       1079.75        978.97        90.72 o                         
   0   2 -11        175.78        229.10        64.53 o                         
   2   2 -11         10.07        -19.81        33.57 o                         
   4   2 -11         17.17         -5.50        41.80 o                         
   6   2 -11       3577.99       3598.67       357.84 o                         
   8   2 -11        232.39        259.15        47.47 o                         
  10   2 -11        419.20        360.09        44.79 o                         
  12   2 -11       2645.37       2722.51       143.12 o                         
  14   2 -11       2971.32       2634.17       147.57 o                         
  16   2 -11        503.57        483.58        64.48 o                         
  18   2 -11       1136.68       1057.90        92.38 o                         
  20   2 -11        455.20        275.27        50.67 o                         
   1   3 -11        855.22        763.57        99.03 o                         
   3   3 -11       1173.75       1225.97       120.61 o                         
   5   3 -11       2940.69       3209.23       203.51 o                         
   7   3 -11       2372.86       2751.72       217.87 o                         
   9   3 -11         87.02        100.97        28.20 o                         
  11   3 -11        210.33        158.70        37.57 o                         
  13   3 -11       1245.08       1386.39        92.23 o                         
  15   3 -11       1451.01       1454.68       173.60 o                         
  17   3 -11          6.20         11.34        25.08 o                         
  19   3 -11        485.59        391.48        58.37 o                         
   0   4 -11       1340.16       1615.30       145.38 o                         
   2   4 -11       3717.62       3758.89       243.11 o                         
   4   4 -11       3614.24       3838.22       376.62 o                         
   6   4 -11        299.74        177.79        47.22 o                         
   8   4 -11       6434.29       8401.47       554.20 o                         
  10   4 -11       1231.01       1438.72        98.12 o                         
  12   4 -11        897.93        904.52        84.52 o                         
  14   4 -11        335.25        385.13        65.15 o                         
  16   4 -11        129.82         84.47        32.18 o                         
  18   4 -11        733.96        800.63        97.18 o                         
  20   4 -11        531.97        432.68        76.91 o                         
   1   5 -11       1430.43       1411.63       128.93 o                         
   3   5 -11       1148.99       1382.38       127.30 o                         
   5   5 -11       2594.07       3186.89       203.05 o                         
   7   5 -11       2275.78       2471.31       282.42 o                         
   9   5 -11        566.58        821.53       106.52 o                         
  11   5 -11        359.33        359.74        52.41 o                         
  13   5 -11       1060.83       1150.88        86.37 o                         
  15   5 -11        187.51         97.27        39.64 o                         
  17   5 -11        112.10         49.05        38.32 o                         
  19   5 -11       1634.05       1778.81       142.95 o                         
   2   6 -11        648.79        744.97       102.34 o                         
   4   6 -11        643.36        685.32        94.39 o                         
   6   6 -11       5948.86       7256.82       372.16 o                         
   8   6 -11       1036.96       1167.22       109.72 o                         
  10   6 -11        199.79        288.36        58.36 o                         
  12   6 -11       3191.46       3604.17       497.22 o                         
  14   6 -11        489.49        399.58        56.83 o                         
  16   6 -11        286.63        327.44        66.25 o                         
  18   6 -11       1262.19       1292.26       120.35 o                         
   1   7 -11        494.14        436.48       103.62 o                         
   3   7 -11        218.60        285.19        80.16 o                         
   5   7 -11       2297.94       2329.38       170.10 o                         
   7   7 -11       1460.12       1935.87       250.45 o                         
   9   7 -11         89.70         57.30        35.34 o                         
  11   7 -11        259.99        195.62        49.85 o                         
  13   7 -11       1743.44       2032.29       143.20 o                         
  15   7 -11         51.44         33.93        35.52 o                         
  17   7 -11         13.74         31.03        35.75 o                         
  19   7 -11        776.73        586.33        85.65 o                         
   2   8 -11        373.17        198.49        76.28 o                         
   4   8 -11        144.53        128.11        44.49 o                         
   6   8 -11        123.93        150.62        46.01 o                         
   8   8 -11       1057.63       1108.30       121.49 o                         
  10   8 -11        143.62        140.66        64.04 o                         
  12   8 -11        339.53        522.95       157.64 o                         
  14   8 -11       1779.59       1785.03       230.03 o                         
  16   8 -11        125.41         85.96        44.88 o                         
  18   8 -11        484.68        390.98        75.09 o                         
   3   9 -11         10.60        -13.62        39.90 o                         
   5   9 -11         46.72         15.52        30.73 o                         
   7   9 -11         80.43         36.75        35.57 o                         
   9   9 -11          1.78         18.59        32.56 o                         
  11   9 -11        191.39        190.19        79.46 o                         
  13   9 -11        148.52         86.38        42.10 o                         
  15   9 -11         34.96         27.67        34.06 o                         
  17   9 -11        672.46        673.06        98.52 o                         
   4  10 -11         43.68         -3.15        34.94 o                         
   6  10 -11         56.65        -10.13        33.45 o                         
   8  10 -11         42.53         21.61        37.29 o                         
  10  10 -11        185.21        300.93        56.79 o                         
  12  10 -11         87.63         38.71        35.17 o                         
  14  10 -11        719.39        609.79       120.68 o                         
  16  10 -11         33.40         25.88        37.64 o                         
   5  11 -11         64.80         -8.70        31.98 o                         
   7  11 -11         98.48         78.42        43.97 o                         
   9  11 -11        622.69        825.27       140.07 o                         
  11  11 -11        226.77        333.62        60.56 o                         
  13  11 -11        492.21        576.40        77.27 o                         
  15  11 -11        832.63        779.99        95.25 o                         
   6  12 -11        501.52        434.88       106.19 o                         
   8  12 -11         58.91         85.72        41.49 o                         
  10  12 -11        778.99       1351.98       191.95 o                         
  12  12 -11        134.75         95.40        42.56 o                         
  14  12 -11        334.36        338.61        62.66 o                         
   7  13 -11        514.53        651.27        89.16 o                         
   9  13 -11        138.80        158.89        50.52 o                         
  11  13 -11        506.18        551.35        74.74 o                         
  13  13 -11        603.59        716.65        83.82 o                         
  -2   0 -10         88.67        192.44       106.53 o                         
   0   0 -10        261.79        154.38        57.70 o                         
   2   0 -10         63.64         63.57        80.75 o                         
   4   0 -10        667.44        781.27       112.38 o                         
   6   0 -10       2602.02       2623.47       197.42 o                         
   8   0 -10       4248.49       4330.32       306.29 o                         
  10   0 -10       2589.26       2655.08       187.68 o                         
  12   0 -10       2700.88       2878.49       205.06 o                         
  14   0 -10       6247.46       6181.33       399.63 o                         
  16   0 -10        728.84        759.63       187.20 o                         
  18   0 -10       1919.25       1831.89       331.61 o                         
  20   0 -10        320.10        433.69        88.03 o                         
  -1   1 -10        124.08        106.75        97.14 o                         
   1   1 -10        320.06        286.14        90.09 o                         
   3   1 -10       1159.75       1234.34        91.51 o                         
   5   1 -10        439.62        335.21        61.50 o                         
   7   1 -10       3088.11       3514.24       156.30 o                         
   9   1 -10       3207.24       2963.97       162.79 o                         
  11   1 -10       7046.00       6435.21       346.40 o                         
  13   1 -10       4080.07       4384.22       205.94 o                         
  15   1 -10       2063.19       1730.95       110.74 o                         
  17   1 -10       3032.60       3104.99       171.09 o                         
  19   1 -10       1102.94       1017.93        88.59 o                         
  -2   2 -10        358.51        287.44        73.10 o                         
   0   2 -10       1329.74       1315.77       125.99 o                         
   2   2 -10       3498.33       3250.59       209.17 o                         
   4   2 -10        657.32        634.15        71.18 o                         
   6   2 -10        863.61        829.57        62.83 o                         
   8   2 -10       9425.09      10722.86       467.08 o                         
  10   2 -10       1202.96       1023.54        97.01 o                         
  12   2 -10       6722.30       7370.50       364.51 o                         
  14   2 -10       2213.71       2088.80       180.79 o                         
  16   2 -10         66.09         12.90        22.64 o                         
  18   2 -10       1189.43       1140.89        91.26 o                         
  20   2 -10         74.21         61.31        43.15 o                         
  -1   3 -10        250.60        198.77        74.39 o                         
   1   3 -10       2106.18       1896.39       146.15 o                         
   3   3 -10         30.59        -11.87        28.95 o                         
   5   3 -10       1825.11       1754.51       110.18 o                         
   7   3 -10       1645.16       1801.85       100.01 o                         
   9   3 -10        988.60        932.41        65.18 o                         
  11   3 -10        262.53        237.35        35.40 o                         
  13   3 -10        513.48        418.99        80.03 o                         
  15   3 -10        581.64        604.38        68.37 o                         
  17   3 -10       1177.00       1219.07        94.54 o                         
  19   3 -10         17.62         -2.33        25.52 o                         
  -2   4 -10         16.26         -3.74        37.24 o                         
   0   4 -10          6.41          4.66        34.04 o                         
   2   4 -10        369.59        304.35        61.08 o                         
   4   4 -10         16.92         21.70        38.22 o                         
   6   4 -10         53.03         28.69        22.21 o                         
   8   4 -10       1073.62       1200.71        96.92 o                         
  10   4 -10        101.20         87.69        37.70 o                         
  12   4 -10        939.42        825.77       107.12 o                         
  14   4 -10         58.58         13.07        33.45 o                         
  16   4 -10         27.33         31.63        25.27 o                         
  18   4 -10         63.44         59.18        28.16 o                         
  20   4 -10         18.68         16.15        38.86 o                         
  -1   5 -10        578.19        484.08       119.17 o                         
   1   5 -10        259.87        274.62        61.43 o                         
   3   5 -10        240.14        282.03        78.51 o                         
   5   5 -10       3071.61       3435.64       245.15 o                         
   7   5 -10        778.11        670.74        96.20 o                         
   9   5 -10         14.94         21.80        22.67 o                         
  11   5 -10         12.45         -5.76        16.94 o                         
  13   5 -10         82.63         67.06        25.04 o                         
  15   5 -10         57.47         83.38        37.22 o                         
  17   5 -10        220.86        152.83        45.55 o                         
  19   5 -10         44.06         24.13        36.16 o                         
   0   6 -10        721.53        646.36        94.06 o                         
   2   6 -10          3.47        -15.06        25.56 o                         
   4   6 -10        306.84        353.32        55.09 o                         
   6   6 -10       1196.08       1420.27       116.67 o                         
   8   6 -10        258.11        296.26        40.89 o                         
  10   6 -10        180.60        162.25        38.32 o                         
  12   6 -10         44.71         31.48        25.10 o                         
  14   6 -10        332.71        206.81        59.38 o                         
  16   6 -10        553.70        434.00        68.72 o                         
  18   6 -10          3.50         27.19        34.43 o                         
  -1   7 -10       1050.34        881.61       113.40 o                         
   1   7 -10        715.07        607.35        86.90 o                         
   3   7 -10       1021.55        882.06        81.08 o                         
   5   7 -10        583.09        509.33        67.59 o                         
   7   7 -10        531.52        541.96        68.60 o                         
   9   7 -10        746.59       1117.55       156.71 o                         
  11   7 -10         14.20         34.95        24.83 o                         
  13   7 -10        992.86        967.58        83.94 o                         
  15   7 -10         53.44        -23.99        26.79 o                         
  17   7 -10         50.62         21.90        31.18 o                         
  19   7 -10        303.26        241.12        60.08 o                         
   0   8 -10        789.08        975.82       171.73 o                         
   2   8 -10        132.49        106.09        88.78 o                         
   4   8 -10        594.44        681.53        80.66 o                         
   6   8 -10       1253.15       1554.39       157.73 o                         
   8   8 -10        104.40        165.07        42.69 o                         
  10   8 -10        914.58       1252.36       203.09 o                         
  12   8 -10       3012.81       3630.26       569.60 o                         
  14   8 -10       1827.67       1922.12       245.52 o                         
  16   8 -10        629.90        649.44        74.23 o                         
  18   8 -10       1211.39       1393.69       125.35 o                         
   1   9 -10        271.14        300.54        88.66 o                         
   3   9 -10        255.44        218.09        53.19 o                         
   5   9 -10       2938.68       3583.10       273.07 o                         
   7   9 -10       2630.61       3279.47       386.88 o                         
   9   9 -10        513.29        647.39       125.71 o                         
  11   9 -10       4759.99       6201.77       959.90 o                         
  13   9 -10       2204.40       2495.68       246.71 o                         
  15   9 -10       1366.66       1763.52       142.85 o                         
  17   9 -10        343.52        370.08        67.58 o                         
   2  10 -10         16.96        -10.40        36.79 o                         
   4  10 -10        801.50        807.36       115.52 o                         
   6  10 -10       2735.29       3364.84       212.53 o                         
   8  10 -10        198.30        137.82        57.04 o                         
  10  10 -10       2183.90       2842.23       392.53 o                         
  12  10 -10       2817.79       3275.60       587.43 o                         
  14  10 -10        396.21        338.31        71.87 o                         
  16  10 -10        374.23        444.10        65.44 o                         
   3  11 -10        235.84        238.19        57.08 o                         
   5  11 -10       1276.07       1410.50       141.36 o                         
   7  11 -10       1201.60       1431.51       175.58 o                         
   9  11 -10       1156.61       1201.55       183.02 o                         
  11  11 -10        747.76        895.11       106.53 o                         
  13  11 -10       1899.58       2175.83       435.19 o                         
  15  11 -10        305.10        421.06        83.36 o                         
  17  11 -10        156.62         36.08        96.22 o                         
   4  12 -10         78.18         43.90        39.79 o                         
   6  12 -10        590.87        753.59       104.18 o                         
   8  12 -10        679.22        829.93       119.98 o                         
  10  12 -10        625.13        724.55       104.13 o                         
  12  12 -10       1002.33       1180.87       215.98 o                         
  14  12 -10        689.88        774.06        87.35 o                         
  16  12 -10        271.49        151.20       109.96 o                         
   5  13 -10        112.19         34.70        39.61 o                         
   7  13 -10         14.91        -33.17        33.17 o                         
   9  13 -10        312.12        327.43        59.21 o                         
  11  13 -10        139.00        175.16        74.40 o                         
  13  13 -10        174.35        174.70        45.82 o                         
   6  14 -10        100.17        126.96        48.08 o                         
   8  14 -10          3.27         27.01        36.41 o                         
  10  14 -10        267.22        228.22        52.24 o                         
  12  14 -10         13.71          0.91        34.15 o                         
  -3   1  -9         49.28        112.61        46.74 o                         
  -1   1  -9          2.92         48.78        32.71 o                         
   1   1  -9       1146.40       1187.51        85.78 o                         
   3   1  -9       2695.62       2833.60       169.61 o                         
   5   1  -9        172.13        229.36        33.36 o                         
   7   1  -9        195.67        124.91        26.32 o                         
   9   1  -9         59.27         15.55        18.21 o                         
  11   1  -9        902.59        803.68        66.44 o                         
  13   1  -9        338.40        377.99        63.24 o                         
  15   1  -9         48.41          6.66        21.45 o                         
  17   1  -9        167.43        214.17        71.42 o                         
  19   1  -9         17.78         34.75        31.20 o                         
  -4   2  -9        526.77        662.64        97.81 o                         
  -2   2  -9        655.64        756.96       192.15 o                         
   0   2  -9       1074.12        966.91       198.34 o                         
   2   2  -9         21.83        107.93        32.61 o                         
   4   2  -9       2921.98       3175.76       144.62 o                         
   6   2  -9        972.21        995.35        64.73 o                         
   8   2  -9        930.55        929.14        59.87 o                         
  10   2  -9        375.29        313.86        41.82 o                         
  12   2  -9       1077.20       1047.76       117.75 o                         
  14   2  -9        309.90        341.49        47.59 o                         
  16   2  -9        454.16        445.65        56.11 o                         
  18   2  -9        442.62        416.94        58.05 o                         
  20   2  -9        224.19        172.79        42.92 o                         
  -3   3  -9        246.31        143.84       103.15 o                         
  -1   3  -9       1394.36       1358.79       116.01 o                         
   1   3  -9        447.98        420.32        66.60 o                         
   3   3  -9         93.25         58.97        24.41 o                         
   5   3  -9       4473.23       4583.37       313.06 o                         
   7   3  -9       3951.27       4229.60       206.02 o                         
   9   3  -9       1765.27       1949.29       186.19 o                         
  11   3  -9       2749.81       3090.54       180.54 o                         
  13   3  -9       1897.82       1808.19       197.41 o                         
  15   3  -9       1348.57       1118.38        89.03 o                         
  17   3  -9       1766.76       1834.62       130.70 o                         
  19   3  -9       1673.95       1364.96       104.52 o                         
  -4   4  -9        156.03        137.45        99.65 o                         
  -2   4  -9       3527.35       3586.54       241.12 o                         
   0   4  -9       1148.03       1045.29       109.58 o                         
   2   4  -9       1723.21       1910.87       140.52 o                         
   4   4  -9       1395.82       1564.05       101.23 o                         
   6   4  -9       4358.53       4711.68       220.18 o                         
   8   4  -9         67.25         58.94        21.49 o                         
  10   4  -9        311.81        228.30        35.24 o                         
  12   4  -9       6431.33       6889.43       620.19 o                         
  14   4  -9       1393.37       1268.53       118.09 o                         
  16   4  -9         24.23         31.31        26.77 o                         
  18   4  -9       3297.22       2890.26       168.58 o                         
  20   4  -9       1375.36       1270.82       123.15 o                         
  -3   5  -9        890.09        693.80       102.17 o                         
  -1   5  -9       3205.86       3511.85       267.23 o                         
   1   5  -9       2431.69       2221.24       165.43 o                         
   3   5  -9        529.54        575.35        58.06 o                         
   5   5  -9       1582.76       1653.88       216.50 o                         
   7   5  -9       3649.59       4059.01       339.58 o                         
   9   5  -9        126.34        122.33        24.27 o                         
  11   5  -9       1004.06       1332.68        74.02 o                         
  13   5  -9       8419.84       9151.15       634.70 o                         
  15   5  -9        936.65        913.21        93.67 o                         
  17   5  -9       1880.74       1827.21       138.66 o                         
  19   5  -9        980.65       1138.76       114.60 o                         
  -2   6  -9       4041.62       4637.27       284.97 o                         
   0   6  -9       2116.26       1806.80       119.84 o                         
   2   6  -9          8.96          0.47        21.69 o                         
   4   6  -9       1525.20       1868.01       207.08 o                         
   6   6  -9       1334.96       1688.38       120.83 o                         
   8   6  -9        162.09        113.62        37.95 o                         
  10   6  -9         41.29         15.36        15.45 o                         
  12   6  -9        468.28        567.06        60.83 o                         
  14   6  -9       1496.12       1401.38        93.96 o                         
  16   6  -9        222.35        196.36        39.93 o                         
  18   6  -9       1708.18       1888.74       143.30 o                         
  -3   7  -9        282.50        200.97        63.12 o                         
  -1   7  -9        767.80        839.77        88.51 o                         
   1   7  -9        474.32        509.54        64.28 o                         
   3   7  -9         22.58         17.16        25.86 o                         
   5   7  -9        374.39        306.96        62.83 o                         
   7   7  -9        842.37        939.10        82.70 o                         
   9   7  -9        109.12        144.20        60.26 o                         
  11   7  -9       1297.65       1432.96       122.01 o                         
  13   7  -9        248.67        150.51        30.91 o                         
  15   7  -9        645.91        587.98        69.56 o                         
  17   7  -9       1370.00       1324.09       101.94 o                         
  19   7  -9       1544.10       1548.14       135.87 o                         
  -2   8  -9        521.68        493.98        83.15 o                         
   0   8  -9         60.54         35.48        41.21 o                         
   2   8  -9         38.28         42.88        34.39 o                         
   4   8  -9        646.01        757.37        96.20 o                         
   6   8  -9         27.57        -12.91        24.48 o                         
   8   8  -9         41.94          2.17        25.54 o                         
  10   8  -9        292.50        300.65        50.18 o                         
  12   8  -9       2181.74       2337.64       276.22 o                         
  14   8  -9         29.72         10.65        21.72 o                         
  16   8  -9         16.02         38.14        30.04 o                         
  18   8  -9       1246.21       1241.01       121.41 o                         
  -1   9  -9         28.94         -7.27        35.38 o                         
   1   9  -9        462.90        393.21       106.39 o                         
   3   9  -9         10.40        -11.39        27.35 o                         
   5   9  -9        178.97         84.12        39.46 o                         
   7   9  -9       2505.32       2890.13       198.87 o                         
   9   9  -9        197.34        259.11       107.63 o                         
  11   9  -9         31.93         20.01        24.31 o                         
  13   9  -9       1819.76       1784.10       159.69 o                         
  15   9  -9         20.15         23.53        25.29 o                         
  17   9  -9          8.44         11.19        30.07 o                         
   0  10  -9         18.49        -33.42        33.42 o                         
   2  10  -9         55.34         33.28        35.98 o                         
   4  10  -9         49.95         40.90        34.43 o                         
   6  10  -9          8.04        -10.30        27.32 o                         
   8  10  -9        413.53        484.59        66.70 o                         
  10  10  -9        220.87        207.85        60.26 o                         
  12  10  -9        158.61        138.37        63.24 o                         
  14  10  -9         38.42          3.91        28.10 o                         
  16  10  -9       1195.68       1110.94       103.95 o                         
  -1  11  -9         31.55          8.59        82.47 o                         
   1  11  -9        144.21        203.81        48.34 o                         
   3  11  -9        957.68        911.78       133.50 o                         
   5  11  -9        474.19        255.80        73.90 o                         
   7  11  -9         19.71         25.37        31.93 o                         
   9  11  -9        791.21       1036.43       109.84 o                         
  11  11  -9        993.35       1131.46       103.17 o                         
  13  11  -9         19.99         30.79        32.71 o                         
  15  11  -9        435.09        441.33       109.86 o                         
  17  11  -9         71.30         79.88        39.70 o                         
   0  12  -9        773.06        678.28       142.57 o                         
   2  12  -9        767.32        666.92        76.02 o                         
   4  12  -9        884.53        938.17        97.08 o                         
   6  12  -9       1874.08       2001.93       148.99 o                         
   8  12  -9       1755.89       1954.15       138.66 o                         
  10  12  -9       3321.31       3995.57       483.80 o                         
  12  12  -9        926.55       1103.28       207.03 o                         
  14  12  -9        306.04        324.33        56.99 o                         
  16  12  -9        171.64        138.08        44.39 o                         
   1  13  -9         38.79         24.67        40.41 o                         
   3  13  -9        506.06        304.42        54.66 o                         
   5  13  -9       1210.59       1223.79       114.15 o                         
   7  13  -9        518.31        586.85       160.18 o                         
   9  13  -9       1863.89       2113.75       151.78 o                         
  11  13  -9        691.47        801.04       106.73 o                         
  13  13  -9        268.86        414.82        65.57 o                         
  15  13  -9        186.69        148.03        47.87 o                         
   4  14  -9        387.72        493.70        66.74 o                         
   6  14  -9       1571.82       1776.52       248.00 o                         
   8  14  -9         69.36         61.48        38.77 o                         
  10  14  -9        683.94       1071.38       106.78 o                         
  12  14  -9        683.64        690.36       117.28 o                         
  14  14  -9        480.37        463.52        72.42 o                         
   5  15  -9        550.60        576.24        86.33 o                         
   7  15  -9        511.54        437.17        74.86 o                         
   9  15  -9        115.78         97.16        42.23 o                         
  11  15  -9        383.48        407.81        64.17 o                         
  -4   0  -8        260.88        228.09        67.42 o                         
  -2   0  -8       3618.31       3987.06       298.10 o                         
   0   0  -8      10299.11       9949.81       843.54 o                         
   2   0  -8       2017.27       1702.64       154.73 o                         
   4   0  -8      11723.58      12119.62       640.91 o                         
   6   0  -8      15519.46      16774.98       724.66 o                         
   8   0  -8      11842.97      12545.15       755.57 o                         
  10   0  -8       9830.24       9276.24       610.99 o                         
  12   0  -8       2397.30       2126.71       167.66 o                         
  14   0  -8        172.90        179.60        46.67 o                         
  16   0  -8       2185.03       1957.50       262.88 o                         
  18   0  -8       1031.34       1140.06       127.96 o                         
  20   0  -8         54.30         30.07        46.17 o                         
  -5   1  -8        174.27        292.14        67.73 o                         
  -3   1  -8       3865.58       3837.58       203.74 o                         
  -1   1  -8       1024.10       1034.97       152.97 o                         
   1   1  -8       5969.67       5917.60       280.08 o                         
   3   1  -8      11435.23      12752.68       495.14 o                         
   5   1  -8      10834.04      11433.93       372.20 o                         
   7   1  -8       4774.13       4709.43       209.75 o                         
   9   1  -8        998.92        801.06        52.59 o                         
  11   1  -8       6234.77       6156.62       318.88 o                         
  13   1  -8        401.73        457.57        51.02 o                         
  15   1  -8       2270.49       2077.80       121.92 o                         
  17   1  -8       1985.52       1892.90       137.53 o                         
  19   1  -8        292.64        272.57        68.94 o                         
  -4   2  -8        387.37        368.48       123.33 o                         
  -2   2  -8        156.09        167.70        60.10 o                         
   0   2  -8        463.14        388.81        52.12 o                         
   2   2  -8       5370.78       5467.12       228.66 o                         
   4   2  -8       5081.79       4818.66       184.78 o                         
   6   2  -8        452.69        456.59        40.91 o                         
   8   2  -8       1266.05       1205.92        68.31 o                         
  10   2  -8       5889.05       5884.99       244.46 o                         
  12   2  -8       1998.28       1828.65        91.64 o                         
  14   2  -8        466.05        468.29        45.99 o                         
  16   2  -8       2338.54       2406.67       147.44 o                         
  18   2  -8        719.17        707.51        75.36 o                         
  20   2  -8         62.10         43.33        33.68 o                         
  -5   3  -8         21.91         22.48        39.04 o                         
  -3   3  -8       2074.55       2320.11       168.84 o                         
  -1   3  -8        114.52         60.32        69.70 o                         
   1   3  -8        691.85        619.46        56.15 o                         
   3   3  -8       5370.98       5858.36       238.39 o                         
   5   3  -8        773.36        791.41        49.83 o                         
   7   3  -8        459.31        458.99        37.97 o                         
   9   3  -8        473.46        434.65        41.54 o                         
  11   3  -8       3598.31       3715.22       163.33 o                         
  13   3  -8        430.85        442.86        45.91 o                         
  15   3  -8         73.94         98.24        27.41 o                         
  17   3  -8       1089.31       1087.70        83.16 o                         
  19   3  -8        460.52        494.39        59.52 o                         
  -4   4  -8        112.39        135.08        52.62 o                         
  -2   4  -8        178.60        197.98        53.59 o                         
   0   4  -8        195.92        124.34        42.21 o                         
   2   4  -8         47.47         16.97        24.56 o                         
   4   4  -8        559.43        553.58        64.03 o                         
   6   4  -8         51.01         76.64        21.25 o                         
   8   4  -8        339.10        330.84        37.67 o                         
  10   4  -8       5141.01       5327.26       558.94 o                         
  12   4  -8        618.26        706.62        58.99 o                         
  14   4  -8        105.93         67.75        26.35 o                         
  16   4  -8        306.60        267.82        40.29 o                         
  18   4  -8       1241.53        905.42        80.54 o                         
  20   4  -8         25.63         36.69        31.66 o                         
  -5   5  -8          2.36         58.38        45.41 o                         
  -3   5  -8        140.44        135.72        52.68 o                         
  -1   5  -8        346.91        304.96        60.19 o                         
   1   5  -8       1220.93       1152.45        85.10 o                         
   3   5  -8        187.77        124.42        34.78 o                         
   5   5  -8         17.99         44.24        20.22 o                         
   7   5  -8        290.83        392.90        37.02 o                         
   9   5  -8       1702.70       2021.47       163.16 o                         
  11   5  -8        275.79        300.83        35.92 o                         
  13   5  -8         45.83         82.53        23.08 o                         
  15   5  -8       3437.58       3236.72       173.24 o                         
  17   5  -8        282.40        223.18        37.40 o                         
  19   5  -8         71.01         63.65        34.50 o                         
  -4   6  -8         85.01         23.69        39.36 o                         
  -2   6  -8        909.23        704.20       117.53 o                         
   0   6  -8        528.90        641.57        68.92 o                         
   2   6  -8         47.81          6.26        20.12 o                         
   4   6  -8        861.11        884.67        65.80 o                         
   6   6  -8       1199.41       1616.14       145.07 o                         
   8   6  -8        145.67        173.91        35.99 o                         
  10   6  -8       3846.49       4257.54       446.40 o                         
  12   6  -8       1903.78       1919.72       130.00 o                         
  14   6  -8       1318.38       1396.03        92.91 o                         
  16   6  -8          2.23         13.81        29.99 o                         
  18   6  -8       1206.14        994.87        97.93 o                         
  -3   7  -8         98.58         83.17        40.80 o                         
  -1   7  -8       1695.93       1676.46       113.97 o                         
   1   7  -8        229.97        259.04        47.51 o                         
   3   7  -8        188.19        204.43        43.30 o                         
   5   7  -8       1956.86       2435.34       116.64 o                         
   7   7  -8        602.80        664.16        95.76 o                         
   9   7  -8         57.13         42.10        20.25 o                         
  11   7  -8       5309.84       5352.00       649.29 o                         
  13   7  -8       1372.93       1291.29        89.10 o                         
  15   7  -8        606.27        643.84        87.05 o                         
  17   7  -8       1152.39       1245.05        94.14 o                         
  19   7  -8       1136.80       1050.98       123.90 o                         
  -4   8  -8        216.27        230.61        86.17 o                         
  -2   8  -8       1199.19       1263.40       111.33 o                         
   0   8  -8       2027.89       1827.50       146.18 o                         
   2   8  -8        297.02        222.34        39.06 o                         
   4   8  -8       1290.84       1496.07        99.86 o                         
   6   8  -8       4831.46       5965.13       576.79 o                         
   8   8  -8        590.47        802.53        79.56 o                         
  10   8  -8        107.64        125.05        51.09 o                         
  12   8  -8       1475.75       1666.06       173.67 o                         
  14   8  -8        739.02        825.67        74.80 o                         
  16   8  -8        712.28        925.80       108.33 o                         
  18   8  -8        334.78        197.35        48.97 o                         
  -3   9  -8        456.60        479.85       119.18 o                         
  -1   9  -8       1997.05       2106.18       175.79 o                         
   1   9  -8       1215.09       1302.37       101.22 o                         
   3   9  -8       1018.71       1213.77        93.72 o                         
   5   9  -8       4794.27       5918.51       549.76 o                         
   7   9  -8         46.39         44.69        28.05 o                         
   9   9  -8       3637.39       4276.87       588.95 o                         
  11   9  -8        198.60        189.28        39.18 o                         
  13   9  -8        332.31        317.41        44.04 o                         
  15   9  -8        666.14        700.92        77.38 o                         
  17   9  -8         52.42         29.50        32.39 o                         
  -2  10  -8       1642.62       1713.38       282.39 o                         
   0  10  -8       1544.78       1598.75       158.35 o                         
   2  10  -8       1825.88       1913.94       128.08 o                         
   4  10  -8       4550.22       5271.34       381.64 o                         
   6  10  -8       2819.15       3265.44       685.12 o                         
   8  10  -8       4328.65       5139.43       840.12 o                         
  10  10  -8       3921.12       4861.72       746.15 o                         
  12  10  -8       1554.10       1546.46       167.15 o                         
  14  10  -8        379.34        443.78        61.71 o                         
  16  10  -8        311.62        445.22        56.36 o                         
  -1  11  -8       1326.23       1346.42       117.42 o                         
   1  11  -8        230.89        240.05        68.61 o                         
   3  11  -8       1811.85       1748.74       184.70 o                         
   5  11  -8       5236.38       6169.40       671.78 o                         
   7  11  -8       2407.16       2921.22       372.69 o                         
   9  11  -8        539.39        504.21       119.04 o                         
  11  11  -8       3562.93       4438.02       527.44 o                         
  13  11  -8        394.47        340.26        55.35 o                         
  15  11  -8        157.98        181.93        46.80 o                         
  17  11  -8        468.89        425.24        82.09 o                         
  -2  12  -8        178.60        273.18        87.78 o                         
   0  12  -8        360.68        283.97        53.38 o                         
   2  12  -8        116.30         54.61        31.46 o                         
   4  12  -8       1504.78       1751.41       139.27 o                         
   6  12  -8       2316.93       2685.46       269.03 o                         
   8  12  -8         12.76         -7.34        25.46 o                         
  10  12  -8        346.96        383.55        79.47 o                         
  12  12  -8        584.75        557.38       122.93 o                         
  14  12  -8        143.28         91.56        37.56 o                         
  16  12  -8          9.82         10.18        33.13 o                         
  -1  13  -8        326.21        211.84        94.88 o                         
   1  13  -8          0.71         -1.91        31.81 o                         
   3  13  -8        162.15        134.11        39.09 o                         
   5  13  -8        446.98        379.02        63.78 o                         
   7  13  -8        187.14        105.82        37.29 o                         
   9  13  -8         11.85          7.77        33.98 o                         
  11  13  -8        337.64        311.26        52.60 o                         
  13  13  -8          2.27        -11.11        34.47 o                         
  15  13  -8        244.30        182.70        47.24 o                         
   0  14  -8          2.22        -39.61        39.61 o                         
   2  14  -8          6.45         29.09        39.22 o                         
   4  14  -8         43.58          0.30        30.96 o                         
   6  14  -8         37.44         38.92        30.71 o                         
   8  14  -8        136.36         48.62        33.91 o                         
  10  14  -8          3.37         34.03        32.24 o                         
  12  14  -8         15.82        -19.10        28.17 o                         
  14  14  -8         13.40         33.84        36.78 o                         
   3  15  -8         12.52         40.78        40.32 o                         
   5  15  -8        134.01         88.76        45.04 o                         
   7  15  -8          4.47         -1.74        36.51 o                         
   9  15  -8          3.75          0.72        36.70 o                         
  11  15  -8         84.51         10.67        30.49 o                         
  13  15  -8         18.31         96.73        42.64 o                         
   4  16  -8         12.76         -4.82        38.19 o                         
   6  16  -8        429.24        381.91        71.17 o                         
   8  16  -8         87.27        127.07        50.75 o                         
  10  16  -8         62.02          5.68        53.33 o                         
  -7   1  -7          4.42         26.91        44.92 o                         
  -5   1  -7          4.63         19.47        31.70 o                         
  -3   1  -7       1808.37       1770.32       123.26 o                         
  -1   1  -7        112.61         41.43        25.65 o                         
   1   1  -7        753.48        688.79        51.30 o                         
   3   1  -7       3962.09       4031.47       162.73 o                         
   5   1  -7       3896.07       4201.47       162.91 o                         
   7   1  -7        479.77        420.90        30.99 o                         
   9   1  -7        180.47        202.13        23.91 o                         
  11   1  -7         15.77         12.49        13.06 o                         
  13   1  -7         19.05         38.43        16.20 o                         
  15   1  -7        100.45         68.63        24.57 o                         
  17   1  -7         75.11         33.06        23.21 o                         
  19   1  -7          9.11         24.36        29.06 o                         
  -6   2  -7         44.64         60.92        44.10 o                         
  -4   2  -7        155.32        177.96        57.68 o                         
  -2   2  -7       5323.07       5261.29       253.72 o                         
   0   2  -7        965.00        916.39        58.21 o                         
   2   2  -7       1306.37       1349.61        72.48 o                         
   4   2  -7       3163.27       3348.90       133.63 o                         
   6   2  -7       5369.34       5462.74       210.58 o                         
   8   2  -7       1033.86        878.94        58.62 o                         
  10   2  -7        733.09        733.75        82.79 o                         
  12   2  -7        163.22        112.82        23.14 o                         
  14   2  -7       1017.91        777.51        65.44 o                         
  16   2  -7        169.47        117.63        29.18 o                         
  18   2  -7         93.47         84.57        32.44 o                         
  20   2  -7        206.00        183.26        46.34 o                         
  -7   3  -7        718.92        932.28       121.37 o                         
  -5   3  -7        519.42        456.15        82.52 o                         
  -3   3  -7       1097.29        994.27       105.86 o                         
  -1   3  -7       6138.53       6140.46       245.40 o                         
   1   3  -7       1284.55       1210.28       118.05 o                         
   3   3  -7       1212.83       1383.75        73.62 o                         
   5   3  -7       2214.47       2381.01       122.25 o                         
   7   3  -7       2190.01       2418.80       218.15 o                         
   9   3  -7       3252.30       3459.00       250.23 o                         
  11   3  -7       4035.39       4566.59       240.15 o                         
  13   3  -7       3778.23       3709.22       164.20 o                         
  15   3  -7        573.62        481.06        50.63 o                         
  17   3  -7       1092.30        887.87        71.03 o                         
  19   3  -7        442.80        454.68        82.06 o                         
  -6   4  -7       1146.77       1298.70       143.79 o                         
  -4   4  -7        673.44        625.95        91.90 o                         
  -2   4  -7         37.51         33.64        29.21 o                         
   0   4  -7       1582.21       1534.85       111.26 o                         
   2   4  -7        199.00        206.11        28.09 o                         
   4   4  -7       1149.00       1101.88        64.02 o                         
   6   4  -7       3620.73       3840.80       420.15 o                         
   8   4  -7        929.28        936.06       110.10 o                         
  10   4  -7       9220.86      11208.08      1103.67 o                         
  12   4  -7      12223.94      13059.59      1075.20 o                         
  14   4  -7        559.60        467.74        52.71 o                         
  16   4  -7       3924.85       3867.79       181.40 o                         
  18   4  -7       2395.85       2536.03       135.57 o                         
  -5   5  -7        432.88        450.84        76.63 o                         
  -3   5  -7       1615.83       1764.26       114.48 o                         
  -1   5  -7        290.54        287.05        45.55 o                         
   1   5  -7         17.91         10.26        18.50 o                         
   3   5  -7       1751.07       1816.32       153.99 o                         
   5   5  -7        702.29        693.18        79.76 o                         
   7   5  -7       5473.28       6310.47       817.24 o                         
   9   5  -7       4586.22       5362.62       509.30 o                         
  11   5  -7       9459.99      10879.03       969.76 o                         
  13   5  -7       2871.20       2848.28       150.13 o                         
  15   5  -7       6425.56       6123.97       294.81 o                         
  17   5  -7       5050.49       4953.86       219.00 o                         
  19   5  -7        646.65        621.88        77.26 o                         
  -6   6  -7         17.61          8.54        40.37 o                         
  -4   6  -7        168.17        188.96        46.28 o                         
  -2   6  -7       1716.31       1552.35       107.58 o                         
   0   6  -7        140.52         87.92        29.93 o                         
   2   6  -7         26.83         24.74        24.23 o                         
   4   6  -7       3317.54       3971.29       350.37 o                         
   6   6  -7       1163.63       1172.51       118.32 o                         
   8   6  -7       6470.73       7420.38       735.43 o                         
  10   6  -7       5958.85       7312.90       571.47 o                         
  12   6  -7       3001.74       3037.91       175.19 o                         
  14   6  -7       3809.55       3952.40       174.67 o                         
  16   6  -7       2031.40       1923.55       121.91 o                         
  18   6  -7        569.01        637.77        74.18 o                         
  -5   7  -7         78.56        102.07        40.42 o                         
  -3   7  -7       1469.33       1265.21        99.73 o                         
  -1   7  -7       1294.51       1176.99        89.87 o                         
   1   7  -7       1136.39       1112.44       132.70 o                         
   3   7  -7       1827.26       2064.36       141.48 o                         
   5   7  -7        489.01        541.09        49.13 o                         
   7   7  -7        445.40        437.69        41.43 o                         
   9   7  -7       2612.67       2648.40       418.26 o                         
  11   7  -7       1175.20       1334.05        84.76 o                         
  13   7  -7       3392.39       3602.69       176.38 o                         
  15   7  -7         62.68         74.61        32.37 o                         
  17   7  -7        290.27        317.57        55.68 o                         
  19   7  -7        109.69         51.55        75.60 o                         
  -4   8  -7         23.83         29.90        33.01 o                         
  -2   8  -7        690.46        678.07        75.29 o                         
   0   8  -7       1265.00       1029.21        91.87 o                         
   2   8  -7        102.01         54.76        22.34 o                         
   4   8  -7         30.03         24.15        29.26 o                         
   6   8  -7      10617.98      13118.68      1737.77 o                         
   8   8  -7        106.20        105.76        34.25 o                         
  10   8  -7         85.18         73.22        23.50 o                         
  12   8  -7       2196.64       2231.09       137.64 o                         
  14   8  -7         12.47         -6.50        22.68 o                         
  16   8  -7         20.26         42.24        30.28 o                         
  18   8  -7         10.38          3.17        30.56 o                         
  -5   9  -7          3.64         33.15        36.66 o                         
  -3   9  -7          0.31         46.72        36.21 o                         
  -1   9  -7         53.05         54.18        30.77 o                         
   1   9  -7         53.98         93.59        33.83 o                         
   3   9  -7        898.36        971.58        83.42 o                         
   5   9  -7        119.16        179.91        55.55 o                         
   7   9  -7        741.11        974.65       150.49 o                         
   9   9  -7        393.83        467.75        56.63 o                         
  11   9  -7        175.03         96.46        26.00 o                         
  13   9  -7         99.51         34.08        24.03 o                         
  15   9  -7        147.90        130.17        42.66 o                         
  17   9  -7        892.94        885.28       100.39 o                         
  -4  10  -7        237.91        156.68        54.05 o                         
  -2  10  -7        457.62        378.06        61.77 o                         
   0  10  -7         15.82         56.83        28.97 o                         
   2  10  -7        794.28        781.94        83.33 o                         
   4  10  -7          3.01         27.34        26.89 o                         
   6  10  -7        534.53        582.68        96.72 o                         
   8  10  -7         64.14         46.99        37.20 o                         
  10  10  -7          6.85         21.91        25.27 o                         
  12  10  -7        137.87         75.98        35.11 o                         
  14  10  -7         74.62         56.12        27.61 o                         
  16  10  -7          4.44        -27.19        27.19 o                         
  -3  11  -7         74.35         82.73        62.83 o                         
  -1  11  -7       1822.13       1784.17       113.00 o                         
   1  11  -7        113.27        176.95        39.85 o                         
   3  11  -7        101.08         63.36        31.74 o                         
   5  11  -7       8459.53      10510.79      1170.70 o                         
   7  11  -7        498.40        508.18        69.94 o                         
   9  11  -7         66.72         42.58        30.48 o                         
  11  11  -7        191.37        198.36        44.22 o                         
  13  11  -7        157.78        152.37        38.87 o                         
  15  11  -7         16.25         24.69        26.86 o                         
  17  11  -7        102.09        147.21        43.65 o                         
  -2  12  -7        474.81        440.30        68.44 o                         
   0  12  -7        109.25        140.20        37.06 o                         
   2  12  -7        816.05        816.73        77.12 o                         
   4  12  -7       2287.17       2522.29       154.56 o                         
   6  12  -7        563.59        528.92        63.45 o                         
   8  12  -7        166.70        152.76        39.63 o                         
  10  12  -7       1408.26       1483.32       233.61 o                         
  12  12  -7         68.10         94.22        34.55 o                         
  14  12  -7        177.33        162.54        43.25 o                         
  16  12  -7        340.84        361.62        68.90 o                         
  -1  13  -7       1295.54       1100.74       106.28 o                         
   1  13  -7        562.81        502.65        72.93 o                         
   3  13  -7       2280.21       2371.66       145.89 o                         
   5  13  -7       2122.67       2507.45       193.68 o                         
   7  13  -7        150.48         88.69        33.68 o                         
   9  13  -7       1649.79       1889.94       160.46 o                         
  11  13  -7       3107.64       3529.41       249.21 o                         
  13  13  -7         17.86        109.60        39.93 o                         
  15  13  -7        666.13        761.70        96.74 o                         
   0  14  -7         60.25         97.22        46.12 o                         
   2  14  -7        705.77        555.95        85.31 o                         
   4  14  -7       1291.58       1559.86       179.03 o                         
   6  14  -7         23.53         32.59        29.15 o                         
   8  14  -7       1036.54       1107.90        83.90 o                         
  10  14  -7       1034.92       1147.49        87.26 o                         
  12  14  -7         73.92         77.68        37.30 o                         
  14  14  -7        139.71        114.33        51.34 o                         
   1  15  -7         14.11         59.88        49.85 o                         
   3  15  -7        989.52       1351.87       189.72 o                         
   5  15  -7       3061.50       3418.41       197.52 o                         
   7  15  -7        159.67        122.46        48.23 o                         
   9  15  -7        974.56       1287.56       104.65 o                         
  11  15  -7       1576.49       1797.54       169.98 o                         
  13  15  -7        293.66        193.84        49.53 o                         
   2  16  -7          7.81          3.10        39.84 o                         
   4  16  -7        418.09        460.86        72.42 o                         
   6  16  -7         13.49         23.79        38.69 o                         
   8  16  -7         50.37         27.12        45.05 o                         
  10  16  -7       1056.88       1366.09       143.41 o                         
   5  17  -7        729.32        562.89        85.57 o                         
   7  17  -7         16.55        -11.27        43.45 o                         
   9  17  -7        260.41        236.71        65.07 o                         
  -8   0  -6        204.38        411.93        96.63 o                         
  -6   0  -6        381.33        229.04        73.02 o                         
  -4   0  -6       9504.18       9394.22      1072.92 o                         
  -2   0  -6      14230.00      14697.29       693.74 o                         
   0   0  -6       1780.76       1694.77       126.72 o                         
   2   0  -6      14390.45      16030.25       808.28 o                         
   4   0  -6      14787.67      16429.04       688.18 o                         
   6   0  -6        105.23         50.99        19.06 o                         
   8   0  -6       6010.31       6481.25       343.08 o                         
  10   0  -6       2354.63       2123.25       122.84 o                         
  12   0  -6       1480.37       1135.09        84.86 o                         
  14   0  -6       1336.89       1269.88        95.78 o                         
  16   0  -6       1017.63        934.22        92.80 o                         
  18   0  -6       3119.15       3160.58       204.41 o                         
  -7   1  -6        283.79        262.64        56.53 o                         
  -5   1  -6        824.94        728.19        77.67 o                         
  -3   1  -6       8175.87       8134.66       316.00 o                         
  -1   1  -6       4385.97       4333.12       159.02 o                         
   1   1  -6        250.12        156.95        20.18 o                         
   3   1  -6      15765.12      17259.80       567.48 o                         
   5   1  -6       6758.38       6938.29       282.35 o                         
   7   1  -6        324.77        261.38        22.99 o                         
   9   1  -6        650.84        602.51        49.18 o                         
  11   1  -6       6643.04       6381.16       226.60 o                         
  13   1  -6       1953.26       1561.63        94.13 o                         
  15   1  -6        715.19        665.25        52.33 o                         
  17   1  -6       2906.37       2844.20       131.40 o                         
  19   1  -6       1591.94       1877.46       112.34 o                         
  -8   2  -6        877.17       1315.96       129.04 o                         
  -6   2  -6        383.63        363.80       110.26 o                         
  -4   2  -6      14464.86      14818.54       559.82 o                         
  -2   2  -6       2911.98       2872.46       129.52 o                         
   0   2  -6        880.75        770.43        48.90 o                         
   2   2  -6      10372.85      11991.31       410.25 o                         
   4   2  -6      12330.25      15195.57       608.49 o                         
   6   2  -6       2271.67       2480.44       177.91 o                         
   8   2  -6       1057.75       1166.87        52.95 o                         
  10   2  -6       7755.99       8654.60       340.12 o                         
  12   2  -6       1961.63       1804.75        81.42 o                         
  14   2  -6       1433.52       1289.30        72.87 o                         
  16   2  -6       4491.30       4201.73       174.08 o                         
  18   2  -6       1802.85       1914.96       210.71 o                         
  -7   3  -6        477.64        334.65        74.31 o                         
  -5   3  -6        312.34        148.22        47.43 o                         
  -3   3  -6       3351.54       2893.03       177.31 o                         
  -1   3  -6        339.20        352.57        54.81 o                         
   1   3  -6         38.00         46.17        16.64 o                         
   3   3  -6        423.29        370.00        25.62 o                         
   5   3  -6        834.69        963.12        77.69 o                         
   7   3  -6       1575.53       1900.72       219.23 o                         
   9   3  -6       2703.67       2718.90       166.39 o                         
  11   3  -6        458.79        494.28        36.42 o                         
  13   3  -6       3303.78       3116.36       127.12 o                         
  15   3  -6       1165.32       1075.97        81.88 o                         
  17   3  -6       1365.74       1331.28        87.68 o                         
  19   3  -6        367.06        529.02        62.31 o                         
  -8   4  -6         19.95        -10.74        52.14 o                         
  -6   4  -6         31.47        -17.42        42.51 o                         
  -4   4  -6        238.06        212.56        52.17 o                         
  -2   4  -6          8.85        -15.61        20.59 o                         
   0   4  -6          0.93        -12.21        12.21 o                         
   2   4  -6        922.44       1051.33        55.21 o                         
   4   4  -6        242.61        192.87        24.84 o                         
   6   4  -6       1142.54       1464.66       208.24 o                         
   8   4  -6       1011.37       1217.22       117.04 o                         
  10   4  -6          3.34         -7.47        10.65 o                         
  12   4  -6        991.43        769.98        54.50 o                         
  14   4  -6       1174.50       1008.73        73.88 o                         
  16   4  -6        161.93        167.31        34.18 o                         
  18   4  -6         69.96         28.21        26.07 o                         
  -7   5  -6        304.24        243.88        67.26 o                         
  -5   5  -6         22.71          3.68        27.42 o                         
  -3   5  -6          7.46          3.62        24.55 o                         
  -1   5  -6        430.99        377.25        47.10 o                         
   1   5  -6        197.59        127.05        21.32 o                         
   3   5  -6        156.49        161.89        22.92 o                         
   5   5  -6        963.38       1100.35        78.25 o                         
   7   5  -6        241.32        235.38        32.14 o                         
   9   5  -6       1148.18       1388.01        98.44 o                         
  11   5  -6       1282.90       1364.15       141.05 o                         
  13   5  -6         25.23         33.43        22.16 o                         
  15   5  -6        638.57        624.90        60.94 o                         
  17   5  -6         28.14         -4.39        22.05 o                         
  19   5  -6         35.76         22.74        28.27 o                         
  -8   6  -6        288.39        262.80        67.52 o                         
  -6   6  -6        688.54        935.22       189.60 o                         
  -4   6  -6        841.71        901.25       124.74 o                         
  -2   6  -6         30.56          7.85        21.67 o                         
   0   6  -6        554.08        704.37        73.20 o                         
   2   6  -6         86.99         92.09        22.26 o                         
   4   6  -6        337.85        326.41        30.65 o                         
   6   6  -6       1453.07       1921.40       281.58 o                         
   8   6  -6       5491.45       6627.28       691.86 o                         
  10   6  -6         20.81         25.74        14.80 o                         
  12   6  -6        802.72        801.15        59.46 o                         
  14   6  -6       2825.64       2468.41       146.46 o                         
  16   6  -6         21.03         12.35        23.37 o                         
  18   6  -6         60.53         21.58        30.28 o                         
  -7   7  -6        267.55        219.60        54.77 o                         
  -5   7  -6        426.21        481.29        63.59 o                         
  -3   7  -6          4.81        -20.79        20.79 o                         
  -1   7  -6         92.31        115.33        30.05 o                         
   1   7  -6       3193.08       3119.14       146.32 o                         
   3   7  -6         84.26         85.65        21.44 o                         
   5   7  -6       3501.41       3991.38       440.76 o                         
   7   7  -6       1983.47       2234.56       243.67 o                         
   9   7  -6       2113.43       2299.77       218.45 o                         
  11   7  -6       1938.22       1828.29       183.27 o                         
  13   7  -6        132.17        123.14        32.84 o                         
  15   7  -6       1447.93       1267.06        96.09 o                         
  17   7  -6        174.58        109.25        36.75 o                         
  -6   8  -6        523.44        481.25       100.19 o                         
  -4   8  -6        744.94        798.96        83.41 o                         
  -2   8  -6       4068.97       3877.48       167.19 o                         
   0   8  -6       1592.39       1694.78        95.62 o                         
   2   8  -6       1135.13       1256.85        74.02 o                         
   4   8  -6       8054.86       9858.92       713.92 o                         
   6   8  -6       7653.65       9074.43      1163.71 o                         
   8   8  -6       5966.62       6550.60       789.23 o                         
  10   8  -6       7462.64       8057.35       398.71 o                         
  12   8  -6        400.44        327.34        46.00 o                         
  14   8  -6       1646.07       1746.73       127.22 o                         
  16   8  -6       1103.09       1065.97        90.90 o                         
  18   8  -6        465.86        311.17        62.05 o                         
  -5   9  -6        830.78        756.94       128.71 o                         
  -3   9  -6       2293.20       1938.86       128.15 o                         
  -1   9  -6       4456.33       4562.79       188.20 o                         
   1   9  -6        335.82        310.03        48.70 o                         
   3   9  -6       9891.71      12695.26       809.64 o                         
   5   9  -6       2878.13       3029.17       249.71 o                         
   7   9  -6        628.81        772.62       102.62 o                         
   9   9  -6       3189.00       3409.78       172.73 o                         
  11   9  -6       1996.80       2029.68       120.68 o                         
  13   9  -6        671.75        771.48        72.99 o                         
  15   9  -6        874.71       1048.44        91.09 o                         
  17   9  -6       1116.59       1135.46       102.70 o                         
  -6  10  -6        814.90        977.91       106.99 o                         
  -4  10  -6       1911.63       2483.56       218.08 o                         
  -2  10  -6       2660.45       2837.27       187.97 o                         
   0  10  -6        703.15        764.39        66.20 o                         
   2  10  -6       4605.20       5231.44       441.66 o                         
   4  10  -6       3748.58       4630.34       226.66 o                         
   6  10  -6        414.10        297.63        44.85 o                         
   8  10  -6         55.02         22.45        26.78 o                         
  10  10  -6       1466.57       1585.16        99.60 o                         
  12  10  -6        287.95        446.56        49.58 o                         
  14  10  -6        716.03        605.61        73.37 o                         
  16  10  -6        201.72        140.53        54.42 o                         
  -5  11  -6        801.31        694.45       105.73 o                         
  -3  11  -6       1943.81       1708.62       126.47 o                         
  -1  11  -6       1021.13       1035.81       117.33 o                         
   1  11  -6       1400.23       1243.75        86.65 o                         
   3  11  -6        110.52         88.53        30.50 o                         
   5  11  -6        300.14        320.79        81.34 o                         
   7  11  -6        110.82        134.24        31.00 o                         
   9  11  -6          9.41         14.45        20.43 o                         
  11  11  -6         19.98         20.39        24.05 o                         
  13  11  -6         16.02         15.55        24.05 o                         
  15  11  -6        962.93       1059.18        84.80 o                         
  -4  12  -6        606.70        499.98       112.81 o                         
  -2  12  -6       1449.16       1380.49       106.24 o                         
   0  12  -6        699.56        545.23        62.97 o                         
   2  12  -6        110.78         48.07        25.74 o                         
   4  12  -6       1593.87       1785.55       105.03 o                         
   6  12  -6         28.42         32.24        25.04 o                         
   8  12  -6       1104.56       1297.72        91.73 o                         
  10  12  -6        157.39         95.75        29.53 o                         
  12  12  -6         23.73          8.63        25.06 o                         
  14  12  -6         78.65         42.71        33.54 o                         
  16  12  -6        850.90        905.06        89.43 o                         
  -3  13  -6        129.45        102.07        50.63 o                         
  -1  13  -6        439.91        478.96        70.78 o                         
   1  13  -6         81.60        116.08        56.76 o                         
   3  13  -6       1071.64       1187.56       102.34 o                         
   5  13  -6       1011.47       1070.10        83.41 o                         
   7  13  -6          4.85         -3.42        20.93 o                         
   9  13  -6        582.08        477.01        51.36 o                         
  11  13  -6        466.80        516.80        82.00 o                         
  13  13  -6        261.38        203.27        44.13 o                         
  15  13  -6         72.97         86.66        43.92 o                         
  -2  14  -6          8.35         14.96        34.51 o                         
   0  14  -6          4.21        -29.34        39.72 o                         
   2  14  -6         68.52         53.26        37.57 o                         
   4  14  -6        149.45         95.92        41.76 o                         
   6  14  -6         81.08         62.55        36.57 o                         
   8  14  -6        242.89        236.00        44.57 o                         
  10  14  -6        310.80        333.12        49.16 o                         
  12  14  -6         45.95         73.22        34.70 o                         
  14  14  -6         30.57         25.74        48.59 o                         
  -1  15  -6         45.57         30.00        38.78 o                         
   1  15  -6        286.17        197.83        50.47 o                         
   3  15  -6        187.23        169.78        46.21 o                         
   5  15  -6        152.18        186.62        47.13 o                         
   7  15  -6          9.80         52.94        38.06 o                         
   9  15  -6        604.52        486.73        70.90 o                         
  11  15  -6        139.78         30.40        43.99 o                         
  13  15  -6        100.44         98.92        45.75 o                         
   0  16  -6        480.32        496.25        76.72 o                         
   2  16  -6         45.11         -0.82        37.17 o                         
   4  16  -6        266.12        277.26        57.10 o                         
   6  16  -6        836.95        764.27       111.81 o                         
   8  16  -6        553.78        654.52        84.40 o                         
  10  16  -6        584.17        597.36        88.29 o                         
  12  16  -6        455.48        421.95        82.04 o                         
   1  17  -6        173.60        146.69        50.59 o                         
   3  17  -6        256.61        234.78        64.69 o                         
   5  17  -6        238.29        181.72        61.49 o                         
   7  17  -6        514.81        598.47       120.00 o                         
   9  17  -6        713.25        612.87        85.38 o                         
   4  18  -6        384.97        185.56        94.50 o                         
   6  18  -6        478.87        511.20        94.21 o                         
  -9   1  -5          6.37         32.44        35.74 o                         
  -7   1  -5         50.91         70.75        36.00 o                         
  -5   1  -5       2972.61       2969.93       157.16 o                         
  -3   1  -5        143.78        136.48        23.21 o                         
  -1   1  -5        118.99         89.06        17.37 o                         
   1   1  -5       1916.27       2145.55        89.78 o                         
   3   1  -5        283.79        222.57        21.67 o                         
   5   1  -5        242.76        197.93        18.27 o                         
   7   1  -5          6.40         -7.10         9.72 o                         
   9   1  -5       1993.79       2074.79        83.94 o                         
  11   1  -5       4323.64       4488.49       167.13 o                         
  13   1  -5        505.06        383.04        41.74 o                         
  15   1  -5         95.60         53.49        29.02 o                         
  17   1  -5        160.34        135.68        49.10 o                         
  19   1  -5         63.89         27.82        35.61 o                         
 -10   2  -5        221.25        240.71        69.15 o                         
  -8   2  -5        396.78        631.84       102.35 o                         
  -6   2  -5        146.68        147.45        39.51 o                         
  -4   2  -5       2137.07       2342.69       167.07 o                         
  -2   2  -5        131.34        131.51        19.97 o                         
   0   2  -5       2178.01       1960.88        88.78 o                         
   2   2  -5       2183.22       1861.32        76.42 o                         
   4   2  -5        446.11        295.29        31.98 o                         
   6   2  -5       1640.16       1635.17       107.88 o                         
   8   2  -5       9112.85       8968.16       454.11 o                         
  10   2  -5       1645.62       1603.41        83.88 o                         
  12   2  -5       1698.57       1677.36        77.16 o                         
  14   2  -5        893.00        849.31        69.79 o                         
  16   2  -5       1973.80       1827.74       117.51 o                         
  18   2  -5        565.48        605.10        75.68 o                         
  -9   3  -5        614.41        596.52        95.86 o                         
  -7   3  -5        680.95        669.46        93.67 o                         
  -5   3  -5        899.61       1047.98        84.62 o                         
  -3   3  -5       3036.93       2718.39       145.40 o                         
  -1   3  -5        392.74        337.39        55.80 o                         
   1   3  -5       3635.52       3851.07       146.33 o                         
   3   3  -5      31075.74      36803.06      2506.47 o                         
   5   3  -5        325.56        291.46        26.16 o                         
   7   3  -5       3066.48       2819.19       300.66 o                         
   9   3  -5       8254.83       8611.04       431.92 o                         
  11   3  -5        713.99        552.08        38.67 o                         
  13   3  -5        388.38        394.09        42.53 o                         
  15   3  -5       2175.65       2016.82       107.42 o                         
  17   3  -5       1329.06       1363.56        90.76 o                         
  19   3  -5         30.41         32.65        73.88 o                         
  -8   4  -5        303.90        250.71        63.96 o                         
  -6   4  -5        350.43        318.00       123.26 o                         
  -4   4  -5       2578.01       2668.04       138.27 o                         
  -2   4  -5       2017.93       1970.68       100.35 o                         
   0   4  -5       1237.23       1027.20        53.52 o                         
   2   4  -5      14582.88      16301.94      1178.02 o                         
   4   4  -5      11247.15      14629.46      1561.85 o                         
   6   4  -5       9060.51      10231.65      1109.97 o                         
   8   4  -5       6262.06       7087.71       691.86 o                         
  10   4  -5       7272.17       7364.51       403.84 o                         
  12   4  -5       1437.27       1415.54        69.70 o                         
  14   4  -5       2312.66       2486.84       124.66 o                         
  16   4  -5       1218.95       1260.15        84.61 o                         
  18   4  -5         20.67         36.62        34.48 o                         
  -9   5  -5        583.98        842.58       114.63 o                         
  -7   5  -5        122.16         85.71        35.66 o                         
  -5   5  -5       1500.71       1682.47       110.99 o                         
  -3   5  -5       5137.94       5484.01       238.97 o                         
  -1   5  -5       5029.71       5121.46       192.48 o                         
   1   5  -5      11780.21      13406.27       668.37 o                         
   3   5  -5       8845.20       9764.43       686.36 o                         
   5   5  -5      21579.00      26458.82      3161.37 o                         
   7   5  -5       3783.49       3776.30       345.88 o                         
   9   5  -5      18912.67      22599.85      1645.61 o                         
  11   5  -5       2492.88       2403.49       101.44 o                         
  13   5  -5        116.79        116.75        25.81 o                         
  15   5  -5        260.04        216.72        59.43 o                         
  17   5  -5        233.32        243.94        49.61 o                         
  -8   6  -5        204.73        179.62        48.78 o                         
  -6   6  -5         13.03         83.78        32.47 o                         
  -4   6  -5        281.91        258.71        45.33 o                         
  -2   6  -5        850.14        861.95        64.66 o                         
   0   6  -5       1981.66       1659.37       100.59 o                         
   2   6  -5      11442.77      13851.22       992.40 o                         
   4   6  -5       2500.33       2683.29       255.07 o                         
   6   6  -5      14629.15      16940.69      1589.99 o                         
   8   6  -5      17962.64      20394.55      1626.40 o                         
  10   6  -5       2671.03       2781.77       104.96 o                         
  12   6  -5       2755.77       2942.19       153.85 o                         
  14   6  -5        772.93        948.43        79.15 o                         
  16   6  -5       1170.03       1218.47        99.87 o                         
  18   6  -5         91.05        113.09        43.47 o                         
  -9   7  -5          5.43        -29.49        33.74 o                         
  -7   7  -5          7.86         26.75        35.36 o                         
  -5   7  -5        870.71        708.65        76.67 o                         
  -3   7  -5         34.17          8.19        20.01 o                         
  -1   7  -5        279.51        256.34        39.49 o                         
   1   7  -5       4370.23       4722.78       192.98 o                         
   3   7  -5      26041.32      34598.45      3120.32 o                         
   5   7  -5       1539.74       1619.57       131.40 o                         
   7   7  -5       4744.47       4853.10       324.01 o                         
   9   7  -5       6309.73       6893.34       351.65 o                         
  11   7  -5       3539.75       3863.24       147.66 o                         
  13   7  -5         17.85         -1.71        21.24 o                         
  15   7  -5        876.91        907.56        89.94 o                         
  17   7  -5        446.58        677.19        78.22 o                         
  -8   8  -5         14.24         -0.03        37.70 o                         
  -6   8  -5          7.19         12.56        36.95 o                         
  -4   8  -5       1882.25       1973.05       120.61 o                         
  -2   8  -5       1403.64       1253.95        90.88 o                         
   0   8  -5        723.45        673.05        56.64 o                         
   2   8  -5       1542.06       1609.97       124.93 o                         
   4   8  -5        120.57        127.83        21.01 o                         
   6   8  -5        347.43        321.58        33.64 o                         
   8   8  -5       2701.46       2742.65       229.20 o                         
  10   8  -5       1492.70       1536.35        87.58 o                         
  12   8  -5         40.36          4.66        21.79 o                         
  14   8  -5        526.22        409.48        58.59 o                         
  16   8  -5       1244.45       1306.72       102.29 o                         
  -7   9  -5          1.25        -17.81        31.63 o                         
  -5   9  -5        131.33        178.49        42.26 o                         
  -3   9  -5       1223.57       1062.02        86.09 o                         
  -1   9  -5        515.69        605.82        49.62 o                         
   1   9  -5        109.50        106.75        27.86 o                         
   3   9  -5        199.04        203.60        37.39 o                         
   5   9  -5         38.53         36.65        33.23 o                         
   7   9  -5          2.11          6.45        14.25 o                         
   9   9  -5       1564.73       1555.13        75.68 o                         
  11   9  -5         62.99         41.05        20.52 o                         
  13   9  -5       1623.34       1586.76       104.49 o                         
  15   9  -5         30.97         21.53        35.46 o                         
  17   9  -5         15.50        -12.50        35.57 o                         
  -6  10  -5         69.93         31.98        32.30 o                         
  -4  10  -5        285.98        293.05        59.80 o                         
  -2  10  -5         55.87         67.07        27.23 o                         
   0  10  -5        232.92        235.82        36.91 o                         
   2  10  -5        241.16        183.96        36.64 o                         
   4  10  -5       2557.11       2751.51       305.48 o                         
   6  10  -5          2.44         -4.86        17.10 o                         
   8  10  -5        158.17        138.41        28.66 o                         
  10  10  -5       2022.70       1817.70        98.99 o                         
  12  10  -5          5.21         -4.36        18.92 o                         
  14  10  -5        280.32        268.47        50.85 o                         
  16  10  -5         29.54         15.60        34.78 o                         
  -7  11  -5        384.83        581.53       118.77 o                         
  -5  11  -5        496.04        491.16        94.71 o                         
  -3  11  -5       1587.70       1485.51        96.21 o                         
  -1  11  -5       1070.93       1107.83       116.11 o                         
   1  11  -5         36.74         41.72        23.62 o                         
   3  11  -5         87.61         96.71        27.58 o                         
   5  11  -5        517.57        433.30        62.63 o                         
   7  11  -5        191.97        164.11        31.29 o                         
   9  11  -5        346.58        346.18        55.58 o                         
  11  11  -5        206.22        144.00        30.35 o                         
  13  11  -5         22.97         51.27        25.92 o                         
  15  11  -5        546.49        544.15        70.64 o                         
  -6  12  -5       1205.44       1035.37       157.33 o                         
  -4  12  -5        793.68        839.53       122.51 o                         
  -2  12  -5       4361.37       4405.95       210.47 o                         
   0  12  -5         41.63         56.01        26.86 o                         
   2  12  -5        591.36        544.32        66.34 o                         
   4  12  -5       6730.69       7321.60       401.91 o                         
   6  12  -5        206.42        153.73        39.19 o                         
   8  12  -5         46.32          4.94        19.90 o                         
  10  12  -5        999.03       1098.69        77.58 o                         
  12  12  -5        294.11        271.64        44.29 o                         
  14  12  -5        188.01        155.40        40.05 o                         
  -5  13  -5        607.98        680.05       106.35 o                         
  -3  13  -5        784.44        679.14        80.40 o                         
  -1  13  -5        632.34        747.94       111.80 o                         
   1  13  -5        838.99        771.15        83.39 o                         
   3  13  -5        291.84        176.47        43.79 o                         
   5  13  -5       1094.07       1250.73       104.47 o                         
   7  13  -5         16.64        -24.28        24.28 o                         
   9  13  -5        116.51        167.64        34.62 o                         
  11  13  -5        390.85        380.23        56.97 o                         
  13  13  -5       1156.94       1440.01       125.76 o                         
  15  13  -5        563.86        758.39       292.01 o                         
  -4  14  -5        267.78        170.37        57.00 o                         
  -2  14  -5       1832.72       1908.78       153.53 o                         
   0  14  -5        596.16        429.63        64.84 o                         
   2  14  -5        459.51        486.39        68.52 o                         
   4  14  -5       3044.39       3146.60       199.17 o                         
   6  14  -5       1881.33       1995.61       132.12 o                         
   8  14  -5       1119.72       1177.62       103.30 o                         
  10  14  -5       2405.51       2536.38       121.57 o                         
  12  14  -5        302.50        357.82        57.42 o                         
  14  14  -5        889.13       1106.57       118.21 o                         
  -3  15  -5        694.44        727.63        96.64 o                         
  -1  15  -5         69.43         86.52        40.02 o                         
   1  15  -5        324.05        362.92       111.28 o                         
   3  15  -5       1959.06       2183.95       158.72 o                         
   5  15  -5        387.93        454.09       109.62 o                         
   7  15  -5       1493.43       1556.01       112.46 o                         
   9  15  -5       2038.52       2052.77       149.63 o                         
  11  15  -5        628.53        815.00       105.34 o                         
  13  15  -5        562.79        521.05       174.40 o                         
  -2  16  -5        815.37        780.07       127.92 o                         
   0  16  -5         75.35         45.98        38.80 o                         
   2  16  -5        743.51        607.99        76.86 o                         
   4  16  -5       5594.67       6107.86       340.02 o                         
   6  16  -5         51.84         84.65        42.51 o                         
   8  16  -5        835.47        714.30        87.25 o                         
  10  16  -5       1562.37       1538.86       194.79 o                         
  -1  17  -5        187.86        184.52       104.90 o                         
   1  17  -5         34.29         67.67        50.57 o                         
   3  17  -5        461.58        407.19        84.57 o                         
   5  17  -5        275.64        220.51        55.10 o                         
   7  17  -5         12.99          5.83        33.64 o                         
   9  17  -5        152.94        162.58        40.62 o                         
   2  18  -5         15.87         39.91        50.58 o                         
   4  18  -5        408.65        358.05        83.27 o                         
   6  18  -5         33.82        -25.88        36.46 o                         
   8  18  -5          0.57         -8.64        37.01 o                         
 -10   0  -4       4481.03       5494.88       401.47 o                         
  -8   0  -4       8082.83       8158.89       787.70 o                         
  -6   0  -4        101.56        165.63        39.55 o                         
  -4   0  -4       7509.21       7018.33       353.63 o                         
  -2   0  -4       3595.72       3190.17       174.97 o                         
   0   0  -4       4756.75       5309.11       272.95 o                         
   2   0  -4       1901.04       1654.41       101.60 o                         
   4   0  -4        938.33        846.51        55.33 o                         
   6   0  -4       3713.33       3770.41       206.38 o                         
   8   0  -4      30966.56      33856.16      1537.71 o                         
  10   0  -4       4272.66       4485.37       775.67 o                         
  12   0  -4      11840.58      10944.99       698.47 o                         
  14   0  -4       6920.21       5951.42       413.08 o                         
  16   0  -4       8756.27       8247.39       538.82 o                         
  18   0  -4       1060.73       1312.67       159.88 o                         
 -11   1  -4       2130.11       2469.57       171.34 o                         
  -9   1  -4       2744.33       2904.71       170.11 o                         
  -7   1  -4       1892.77       1667.66       112.63 o                         
  -5   1  -4       5952.96       6074.56       220.34 o                         
  -3   1  -4       4267.47       4271.35       156.67 o                         
  -1   1  -4         50.15         41.44        14.22 o                         
   1   1  -4       2432.00       2135.03        78.46 o                         
   3   1  -4         55.54         29.00        12.68 o                         
   5   1  -4       1575.02       1387.88        64.79 o                         
   7   1  -4        498.40        411.62        29.71 o                         
   9   1  -4       7591.59       8486.73       294.31 o                         
  11   1  -4       7391.78       7146.88       322.78 o                         
  13   1  -4       3120.94       3006.42       156.77 o                         
  15   1  -4       6384.25       5725.64       282.56 o                         
  17   1  -4       1397.01       1424.65       108.76 o                         
 -10   2  -4       1939.16       2089.84       294.95 o                         
  -8   2  -4        171.67        188.32        42.81 o                         
  -6   2  -4        148.69        195.95        65.47 o                         
  -4   2  -4       3876.85       3651.50       151.74 o                         
  -2   2  -4       1470.60       1287.81        65.06 o                         
   0   2  -4       1223.51       1171.29        58.14 o                         
   2   2  -4         73.70         53.95        12.79 o                         
   4   2  -4        437.05        478.31        56.79 o                         
   6   2  -4       5716.12       5741.44       402.34 o                         
   8   2  -4       1135.30       1377.02       107.83 o                         
  10   2  -4       6287.06       6484.35       254.35 o                         
  12   2  -4       7283.06       6893.94       316.01 o                         
  14   2  -4        141.76        117.08        32.78 o                         
  16   2  -4         15.27         27.94        28.48 o                         
  18   2  -4       1162.28       1409.21       112.92 o                         
 -11   3  -4        476.24        522.90        97.85 o                         
  -9   3  -4        726.55        737.15       104.15 o                         
  -7   3  -4         55.99         73.08        27.60 o                         
  -5   3  -4       3224.11       3062.54       143.95 o                         
  -3   3  -4       2125.28       2122.99        87.08 o                         
  -1   3  -4       7900.70       8478.79       277.64 o                         
   1   3  -4       2503.94       2761.54       152.45 o                         
   3   3  -4         38.25         47.09        13.45 o                         
   5   3  -4       3359.32       3868.68       400.17 o                         
   7   3  -4        709.84        605.22        44.97 o                         
   9   3  -4       1146.23       1430.90        55.42 o                         
  11   3  -4       2100.71       1983.48       107.88 o                         
  13   3  -4         25.87          2.51        19.98 o                         
  15   3  -4         15.00          1.54        24.03 o                         
  17   3  -4        583.17        721.66        81.49 o                         
 -10   4  -4        328.86        215.51        64.03 o                         
  -8   4  -4        485.60        488.95        68.06 o                         
  -6   4  -4        848.33        800.49        68.42 o                         
  -4   4  -4       2724.55       2605.07       112.38 o                         
  -2   4  -4       3441.87       3518.51       132.88 o                         
   0   4  -4       5259.79       6287.81       257.73 o                         
   2   4  -4      13632.36      17888.41      1159.27 o                         
   4   4  -4       6983.84       8729.75       911.98 o                         
   6   4  -4       7295.66       8547.94       861.15 o                         
   8   4  -4        260.37        284.38        23.23 o                         
  10   4  -4        185.52        188.77        35.37 o                         
  12   4  -4       2525.04       2393.73       131.05 o                         
  14   4  -4          1.98         25.97        23.50 o                         
  16   4  -4         84.38          8.63        27.75 o                         
  18   4  -4        307.53        319.91        60.38 o                         
  -9   5  -4        183.77         90.76        41.41 o                         
  -7   5  -4         85.36        103.86        36.80 o                         
  -5   5  -4         19.81          2.33        20.10 o                         
  -3   5  -4         52.75         36.83        18.19 o                         
  -1   5  -4        651.59        671.90        40.92 o                         
   1   5  -4       2037.98       2086.02       114.78 o                         
   3   5  -4        880.06        983.44       102.30 o                         
   5   5  -4         18.70         13.80        12.30 o                         
   7   5  -4       3438.17       4185.43       401.87 o                         
   9   5  -4         54.22         63.05        14.47 o                         
  11   5  -4         55.56         35.40        18.07 o                         
  13   5  -4         29.69         19.96        20.33 o                         
  15   5  -4        568.85        547.41        66.76 o                         
  17   5  -4        117.48        100.24        40.90 o                         
 -10   6  -4         18.46         78.18        40.55 o                         
  -8   6  -4         19.73         47.39        35.97 o                         
  -6   6  -4       2948.89       2820.51       161.42 o                         
  -4   6  -4       1706.37       1737.03        92.89 o                         
  -2   6  -4       1437.57       1284.09        76.47 o                         
   0   6  -4        287.02        263.70        24.23 o                         
   2   6  -4      18253.72      23747.28      1893.40 o                         
   4   6  -4       7011.95       7791.93       679.20 o                         
   6   6  -4       1051.67       1213.21        76.01 o                         
   8   6  -4        205.58        194.07        21.10 o                         
  10   6  -4        323.06        279.01        31.42 o                         
  12   6  -4        665.62        668.05        57.27 o                         
  14   6  -4        291.98        262.07        41.79 o                         
  16   6  -4        105.24        137.01        40.45 o                         
  -9   7  -4        234.42        195.98        49.07 o                         
  -7   7  -4         17.96         23.92        30.58 o                         
  -5   7  -4       1947.90       1749.82       114.43 o                         
  -3   7  -4       3569.79       3615.41       147.62 o                         
  -1   7  -4       1202.75       1135.33        61.59 o                         
   1   7  -4       1814.85       1749.76        86.57 o                         
   3   7  -4      31795.80      40175.07      4073.95 o                         
   5   7  -4       3660.03       4082.99       238.33 o                         
   7   7  -4        982.14        971.46        42.20 o                         
   9   7  -4      11733.04      12974.00       412.74 o                         
  11   7  -4        531.83        457.21        47.50 o                         
  13   7  -4        729.40        738.08        61.88 o                         
  15   7  -4        835.48        985.18        83.21 o                         
  17   7  -4         17.90         57.47        37.17 o                         
  -8   8  -4        359.42        416.13       115.57 o                         
  -6   8  -4        403.04        278.35        62.00 o                         
  -4   8  -4        513.97        425.57        44.67 o                         
  -2   8  -4       1316.10       1309.88        70.67 o                         
   0   8  -4       2603.07       3238.97       153.94 o                         
   2   8  -4        647.94        504.67        57.09 o                         
   4   8  -4        125.96        136.35        19.57 o                         
   6   8  -4        747.52        905.09        79.36 o                         
   8   8  -4       8307.99       9219.62       393.02 o                         
  10   8  -4       2881.05       2740.49       107.41 o                         
  12   8  -4        149.39        149.40        30.85 o                         
  14   8  -4       2074.44       2168.93       120.72 o                         
  16   8  -4       1363.53       1495.89       114.32 o                         
  -9   9  -4         98.97         51.66        40.45 o                         
  -7   9  -4       2401.01       2986.52       200.57 o                         
  -5   9  -4        521.88        581.83        68.94 o                         
  -3   9  -4       1482.08       1366.64       102.42 o                         
  -1   9  -4         18.70         13.31        16.61 o                         
   1   9  -4       2942.62       2850.23       165.32 o                         
   3   9  -4       2415.93       2825.33       153.24 o                         
   5   9  -4         41.10         20.41        12.83 o                         
   7   9  -4       5993.64       6273.49       211.51 o                         
   9   9  -4       3693.30       3801.48       133.71 o                         
  11   9  -4       1346.04       1437.99       115.29 o                         
  13   9  -4       2568.78       2650.36       181.36 o                         
  15   9  -4       1663.97       1701.61       140.81 o                         
  -8  10  -4        800.95        919.82       125.19 o                         
  -6  10  -4       4671.68       5099.97       257.53 o                         
  -4  10  -4       1921.01       1818.54       119.31 o                         
  -2  10  -4         37.86         33.58        22.80 o                         
   0  10  -4       1419.44       1480.59        85.77 o                         
   2  10  -4       1264.38       1432.28       103.38 o                         
   4  10  -4       1827.42       1648.53        84.08 o                         
   6  10  -4        772.98        745.27        57.85 o                         
   8  10  -4       2761.94       2691.91       159.50 o                         
  10  10  -4       1345.40       1232.72        62.81 o                         
  12  10  -4       1128.53        932.72       143.67 o                         
  14  10  -4       2182.31       2570.49       178.82 o                         
  16  10  -4       2046.19       2726.69       467.26 o                         
  -7  11  -4        288.67        269.76        71.59 o                         
  -5  11  -4       2671.26       2766.35       179.65 o                         
  -3  11  -4       1630.36       1768.36       127.71 o                         
  -1  11  -4       1023.59       1002.80        72.25 o                         
   1  11  -4       1155.08       1135.75        74.16 o                         
   3  11  -4       2194.69       2418.51       116.71 o                         
   5  11  -4        163.07        100.00        23.84 o                         
   7  11  -4        715.62        706.80        57.54 o                         
   9  11  -4       5494.46       5590.22       195.30 o                         
  11  11  -4        660.53        627.66        58.80 o                         
  13  11  -4        833.96        931.33        84.67 o                         
  15  11  -4       1932.45       2125.82       163.94 o                         
  -8  12  -4         89.11        125.48        79.24 o                         
  -6  12  -4          6.99         38.14        47.87 o                         
  -4  12  -4        837.18        846.98        85.44 o                         
  -2  12  -4       1297.20       1343.32       212.47 o                         
   0  12  -4        467.25        331.80        51.95 o                         
   2  12  -4        995.05       1046.31        87.45 o                         
   4  12  -4         77.60         82.58        24.33 o                         
   6  12  -4        217.70         71.53        26.70 o                         
   8  12  -4        416.85        378.22        47.51 o                         
  10  12  -4       2129.65       2180.04        98.50 o                         
  12  12  -4          5.92          0.96        22.57 o                         
  14  12  -4        526.80        555.03        98.40 o                         
  -7  13  -4        107.94         81.49        63.57 o                         
  -5  13  -4         30.51         -1.43        46.24 o                         
  -3  13  -4        133.99         55.70        35.17 o                         
  -1  13  -4        362.11        192.25        44.86 o                         
   1  13  -4        233.19        245.40        68.94 o                         
   3  13  -4        948.17        863.83        86.01 o                         
   5  13  -4        268.21        281.83        42.41 o                         
   7  13  -4          2.09         11.11        26.12 o                         
   9  13  -4         71.90         34.62        20.33 o                         
  11  13  -4         51.13         33.94        28.75 o                         
  13  13  -4        200.63        151.59        72.80 o                         
  -6  14  -4         30.02         -5.12        44.96 o                         
  -4  14  -4         20.14         12.62        31.74 o                         
  -2  14  -4        106.11         76.85        38.55 o                         
   0  14  -4         12.34         -6.42        27.92 o                         
   2  14  -4        248.16        223.20        53.61 o                         
   4  14  -4        310.86        395.87        60.28 o                         
   6  14  -4        123.07        109.67        44.64 o                         
   8  14  -4         28.63         36.05        30.39 o                         
  10  14  -4         27.37          5.41        23.70 o                         
  12  14  -4         44.78         16.26        46.96 o                         
  -5  15  -4          6.66         43.56        45.67 o                         
  -3  15  -4        211.12        148.80        47.62 o                         
  -1  15  -4         35.58         -6.67        31.76 o                         
   1  15  -4        105.96         32.18        30.86 o                         
   3  15  -4       1501.18       1570.27       163.43 o                         
   5  15  -4        168.62         71.01        43.90 o                         
   7  15  -4          7.01         -9.38        26.29 o                         
   9  15  -4          9.51         -6.05        22.65 o                         
  11  15  -4        214.82        221.09        64.55 o                         
  -4  16  -4         21.68         53.76        42.16 o                         
  -2  16  -4        110.69        128.15        47.10 o                         
   0  16  -4        772.74        792.73        89.29 o                         
   2  16  -4        201.81        141.54        53.09 o                         
   4  16  -4        285.99        212.23        69.69 o                         
   6  16  -4        766.32        838.79       154.95 o                         
   8  16  -4        182.21        183.00        39.37 o                         
  10  16  -4        140.91        164.34        74.66 o                         
  -3  17  -4        253.61        166.44        54.63 o                         
  -1  17  -4        652.74        642.37       104.34 o                         
   1  17  -4       1306.86       1459.34       143.95 o                         
   3  17  -4       1101.18       1173.65       111.36 o                         
   5  17  -4       1688.89       1975.05       175.58 o                         
   7  17  -4        809.45        773.20        91.96 o                         
   9  17  -4        773.01        827.45        82.06 o                         
   0  18  -4       1094.85       1148.24       138.53 o                         
   2  18  -4       1141.19       1526.49       148.75 o                         
   4  18  -4        132.67         83.76        42.21 o                         
   6  18  -4         54.56        115.17        46.66 o                         
   8  18  -4        850.10        924.11        93.25 o                         
   3  19  -4        752.62        609.96       156.35 o                         
 -11   1  -3       1278.65       1347.79       119.84 o                         
  -9   1  -3         10.31         51.07        31.23 o                         
  -7   1  -3        128.36        195.66        44.14 o                         
  -5   1  -3         57.66         26.45        16.22 o                         
  -3   1  -3       2887.24       3308.02       140.70 o                         
  -1   1  -3         93.99         78.93        14.54 o                         
   1   1  -3         65.84         44.19        11.69 o                         
   3   1  -3       7757.95       8089.93       508.57 o                         
   5   1  -3      10666.86      10801.94       581.35 o                         
   7   1  -3        972.18       1092.65        71.18 o                         
   9   1  -3        932.62        766.68        54.18 o                         
  11   1  -3       1860.99       1953.73       106.69 o                         
  13   1  -3       4666.24       4169.71       211.53 o                         
  15   1  -3        251.94        197.02        45.13 o                         
  17   1  -3        121.18         95.14        50.90 o                         
 -12   2  -3        595.89        603.52       101.79 o                         
 -10   2  -3       1117.89       1212.02        97.32 o                         
  -8   2  -3        491.33        447.19        53.46 o                         
  -6   2  -3       2216.43       2321.31       120.96 o                         
  -4   2  -3        646.31        519.43        32.68 o                         
  -2   2  -3       2332.13       2364.38       101.45 o                         
   0   2  -3       3969.92       4345.05       240.24 o                         
   2   2  -3       4439.77       5320.11       458.66 o                         
   4   2  -3       1574.32       1720.15       106.42 o                         
   6   2  -3       5571.98       6117.43       289.00 o                         
   8   2  -3       6060.70       7026.10       284.28 o                         
  10   2  -3       1510.21       1478.89        85.17 o                         
  12   2  -3        934.35        819.52        70.12 o                         
  14   2  -3       1204.21       1022.04        95.70 o                         
  16   2  -3       1069.60       1204.13       100.05 o                         
 -11   3  -3        533.79        543.26        79.18 o                         
  -9   3  -3       1831.52       1878.34       113.99 o                         
  -7   3  -3        479.37        431.87        48.40 o                         
  -5   3  -3       4692.70       4494.24       169.20 o                         
  -3   3  -3      14014.51      15829.43       540.31 o                         
  -1   3  -3         46.51         37.60         9.12 o                         
   1   3  -3       6462.00       7042.56       402.08 o                         
   3   3  -3       8230.00       8857.90      1073.85 o                         
   5   3  -3       2477.61       2598.27       208.76 o                         
   7   3  -3       7790.62       8379.40       259.65 o                         
   9   3  -3       2954.67       3090.95       111.34 o                         
  11   3  -3       1019.21        801.23        63.58 o                         
  13   3  -3        119.75         64.87        27.05 o                         
  15   3  -3       1725.83       1756.70       119.82 o                         
  17   3  -3        615.48        727.12        86.68 o                         
 -12   4  -3        555.85        685.76       112.58 o                         
 -10   4  -3        122.67        178.30        45.40 o                         
  -8   4  -3        380.75        375.68        55.96 o                         
  -6   4  -3       7520.53       7931.25       315.52 o                         
  -4   4  -3      26057.56      28835.12       895.96 o                         
  -2   4  -3       2213.69       2171.91        81.20 o                         
   0   4  -3      15353.49      16387.61       803.10 o                         
   2   4  -3     106778.61     134881.92     12576.22 o                         
   4   4  -3      26873.46      31410.52      2528.76 o                         
   6   4  -3       1811.91       2429.10       139.43 o                         
   8   4  -3      12754.65      14021.12       599.30 o                         
  10   4  -3       2797.49       2365.38       130.53 o                         
  12   4  -3        956.62        664.71        62.44 o                         
  14   4  -3        776.25        892.53        80.03 o                         
  16   4  -3        613.24        706.87       121.49 o                         
 -11   5  -3       1123.03       1597.53       123.64 o                         
  -9   5  -3        245.90        210.44        47.08 o                         
  -7   5  -3         80.25        112.05        35.28 o                         
  -5   5  -3      10493.38      10799.61       383.88 o                         
  -3   5  -3       1722.33       1609.81        62.59 o                         
  -1   5  -3      11913.32      12568.05       470.30 o                         
   1   5  -3      31403.55      36852.87      2466.87 o                         
   3   5  -3      19788.52      23709.83      1666.79 o                         
   5   5  -3        456.80        377.70        24.92 o                         
   7   5  -3       2394.58       1923.83        79.52 o                         
   9   5  -3       2579.87       2241.55        90.58 o                         
  11   5  -3       1443.47       1265.06        85.26 o                         
  13   5  -3        372.69        401.98        52.99 o                         
  15   5  -3       1938.51       2286.24       203.47 o                         
  17   5  -3        617.59        754.08        90.37 o                         
 -10   6  -3        116.17        138.41        43.92 o                         
  -8   6  -3        413.59        497.50        67.07 o                         
  -6   6  -3       6456.31       6895.61       318.70 o                         
  -4   6  -3      13085.70      13468.94       525.10 o                         
  -2   6  -3       2093.09       1920.76       110.15 o                         
   0   6  -3      25443.83      28462.66      1088.89 o                         
   2   6  -3      42484.88      51460.54      4201.33 o                         
   4   6  -3        581.83        584.35        34.76 o                         
   6   6  -3       1459.00       1458.64        81.02 o                         
   8   6  -3       5585.37       5819.52       250.96 o                         
  10   6  -3        256.84        181.22        29.94 o                         
  12   6  -3         72.12         27.86        22.47 o                         
  14   6  -3        190.09        172.40        42.40 o                         
  16   6  -3       1744.50       1950.18       145.33 o                         
 -11   7  -3        822.73        918.77        99.17 o                         
  -9   7  -3        525.51        698.35        83.95 o                         
  -7   7  -3        399.32        352.70        55.45 o                         
  -5   7  -3       5378.34       5682.69       232.41 o                         
  -3   7  -3       4411.73       4205.99       213.88 o                         
  -1   7  -3         75.65        120.76        26.95 o                         
   1   7  -3       3306.29       3717.95       150.43 o                         
   3   7  -3         49.40         52.56        13.14 o                         
   5   7  -3       5269.41       5791.16       210.70 o                         
   7   7  -3        499.75        448.88        36.60 o                         
   9   7  -3         88.46         67.34        15.57 o                         
  11   7  -3       1057.84       1098.45        86.18 o                         
  13   7  -3        362.75        419.17        56.37 o                         
  15   7  -3        628.22        592.76        75.49 o                         
 -10   8  -3        581.03        606.97        84.20 o                         
  -8   8  -3         31.70        -24.56        37.94 o                         
  -6   8  -3       1521.68       1454.06       100.35 o                         
  -4   8  -3       1738.97       1832.65       117.21 o                         
  -2   8  -3       1351.26       1357.02        68.44 o                         
   0   8  -3        620.09        702.32        42.33 o                         
   2   8  -3       7683.47       8315.52       363.35 o                         
   4   8  -3       2569.91       2459.95       103.17 o                         
   6   8  -3       1864.11       2100.98        78.88 o                         
   8   8  -3       2421.00       2279.40        89.93 o                         
  10   8  -3        292.95        163.18        32.02 o                         
  12   8  -3        621.39        749.63        62.72 o                         
  14   8  -3        406.90        405.45        61.54 o                         
  16   8  -3        235.47        222.91        61.83 o                         
  -9   9  -3        126.00         82.52        37.92 o                         
  -7   9  -3       1138.55       1123.97        96.14 o                         
  -5   9  -3          7.35         25.43        21.44 o                         
  -3   9  -3         30.04         -3.01        16.08 o                         
  -1   9  -3         97.74         67.44        19.41 o                         
   1   9  -3       2517.99       2536.02        98.56 o                         
   3   9  -3        153.05        132.32        17.88 o                         
   5   9  -3         35.15         51.66        13.40 o                         
   7   9  -3         39.96         25.64        13.38 o                         
   9   9  -3        784.75        662.71        41.29 o                         
  11   9  -3        444.09        409.27        53.81 o                         
  13   9  -3         10.36        -20.91        23.15 o                         
  15   9  -3        199.08        119.82        50.71 o                         
 -10  10  -3       1106.42       1150.95       131.31 o                         
  -8  10  -3        343.62        232.51        59.42 o                         
  -6  10  -3          4.35         -5.11        24.76 o                         
  -4  10  -3        736.09        777.76        62.82 o                         
  -2  10  -3       1659.80       1664.94        81.93 o                         
   0  10  -3         22.64         -7.69        15.38 o                         
   2  10  -3       4845.14       5602.63       207.27 o                         
   4  10  -3       1129.56       1033.63        77.01 o                         
   6  10  -3        152.10        139.23        24.34 o                         
   8  10  -3         13.95         18.74        11.82 o                         
  10  10  -3        301.62        295.18        29.06 o                         
  12  10  -3        583.80        512.92        73.68 o                         
  14  10  -3        316.26        242.54        52.68 o                         
  -9  11  -3        712.84        692.48       107.13 o                         
  -7  11  -3        366.68        318.41        83.30 o                         
  -5  11  -3        927.19        855.90       147.26 o                         
  -3  11  -3       1184.15       1166.58        94.15 o                         
  -1  11  -3        600.74        626.48        74.33 o                         
   1  11  -3        146.18        145.13        28.05 o                         
   3  11  -3        662.89        544.45        50.02 o                         
   5  11  -3        192.50        124.11        24.98 o                         
   7  11  -3        700.67        731.33        42.85 o                         
   9  11  -3       2279.52       2240.55        88.02 o                         
  11  11  -3         15.06          7.96        20.44 o                         
  13  11  -3       1975.12       2068.41       186.49 o                         
  15  11  -3        237.14        321.38        72.63 o                         
  -8  12  -3        257.51        237.44        81.16 o                         
  -6  12  -3         81.84         51.48        50.23 o                         
  -4  12  -3        304.39        236.39        49.17 o                         
  -2  12  -3        244.66        253.28        46.87 o                         
   0  12  -3         21.57         -6.07        21.58 o                         
   2  12  -3        850.45        822.99        64.25 o                         
   4  12  -3       1448.23       1425.92        74.83 o                         
   6  12  -3       4570.93       4667.61       177.52 o                         
   8  12  -3       1696.90       1594.18        71.14 o                         
  10  12  -3       1247.02       1252.95        64.31 o                         
  12  12  -3       2972.44       3311.73       257.02 o                         
  14  12  -3        769.65        765.95       100.62 o                         
  -7  13  -3       1165.93       1233.99       199.31 o                         
  -5  13  -3       1329.50       1376.31       109.81 o                         
  -3  13  -3        450.62        438.29        64.11 o                         
  -1  13  -3       2062.61       2188.07       136.15 o                         
   1  13  -3        289.02        274.12        49.01 o                         
   3  13  -3       3146.22       3185.16       148.51 o                         
   5  13  -3        753.73        647.93        65.18 o                         
   7  13  -3       3252.37       3429.49       147.58 o                         
   9  13  -3       1670.47       1458.70        73.73 o                         
  11  13  -3         48.52         32.93        27.61 o                         
  13  13  -3        565.93        695.57        96.59 o                         
  -6  14  -3       1003.08       1268.42       200.29 o                         
  -4  14  -3        460.10        485.96        69.83 o                         
  -2  14  -3        820.06        909.79       122.71 o                         
   0  14  -3       3238.19       3291.81       163.26 o                         
   2  14  -3        218.42        260.59        44.31 o                         
   4  14  -3       1541.24       1367.70       134.23 o                         
   6  14  -3        486.73        523.89        88.54 o                         
   8  14  -3        865.16        862.23        76.48 o                         
  10  14  -3       1205.03       1355.61       295.67 o                         
  12  14  -3        188.77        390.03       144.33 o                         
  -5  15  -3        289.96        237.16        57.02 o                         
  -3  15  -3       2080.96       2195.72       151.52 o                         
  -1  15  -3        809.84        755.89        86.89 o                         
   1  15  -3       1006.20       1052.73       100.68 o                         
   3  15  -3       3255.15       3035.17       179.03 o                         
   5  15  -3         37.94         22.86        28.50 o                         
   7  15  -3        129.93        188.34        39.53 o                         
   9  15  -3        414.24        347.39        52.64 o                         
  11  15  -3         16.41        104.81        96.22 o                         
  -4  16  -3        649.04        712.11       111.33 o                         
  -2  16  -3        765.37        679.10        82.64 o                         
   0  16  -3        110.64        108.58        42.24 o                         
   2  16  -3        911.41        788.78        91.11 o                         
   4  16  -3        254.04        230.72        51.93 o                         
   6  16  -3        420.15        438.05        65.47 o                         
   8  16  -3        274.76        328.56        51.27 o                         
  10  16  -3         83.44         30.93        82.47 o                         
  -3  17  -3        792.15        715.86       113.95 o                         
  -1  17  -3        812.51        897.57       125.26 o                         
   1  17  -3        193.09        208.04        54.77 o                         
   3  17  -3        406.13        273.95        66.71 o                         
   5  17  -3        216.43        170.63        57.54 o                         
   7  17  -3        283.94        197.52        44.41 o                         
   9  17  -3        573.42        478.45        74.61 o                         
  -2  18  -3         54.98         83.91        53.52 o                         
   0  18  -3        173.84        279.60        77.06 o                         
   2  18  -3         27.05         11.11        36.84 o                         
   4  18  -3         90.54        120.20        43.57 o                         
   6  18  -3         29.03         -8.85        29.44 o                         
   8  18  -3         20.16         40.10        60.51 o                         
   1  19  -3         14.82        -36.23        36.23 o                         
   3  19  -3        311.26        177.55        57.04 o                         
   5  19  -3        121.68         84.16        39.17 o                         
 -12   0  -2        888.05       1044.48       218.21 o                         
 -10   0  -2       2168.00       2215.13       200.42 o                         
  -8   0  -2        820.62       1005.56       111.12 o                         
  -6   0  -2        147.55        105.44       106.53 o                         
  -4   0  -2         56.88         30.89        25.60 o                         
  -2   0  -2       2503.17       2598.32       145.08 o                         
   0   0  -2        570.29        319.54        28.05 o                         
   2   0  -2       2770.48       1801.11        96.24 o                         
   4   0  -2       3266.66       3631.40       243.68 o                         
   6   0  -2      43535.17      46156.45      2099.81 o                         
   8   0  -2       4988.11       4718.84       240.36 o                         
  10   0  -2       5445.33       5361.36       351.11 o                         
  12   0  -2       2147.00       2625.04       280.06 o                         
  14   0  -2       1637.16       1714.64       287.80 o                         
  16   0  -2        195.14        432.24       164.95 o                         
 -13   1  -2        780.19        818.00       171.73 o                         
 -11   1  -2       1142.68       1165.33       101.04 o                         
  -9   1  -2       1235.89       1271.20        80.77 o                         
  -7   1  -2        111.91        131.92        25.55 o                         
  -5   1  -2       7927.14       7287.77       260.21 o                         
  -3   1  -2         62.32         55.71        16.07 o                         
  -1   1  -2        797.32        742.58        39.61 o                         
   1   1  -2      58991.40      70946.66      5443.74 o                         
   3   1  -2       9516.20       9485.98       714.19 o                         
   5   1  -2      18879.12      21457.96       674.74 o                         
   7   1  -2      38378.88      44329.46      1417.16 o                         
   9   1  -2       4869.28       4664.53       170.61 o                         
  11   1  -2       2909.25       2796.93       148.17 o                         
  13   1  -2       1729.65       1803.95       115.94 o                         
  15   1  -2        572.63        554.03        77.15 o                         
  17   1  -2        113.59        134.50        66.36 o                         
 -12   2  -2       1049.45       1234.51       112.76 o                         
 -10   2  -2        718.43        807.21        81.66 o                         
  -8   2  -2       1134.39       1150.28        67.12 o                         
  -6   2  -2       5433.27       5970.90       245.60 o                         
  -4   2  -2        889.48        972.50        44.13 o                         
  -2   2  -2       1011.88        987.97        44.95 o                         
   0   2  -2      23731.33      25735.48      1222.35 o                         
   2   2  -2       1691.70       1197.87       118.20 o                         
   4   2  -2      36809.66      39511.18      1910.14 o                         
   6   2  -2      18490.13      20423.94      1082.66 o                         
   8   2  -2       7830.89       7530.75       339.08 o                         
  10   2  -2        709.48        724.72        58.57 o                         
  12   2  -2       4349.84       4057.68       206.16 o                         
  14   2  -2       5327.00       5388.31       271.87 o                         
  16   2  -2         70.48         48.74        42.90 o                         
 -13   3  -2         26.36         12.33        39.24 o                         
 -11   3  -2         41.39         23.66        31.34 o                         
  -9   3  -2        427.93        288.75        47.96 o                         
  -7   3  -2        650.88        728.75        53.02 o                         
  -5   3  -2        856.46        861.39        48.10 o                         
  -3   3  -2         16.68         -6.14         9.60 o                         
  -1   3  -2       5045.09       5649.44       253.63 o                         
   1   3  -2      72829.84      87281.23      6013.64 o                         
   3   3  -2       3726.51       4759.64       364.08 o                         
   5   3  -2       8061.24       8617.81       329.36 o                         
   7   3  -2      28413.79      31239.61      1275.40 o                         
   9   3  -2        902.64        844.31        45.45 o                         
  11   3  -2        605.98        596.38        61.75 o                         
  13   3  -2         77.08         70.35        32.24 o                         
  15   3  -2        973.68        921.56       116.51 o                         
  17   3  -2         30.45         60.56        37.06 o                         
 -12   4  -2         10.82          0.50        35.16 o                         
 -10   4  -2         19.13          7.88        27.43 o                         
  -8   4  -2        854.20        896.40        80.36 o                         
  -6   4  -2          6.75         11.57        12.90 o                         
  -4   4  -2         12.84         27.86        11.32 o                         
  -2   4  -2        177.72        213.04        18.34 o                         
   0   4  -2       2926.74       3279.83       209.12 o                         
   2   4  -2      29510.11      34865.03      1974.57 o                         
   4   4  -2       3097.10       3537.85       173.91 o                         
   6   4  -2       2572.50       2385.01       121.64 o                         
   8   4  -2        172.98        266.42        25.71 o                         
  10   4  -2        177.42        171.40        32.04 o                         
  12   4  -2         15.46          5.54        23.89 o                         
  14   4  -2         21.53         -6.04        25.39 o                         
  16   4  -2         46.76          0.00        31.20 o                         
 -13   5  -2         33.19         17.59        40.84 o                         
 -11   5  -2         34.43         17.51        30.71 o                         
  -9   5  -2         20.83         -3.31        28.54 o                         
  -7   5  -2        594.14        612.02        55.00 o                         
  -5   5  -2        327.34        330.09        38.96 o                         
  -3   5  -2        698.46        637.68        36.65 o                         
  -1   5  -2       1458.25       1607.92        68.04 o                         
   1   5  -2        168.70        181.90        19.07 o                         
   3   5  -2         55.83         89.74        15.46 o                         
   5   5  -2        447.36        426.97        38.23 o                         
   7   5  -2        181.84        202.43        23.32 o                         
   9   5  -2       1416.43       1454.58        85.37 o                         
  11   5  -2         20.19          6.16        20.31 o                         
  13   5  -2         11.53        -14.97        24.39 o                         
  15   5  -2        248.13        144.44        54.56 o                         
 -12   6  -2        104.77        159.36        73.66 o                         
 -10   6  -2        299.17        174.03        69.69 o                         
  -8   6  -2         22.67          3.41        25.41 o                         
  -6   6  -2        215.84        182.61        26.83 o                         
  -4   6  -2       5823.41       6274.72       210.10 o                         
  -2   6  -2        197.64        194.25        25.09 o                         
   0   6  -2        663.54        502.77        31.22 o                         
   2   6  -2       1134.61        997.79        50.74 o                         
   4   6  -2        976.15        950.50        50.91 o                         
   6   6  -2         18.47          8.67        10.57 o                         
   8   6  -2       2679.22       2918.97       166.14 o                         
  10   6  -2        538.90        458.87        64.20 o                         
  12   6  -2        120.03        117.45        33.99 o                         
  14   6  -2         14.49         10.63        29.50 o                         
  16   6  -2        414.87        406.03        69.64 o                         
 -11   7  -2        929.08        970.15       164.13 o                         
  -9   7  -2        185.69        195.67        46.51 o                         
  -7   7  -2       5643.85       5943.71       285.42 o                         
  -5   7  -2       2307.31       2169.08        88.66 o                         
  -3   7  -2       2016.22       1781.99        79.00 o                         
  -1   7  -2       3603.93       3823.38       171.48 o                         
   1   7  -2        178.26         90.55        11.61 o                         
   3   7  -2       5087.01       5762.54       202.74 o                         
   5   7  -2       1145.20       1371.92        63.79 o                         
   7   7  -2         19.70         25.74        11.00 o                         
   9   7  -2       1467.65       1408.51        82.73 o                         
  11   7  -2        313.82        379.13        62.08 o                         
  13   7  -2        927.02       1002.28        92.15 o                         
  15   7  -2        816.77       1130.95       130.20 o                         
 -12   8  -2        991.05        991.27       110.08 o                         
 -10   8  -2       2290.45       2576.31       189.67 o                         
  -8   8  -2        848.62        839.46       109.38 o                         
  -6   8  -2       3280.70       3569.09       182.20 o                         
  -4   8  -2       5243.61       5279.57       198.09 o                         
  -2   8  -2       2082.29       2099.52        89.00 o                         
   0   8  -2       5047.66       5334.20       181.77 o                         
   2   8  -2      23259.84      26487.02       943.37 o                         
   4   8  -2       1320.00       1211.66        70.88 o                         
   6   8  -2        701.57        642.11        32.52 o                         
   8   8  -2       4610.25       4512.93       148.54 o                         
  10   8  -2       1350.49       1485.38       137.44 o                         
  12   8  -2        971.78        932.99        97.78 o                         
  14   8  -2       1642.52       2008.29       156.43 o                         
 -11   9  -2       1534.56       1712.06       172.33 o                         
  -9   9  -2       1017.66       1134.77        99.54 o                         
  -7   9  -2        867.83       1050.91        86.91 o                         
  -5   9  -2       5674.93       5776.39       246.75 o                         
  -3   9  -2       3305.30       3366.02       135.66 o                         
  -1   9  -2        891.79        823.59        44.80 o                         
   1   9  -2       9110.96       8862.48       321.83 o                         
   3   9  -2       5295.41       5027.24       173.21 o                         
   5   9  -2       1565.98       1337.21        59.88 o                         
   7   9  -2       5480.14       5609.96       167.30 o                         
   9   9  -2       4562.18       4806.13       163.34 o                         
  11   9  -2        609.63        826.22        93.73 o                         
  13   9  -2       1137.56       1294.16       120.82 o                         
  15   9  -2        682.87        823.44       108.16 o                         
 -10  10  -2         23.20         -5.28        42.03 o                         
  -8  10  -2        186.13        111.10        45.57 o                         
  -6  10  -2        411.35        357.81        58.28 o                         
  -4  10  -2       1251.09       1267.78        68.84 o                         
  -2  10  -2        411.09        352.52        34.52 o                         
   0  10  -2         18.88         14.46        12.00 o                         
   2  10  -2       5603.44       5366.60       203.88 o                         
   4  10  -2       4263.17       4463.90       154.63 o                         
   6  10  -2       6339.16       6362.82       189.43 o                         
   8  10  -2       6036.66       5870.45       180.64 o                         
  10  10  -2       3541.24       3655.52       156.09 o                         
  12  10  -2       1156.78       1462.94       104.17 o                         
  14  10  -2        664.67        713.92        99.84 o                         
  -9  11  -2         55.33         38.48        42.01 o                         
  -7  11  -2        619.20        802.87       197.44 o                         
  -5  11  -2         56.77         43.59        26.47 o                         
  -3  11  -2        200.30        109.33        27.78 o                         
  -1  11  -2       2052.88       2076.21       146.36 o                         
   1  11  -2       1157.20       1069.09        65.85 o                         
   3  11  -2       5298.10       5188.75       196.99 o                         
   5  11  -2       1224.43       1026.31        52.67 o                         
   7  11  -2       3569.65       3533.93       122.71 o                         
   9  11  -2       5957.29       6153.11       203.72 o                         
  11  11  -2         64.48         64.71        32.49 o                         
  13  11  -2        470.05        585.70        74.02 o                         
 -10  12  -2         91.31        116.07        49.59 o                         
  -8  12  -2        530.53        520.14       115.98 o                         
  -6  12  -2         44.98         92.79        38.69 o                         
  -4  12  -2        148.45         76.65        30.39 o                         
  -2  12  -2        107.48         53.06        27.14 o                         
   0  12  -2       2792.97       2814.66       157.72 o                         
   2  12  -2       3009.95       2897.66       136.52 o                         
   4  12  -2       1303.88       1208.21        65.08 o                         
   6  12  -2       1469.29       1320.67        65.43 o                         
   8  12  -2       3542.02       3263.97       122.81 o                         
  10  12  -2        153.37        129.54        34.59 o                         
  12  12  -2        705.78        880.16       107.33 o                         
  -9  13  -2         17.28          9.64        56.41 o                         
  -7  13  -2        146.73         46.04        44.73 o                         
  -5  13  -2       1085.03        754.02        84.87 o                         
  -3  13  -2        531.17        452.80        62.27 o                         
  -1  13  -2        272.25        183.86        42.54 o                         
   1  13  -2       2437.44       2384.94       131.97 o                         
   3  13  -2        367.59        372.55        54.18 o                         
   5  13  -2          3.55          5.16        20.69 o                         
   7  13  -2       1290.73       1243.26        72.65 o                         
   9  13  -2        204.11        179.12        29.74 o                         
  11  13  -2         23.52         -2.98        25.22 o                         
  13  13  -2         86.38         70.79        39.39 o                         
  -8  14  -2          7.65         17.42        50.86 o                         
  -6  14  -2         91.83         27.41        36.48 o                         
  -4  14  -2          5.82          1.03        28.13 o                         
  -2  14  -2        197.97        128.34        46.62 o                         
   0  14  -2         64.20         55.86        25.86 o                         
   2  14  -2        273.93        167.46        58.53 o                         
   4  14  -2        674.60        586.25        73.66 o                         
   6  14  -2         38.82          0.42        20.98 o                         
   8  14  -2         42.30         21.80        28.81 o                         
  10  14  -2        142.87        103.26        39.54 o                         
  12  14  -2        105.76         47.94        60.14 o                         
  -7  15  -2        258.07        159.78        69.65 o                         
  -5  15  -2        317.97        267.33        56.84 o                         
  -3  15  -2        811.37        894.85        96.29 o                         
  -1  15  -2         37.94         77.31        37.94 o                         
   1  15  -2        755.91        637.32        77.97 o                         
   3  15  -2          5.51        -25.46        25.46 o                         
   5  15  -2        143.78        136.38        34.99 o                         
   7  15  -2        358.73        312.49        42.35 o                         
   9  15  -2         10.34        -24.55        27.25 o                         
  11  15  -2        110.08        -34.36        80.75 o                         
  -6  16  -2        600.17        524.73        78.10 o                         
  -4  16  -2        932.70        950.44       100.53 o                         
  -2  16  -2        293.00        322.55        64.22 o                         
   0  16  -2        738.28        627.82       108.65 o                         
   2  16  -2        225.37        134.33        42.79 o                         
   4  16  -2          3.08        -27.06        27.06 o                         
   6  16  -2         40.83         31.25        27.94 o                         
   8  16  -2        841.65        925.12       129.16 o                         
  10  16  -2          3.14         -5.15        79.04 o                         
  -5  17  -2        534.39        510.89        89.71 o                         
  -3  17  -2        419.05        383.46        71.49 o                         
  -1  17  -2        978.72        933.46       120.97 o                         
   1  17  -2         34.80        -24.94        33.04 o                         
   3  17  -2         65.53         52.36        36.03 o                         
   5  17  -2         10.27         11.98        31.00 o                         
   7  17  -2         46.90         17.51        37.22 o                         
   9  17  -2         11.62          5.03        38.87 o                         
  -4  18  -2        760.01        954.27       127.08 o                         
  -2  18  -2        226.05        205.60        63.75 o                         
   0  18  -2        154.94        101.40        45.59 o                         
   2  18  -2       1772.24       1797.78       137.35 o                         
   4  18  -2        605.75        614.52        73.74 o                         
   6  18  -2        330.32        203.10        74.54 o                         
  -1  19  -2        789.63        882.30       103.73 o                         
   1  19  -2        319.28        297.96        62.29 o                         
   3  19  -2        284.33        300.23        72.42 o                         
   5  19  -2        317.05        248.70        64.73 o                         
 -13   1  -1        247.48        185.50        55.34 o                         
 -11   1  -1        125.36        136.32        34.02 o                         
  -9   1  -1         69.99         56.33        21.92 o                         
  -7   1  -1       2168.01       2215.59       116.25 o                         
  -5   1  -1       8253.25       8797.89       334.65 o                         
  -3   1  -1       4390.72       4695.85       147.86 o                         
  -1   1  -1        173.88        129.50        12.49 o                         
   1   1  -1        481.14        464.63        45.78 o                         
   3   1  -1      70800.12      74518.33      2619.93 o                         
   5   1  -1       1344.28       1550.48        60.29 o                         
   7   1  -1        462.71        544.68        47.52 o                         
   9   1  -1         47.93        101.05        24.59 o                         
  11   1  -1        307.20        222.37        39.71 o                         
  13   1  -1         13.27         31.11        29.70 o                         
  15   1  -1         92.62         45.98        36.34 o                         
 -14   2  -1         97.66         95.61        51.98 o                         
 -12   2  -1        944.39       1016.51       123.23 o                         
 -10   2  -1        563.00        603.84        70.37 o                         
  -8   2  -1        721.49        689.93        64.51 o                         
  -6   2  -1       1781.24       1582.78        65.53 o                         
  -4   2  -1       7682.79       8010.49       256.33 o                         
  -2   2  -1        949.65        758.17        33.36 o                         
   0   2  -1      15816.91      16271.08       649.91 o                         
   2   2  -1      14042.94      15212.40       887.02 o                         
   4   2  -1        508.00        534.58        27.82 o                         
   6   2  -1        585.51        611.47        34.10 o                         
   8   2  -1       2515.64       2583.32       141.13 o                         
  10   2  -1       1852.53       1743.41       103.22 o                         
  12   2  -1         70.89          2.56        23.52 o                         
  14   2  -1        244.44        275.13        53.61 o                         
  16   2  -1        252.75        363.03        70.57 o                         
 -13   3  -1       1190.90       1098.88       151.81 o                         
 -11   3  -1        709.37        755.79        85.40 o                         
  -9   3  -1        718.27        648.51        68.52 o                         
  -7   3  -1       1398.21       1058.38        64.03 o                         
  -5   3  -1      10295.38      10649.17       364.91 o                         
  -3   3  -1         85.54         72.40        12.77 o                         
  -1   3  -1      13999.35      13812.13       545.80 o                         
   1   3  -1      45483.35      51006.17      2218.47 o                         
   3   3  -1       2312.66       2600.84       213.68 o                         
   5   3  -1       3829.80       4001.86       155.56 o                         
   7   3  -1      10146.15      11268.63       384.48 o                         
   9   3  -1       3312.33       3346.89       133.57 o                         
  11   3  -1       4405.22       4017.69       210.87 o                         
  13   3  -1       1543.19       1614.08       112.02 o                         
  15   3  -1        706.09        763.89        89.75 o                         
 -14   4  -1        465.46        512.43        97.10 o                         
 -12   4  -1       3604.17       4449.30       229.87 o                         
 -10   4  -1       2863.17       3026.76       151.12 o                         
  -8   4  -1        446.35        517.10        51.08 o                         
  -6   4  -1      12701.84      12170.61       430.79 o                         
  -4   4  -1       2400.51       2096.35        86.77 o                         
  -2   4  -1        105.60         50.85        15.02 o                         
   0   4  -1        292.11        110.05        13.87 o                         
   2   4  -1        717.36        650.02        36.36 o                         
   4   4  -1       3001.62       2773.23       112.65 o                         
   6   4  -1       6000.92       6218.75       323.98 o                         
   8   4  -1       2693.16       2626.59        97.10 o                         
  10   4  -1       1770.02       1578.84       110.11 o                         
  12   4  -1       7099.91       7207.01       339.84 o                         
  14   4  -1       2820.26       2954.08       171.61 o                         
  16   4  -1        885.22        938.82       104.00 o                         
 -13   5  -1        935.15       1525.13       200.63 o                         
 -11   5  -1       3580.75       3762.12       261.14 o                         
  -9   5  -1       4521.65       4517.88       199.25 o                         
  -7   5  -1      15337.09      16120.18       568.96 o                         
  -5   5  -1      10831.16      11459.65       394.51 o                         
  -3   5  -1       6260.83       6311.33       219.43 o                         
  -1   5  -1        524.34        331.84        25.67 o                         
   1   5  -1       9625.80      10723.84       463.86 o                         
   3   5  -1        344.97        315.54        25.94 o                         
   5   5  -1        341.76        298.45        24.16 o                         
   7   5  -1       4114.03       3942.21       148.98 o                         
   9   5  -1       1020.76        889.18        53.67 o                         
  11   5  -1        453.40        581.40        60.39 o                         
  13   5  -1       5164.00       5579.91       276.65 o                         
  15   5  -1       1465.59       1629.31       129.67 o                         
 -12   6  -1       2157.91       2551.58       162.28 o                         
 -10   6  -1       5731.91       6415.65       311.21 o                         
  -8   6  -1       2072.73       2272.55       113.94 o                         
  -6   6  -1       6596.09       6530.80       234.42 o                         
  -4   6  -1      12406.57      12972.63       446.15 o                         
  -2   6  -1        838.27        786.58        38.60 o                         
   0   6  -1       2702.70       2116.34        82.04 o                         
   2   6  -1        327.90        277.93        41.24 o                         
   4   6  -1         75.43         85.10        14.41 o                         
   6   6  -1         11.81         19.30        11.26 o                         
   8   6  -1       1043.36        936.24        54.15 o                         
  10   6  -1       4147.92       4221.97       246.39 o                         
  12   6  -1        174.93        193.34        60.77 o                         
  14   6  -1       1547.58       1619.18       119.77 o                         
 -13   7  -1       1367.93       1615.98       130.79 o                         
 -11   7  -1        431.42        619.59        79.65 o                         
  -9   7  -1        992.86        933.02        90.10 o                         
  -7   7  -1       1675.59       1644.77        80.09 o                         
  -5   7  -1      13266.77      14375.96       495.29 o                         
  -3   7  -1       3323.33       3376.28       118.70 o                         
  -1   7  -1       3236.68       3294.57       113.58 o                         
   1   7  -1       4498.24       4738.07       167.94 o                         
   3   7  -1        218.00        217.57        22.49 o                         
   5   7  -1        155.25        153.27        16.70 o                         
   7   7  -1        907.51        770.53        42.66 o                         
   9   7  -1        489.42        525.18        46.87 o                         
  11   7  -1       1383.67       1440.52       121.23 o                         
  13   7  -1        326.49        286.00        92.15 o                         
  15   7  -1        620.44        472.51        85.42 o                         
 -12   8  -1       1491.93       1654.06       242.19 o                         
 -10   8  -1          9.16         48.62        30.38 o                         
  -8   8  -1        382.36        382.39        54.17 o                         
  -6   8  -1       3054.42       2924.54       122.70 o                         
  -4   8  -1        875.73        798.55        46.60 o                         
  -2   8  -1        633.28        596.37        38.21 o                         
   0   8  -1        594.01        463.05        48.15 o                         
   2   8  -1       1912.96       1755.89        76.84 o                         
   4   8  -1       1320.99       1339.90        57.78 o                         
   6   8  -1         92.20         93.51        16.35 o                         
   8   8  -1        678.09        729.18        59.14 o                         
  10   8  -1       2114.67       2231.40       130.41 o                         
  12   8  -1        289.77        234.08        63.27 o                         
  14   8  -1        100.27         37.72        43.53 o                         
 -11   9  -1         60.24         86.61        63.01 o                         
  -9   9  -1        253.11        256.77        48.95 o                         
  -7   9  -1        178.10        165.85        33.33 o                         
  -5   9  -1        812.39        773.53        50.32 o                         
  -3   9  -1        241.90        313.81        34.64 o                         
  -1   9  -1        119.55         55.53        14.89 o                         
   1   9  -1       1651.87       1730.23        75.69 o                         
   3   9  -1        388.97        457.63        35.56 o                         
   5   9  -1        117.98        114.10        18.18 o                         
   7   9  -1        516.90        499.16        42.62 o                         
   9   9  -1        329.67        323.23        69.57 o                         
  11   9  -1          1.26        -14.70        26.36 o                         
  13   9  -1         22.68         -6.34        33.86 o                         
 -12  10  -1         23.85         58.39        50.58 o                         
 -10  10  -1        418.03        301.46        68.54 o                         
  -8  10  -1       2294.28       2603.78       175.48 o                         
  -6  10  -1        280.57        246.52        46.90 o                         
  -4  10  -1        451.41        410.87        38.27 o                         
  -2  10  -1       3950.52       4343.52       171.75 o                         
   0  10  -1       1472.14       1396.25        67.56 o                         
   2  10  -1        504.76        566.41        57.50 o                         
   4  10  -1         15.67         19.59        12.08 o                         
   6  10  -1         79.82         61.18        15.70 o                         
   8  10  -1        396.08        389.36        34.80 o                         
  10  10  -1       1111.19       1282.51       111.46 o                         
  12  10  -1         36.66         54.04        43.02 o                         
  14  10  -1         25.62         97.38        54.90 o                         
 -11  11  -1         45.28         53.02        46.20 o                         
  -9  11  -1         77.81         77.56        53.32 o                         
  -7  11  -1        432.48        294.56        43.97 o                         
  -5  11  -1        552.32        674.09        73.31 o                         
  -3  11  -1        970.51       1018.91        60.94 o                         
  -1  11  -1       1808.46       1611.49        89.56 o                         
   1  11  -1       2852.37       2650.35       125.93 o                         
   3  11  -1       3928.72       4123.51       159.68 o                         
   5  11  -1       1264.33       1185.31       101.92 o                         
   7  11  -1       2512.84       2592.70        98.57 o                         
   9  11  -1        725.29        755.40        62.80 o                         
  11  11  -1        226.92        193.00        52.10 o                         
  13  11  -1         15.08         29.76        37.67 o                         
 -10  12  -1        108.25        189.83        58.13 o                         
  -8  12  -1        817.31        912.60       195.22 o                         
  -6  12  -1        170.56         82.18        31.23 o                         
  -4  12  -1       1582.92       1438.61        99.24 o                         
  -2  12  -1        561.79        721.43        74.89 o                         
   0  12  -1       3021.75       3205.90       144.91 o                         
   2  12  -1       2900.94       2526.52       122.73 o                         
   4  12  -1        156.62        163.21        31.44 o                         
   6  12  -1       4463.45       4377.86       150.20 o                         
   8  12  -1        914.86        894.48        57.95 o                         
  10  12  -1        114.25         65.20        48.58 o                         
  12  12  -1        442.22        485.43        71.19 o                         
  -9  13  -1         42.10         16.17        49.88 o                         
  -7  13  -1        426.72        326.38        59.21 o                         
  -5  13  -1         18.54         22.91        28.86 o                         
  -3  13  -1       1038.09       1221.76       120.75 o                         
  -1  13  -1       1785.06       1834.46       101.63 o                         
   1  13  -1       1958.00       1823.75       129.46 o                         
   3  13  -1       2452.85       2516.92       195.62 o                         
   5  13  -1       2038.48       1948.95       107.08 o                         
   7  13  -1       2408.44       2320.59       132.39 o                         
   9  13  -1       4014.04       4229.24       210.04 o                         
  11  13  -1        334.08        351.72        83.71 o                         
  -8  14  -1       3165.85       3800.80       247.89 o                         
  -6  14  -1       1074.55       1275.86       192.92 o                         
  -4  14  -1         13.97        -11.37        23.03 o                         
  -2  14  -1       5033.91       5473.18       235.50 o                         
   0  14  -1       1481.68       1449.91       121.02 o                         
   2  14  -1        769.75        818.32        79.75 o                         
   4  14  -1        180.35        149.96        36.43 o                         
   6  14  -1        943.26        879.53        76.24 o                         
   8  14  -1       2001.92       1850.64       111.56 o                         
  10  14  -1        260.60        105.03        64.04 o                         
  -9  15  -1        199.87        152.67       130.58 o                         
  -7  15  -1       2317.20       2567.04       166.56 o                         
  -5  15  -1       1540.77       1660.45       119.83 o                         
  -3  15  -1        111.68         97.44        40.96 o                         
  -1  15  -1        835.42        704.05       142.30 o                         
   1  15  -1        763.17        908.69        85.50 o                         
   3  15  -1        321.62        191.44        49.93 o                         
   5  15  -1       1215.77        983.02       101.83 o                         
   7  15  -1        344.30        302.32        53.44 o                         
   9  15  -1        192.84        132.67        42.46 o                         
  -8  16  -1       1209.39       1024.05       143.36 o                         
  -6  16  -1       1175.78       1388.64       115.73 o                         
  -4  16  -1       1235.80       1746.78       127.34 o                         
  -2  16  -1        206.67        201.02        71.18 o                         
   0  16  -1        864.90        870.34        93.13 o                         
   2  16  -1        355.08        366.14        61.79 o                         
   4  16  -1        398.09        410.90        74.77 o                         
   6  16  -1        202.47        130.33        38.54 o                         
   8  16  -1        164.65        144.85        49.60 o                         
  -5  17  -1         77.20         18.18        59.70 o                         
  -3  17  -1         32.70          2.73        37.27 o                         
  -1  17  -1        571.09        560.89        79.10 o                         
   1  17  -1         36.24        -25.34        32.74 o                         
   3  17  -1        118.36         75.38        32.54 o                         
   5  17  -1        471.88        337.11        72.02 o                         
   7  17  -1        759.66        664.03        75.99 o                         
  -4  18  -1          7.17         12.94        46.76 o                         
  -2  18  -1         20.69         -7.67        37.63 o                         
   0  18  -1         94.25         42.57        34.01 o                         
   2  18  -1        213.73        158.88        42.73 o                         
   4  18  -1         14.75         45.05        38.80 o                         
   6  18  -1         24.47         13.15        29.36 o                         
  -3  19  -1         31.61        -10.31        70.45 o                         
  -1  19  -1         35.01         48.41        45.23 o                         
   1  19  -1         56.98         74.27        37.39 o                         
   3  19  -1         15.42        -23.45        32.99 o                         
 -14   0   0        345.71        252.44        88.49 o                         
 -12   0   0        107.94        230.77       102.23 o                         
 -10   0   0        104.58         32.33        33.00 o                         
  -8   0   0       4490.64       4147.34       231.79 o                         
  -6   0   0      56789.09      62325.61      2883.10 o                         
  -4   0   0       1395.21       1032.80        78.85 o                         
  -2   0   0      14108.89      13640.95       766.51 o                         
   2   0   0      14028.13      13213.44       623.86 o                         
   4   0   0       1339.55       1016.88        64.43 o                         
   6   0   0      56811.79      61253.52      3525.38 o                         
   8   0   0       4465.90       4274.39       226.36 o                         
  10   0   0         86.29         -3.28        31.79 o                         
  12   0   0        106.83        198.68        80.75 o                         
  14   0   0        340.13        351.19        87.37 o                         
 -15   1   0        291.16        365.10        79.99 o                         
 -13   1   0       1291.33       1603.92       109.29 o                         
 -11   1   0        333.13        332.28        49.31 o                         
  -9   1   0         80.10         55.96        20.23 o                         
  -7   1   0       8930.13       8646.76       298.79 o                         
  -5   1   0       6988.30       6871.02       223.50 o                         
  -3   1   0       4479.75       4108.72       131.20 o                         
  -1   1   0      35244.76      36303.93      2057.89 o                         
   1   1   0      35289.35      35635.71      1279.72 o                         
   3   1   0       4533.07       3975.22       141.40 o                         
   5   1   0       6996.56       6973.69       239.69 o                         
   7   1   0       8926.78       8436.02       298.20 o                         
   9   1   0         98.97         72.31        19.06 o                         
  11   1   0        362.97        305.21        50.84 o                         
  13   1   0       1288.44       1199.50       116.01 o                         
  15   1   0        284.55        391.33        65.84 o                         
 -14   2   0       1045.27       1162.54       156.97 o                         
 -12   2   0         58.74         57.32        30.05 o                         
 -10   2   0         38.31          5.64        18.63 o                         
  -8   2   0       1720.02       1575.86        83.15 o                         
  -6   2   0      18807.55      19777.50       673.41 o                         
  -4   2   0        910.54        689.13        40.45 o                         
  -2   2   0       7149.50       6789.01       229.47 o                         
   0   2   0      13799.30      15800.89       644.17 o                         
   2   2   0       7105.24       6901.93       251.24 o                         
   4   2   0        892.09        670.40        41.54 o                         
   6   2   0      18821.47      20427.99       618.97 o                         
   8   2   0       1711.68       1582.14        82.86 o                         
  10   2   0         32.16         21.97        20.70 o                         
  12   2   0         70.79         82.96        33.62 o                         
  14   2   0       1050.14       1127.42       106.82 o                         
 -15   3   0        531.43        862.46       113.23 o                         
 -13   3   0       1070.26       1054.25        98.33 o                         
 -11   3   0        537.59        466.16        79.43 o                         
  -9   3   0       2482.71       2388.73       134.38 o                         
  -7   3   0         83.30         85.40        19.21 o                         
  -5   3   0         19.31          5.17        10.45 o                         
  -3   3   0         24.26         44.72        12.37 o                         
  -1   3   0        689.70        794.96        36.91 o                         
   1   3   0        695.98        770.33        41.29 o                         
   3   3   0         32.45         59.31        14.60 o                         
   5   3   0         19.60         19.08        11.12 o                         
   7   3   0         85.27         52.71        12.77 o                         
   9   3   0       2490.63       2451.33       105.85 o                         
  11   3   0        547.65        652.26        69.40 o                         
  13   3   0       1068.96       1101.75       108.60 o                         
  15   3   0        531.43        672.46        88.67 o                         
 -14   4   0        238.28        191.58        59.98 o                         
 -12   4   0        180.72        157.50        44.88 o                         
 -10   4   0        704.19        692.90        73.35 o                         
  -8   4   0        109.44        103.62        23.32 o                         
  -6   4   0       8586.25       8793.80       341.11 o                         
  -4   4   0        591.41        540.52        37.42 o                         
  -2   4   0         73.00         88.64        13.41 o                         
   0   4   0      94153.04     104385.38      3401.07 o                         
   2   4   0         70.26         73.49        14.16 o                         
   4   4   0        588.69        542.72        33.11 o                         
   6   4   0       8587.52       8823.47       300.68 o                         
   8   4   0        109.56         90.18        19.62 o                         
  10   4   0        704.61        558.90        66.46 o                         
  12   4   0        181.07        126.61        36.52 o                         
  14   4   0        238.28        173.14        50.48 o                         
 -15   5   0        115.43         48.34        48.41 o                         
 -13   5   0         31.62         24.02        33.24 o                         
 -11   5   0         62.93         57.93        33.61 o                         
  -9   5   0       1613.30       1673.58       168.07 o                         
  -7   5   0       1457.65       1351.35        74.25 o                         
  -5   5   0         95.13         85.74        14.76 o                         
  -3   5   0       1087.26       1039.86        44.83 o                         
  -1   5   0       2241.16       2364.57       108.70 o                         
   1   5   0       2243.12       2216.61        92.80 o                         
   3   5   0       1087.97        981.24        50.81 o                         
   5   5   0         95.67         91.84        16.80 o                         
   7   5   0       1458.90       1392.04        61.26 o                         
   9   5   0       1615.62       1646.58        89.41 o                         
  11   5   0         63.36        107.61        33.23 o                         
  13   5   0         32.38          3.35        31.29 o                         
  15   5   0        116.17        142.61        94.50 o                         
 -14   6   0        666.98        786.08       107.84 o                         
 -12   6   0       2178.28       2000.09       204.85 o                         
 -10   6   0       3027.44       3451.38       159.70 o                         
  -8   6   0        513.02        573.50        43.42 o                         
  -6   6   0          9.82         -2.08        14.52 o                         
  -4   6   0       2464.74       2363.83        87.82 o                         
  -2   6   0       4375.64       4220.37       140.21 o                         
   0   6   0      11295.42      11805.24       435.50 o                         
   2   6   0       4352.25       4130.12       139.35 o                         
   4   6   0       2466.35       2315.16        85.30 o                         
   6   6   0          9.52          3.40        11.93 o                         
   8   6   0        506.04        489.88        42.41 o                         
  10   6   0       3016.35       3170.95       205.86 o                         
  12   6   0       2176.82       2029.97       156.78 o                         
  14   6   0        665.90        574.61        95.51 o                         
 -13   7   0       1724.16       1818.81       149.63 o                         
 -11   7   0       1973.69       1765.64       125.31 o                         
  -9   7   0        246.91        198.21        41.30 o                         
  -7   7   0       3312.03       3356.29       136.54 o                         
  -5   7   0       4394.49       4594.12       155.92 o                         
  -3   7   0       2307.52       2170.58        81.51 o                         
  -1   7   0       1090.00       1068.65        78.86 o                         
   1   7   0       1118.24        918.41        55.88 o                         
   3   7   0       2341.08       2082.24        86.56 o                         
   5   7   0       4392.92       4372.29       153.65 o                         
   7   7   0       3321.23       3400.98       125.30 o                         
   9   7   0        263.59        224.59        33.92 o                         
  11   7   0       1979.79       2108.95       155.30 o                         
  13   7   0       1722.12       2218.93       165.01 o                         
 -14   8   0        190.53        256.05        76.51 o                         
 -12   8   0        598.66        510.42        76.85 o                         
 -10   8   0         93.00         34.01        29.29 o                         
  -8   8   0       4343.22       4557.19       179.48 o                         
  -6   8   0       3437.67       3383.76       128.57 o                         
  -4   8   0       1062.87        919.49        46.21 o                         
  -2   8   0       4504.19       4154.01       155.26 o                         
   0   8   0       4617.00       4488.05       163.70 o                         
   2   8   0       4475.87       4257.98       154.29 o                         
   4   8   0       1046.86        877.51        47.95 o                         
   6   8   0       3444.46       3622.84       128.41 o                         
   8   8   0       4328.92       4610.56       180.06 o                         
  10   8   0         75.14         34.41        34.84 o                         
  12   8   0        591.69        519.75       139.92 o                         
  14   8   0        185.90        329.68        78.23 o                         
 -13   9   0        159.25        246.04        71.29 o                         
 -11   9   0        286.16        304.43        67.45 o                         
  -9   9   0        830.60        978.61       102.75 o                         
  -7   9   0       1458.40       1445.20        92.34 o                         
  -5   9   0       3309.75       3249.10       119.34 o                         
  -3   9   0       3559.42       3448.36       139.46 o                         
  -1   9   0       8202.46       8717.10       298.15 o                         
   1   9   0       8235.00       8323.81       296.38 o                         
   3   9   0       3590.31       3255.09       119.14 o                         
   5   9   0       3315.32       3078.63       116.51 o                         
   7   9   0       1478.82       1336.74        66.14 o                         
   9   9   0        864.60        850.24        73.70 o                         
  11   9   0        302.09        415.80        73.72 o                         
  13   9   0        164.70        217.19        62.12 o                         
 -12  10   0        469.38        523.26        89.49 o                         
 -10  10   0        140.21        115.64        45.98 o                         
  -8  10   0       3417.46       3843.60       228.05 o                         
  -6  10   0       1259.06       1165.65        73.08 o                         
  -4  10   0       4532.86       4498.94       172.67 o                         
  -2  10   0      10608.79      11151.74       417.78 o                         
   0  10   0      11673.18      11607.06       400.42 o                         
   2  10   0      10588.24      10630.73       347.88 o                         
   4  10   0       4527.95       4309.34       169.18 o                         
   6  10   0       1263.40       1220.33        86.92 o                         
   8  10   0       3405.43       3739.97       199.82 o                         
  10  10   0        122.04        151.21        48.92 o                         
  12  10   0        473.37        291.06        66.60 o                         
 -11  11   0        266.75        369.59        81.44 o                         
  -9  11   0        272.25        275.10        76.18 o                         
  -7  11   0       2820.59       2922.71       159.32 o                         
  -5  11   0       1487.44       1414.98       121.15 o                         
  -3  11   0       3563.22       3684.18       184.35 o                         
  -1  11   0       5616.43       5393.01       265.61 o                         
   1  11   0       5634.69       5363.40       220.05 o                         
   3  11   0       3578.95       3515.59       144.73 o                         
   5  11   0       1492.18       1423.11        67.57 o                         
   7  11   0       2823.33       2698.93       124.16 o                         
   9  11   0        287.80        237.83        41.50 o                         
  11  11   0        274.25        278.28        69.06 o                         
 -12  12   0         86.67         69.00        52.48 o                         
 -10  12   0         36.55         34.93        40.00 o                         
  -8  12   0        100.63         69.06        33.43 o                         
  -6  12   0       2803.20       3006.79       145.39 o                         
  -4  12   0        134.51        104.90        28.77 o                         
  -2  12   0       1232.92       1015.09        68.11 o                         
   0  12   0       1847.99       1528.04        86.13 o                         
   2  12   0       1217.95       1016.32        72.11 o                         
   4  12   0        128.33         77.33        30.25 o                         
   6  12   0       2806.29       2844.62       145.30 o                         
   8  12   0         97.53         55.04        24.89 o                         
  10  12   0         30.02          9.82        33.85 o                         
  12  12   0         87.51        147.52        61.18 o                         
 -11  13   0         59.70         50.57        46.20 o                         
  -9  13   0         16.25        -12.69        36.24 o                         
  -7  13   0        119.51        125.80        42.41 o                         
  -5  13   0       1015.11        933.33        76.49 o                         
  -3  13   0         29.94         59.58        25.91 o                         
  -1  13   0        207.99        194.82        41.06 o                         
   1  13   0        208.01        125.52        45.61 o                         
   3  13   0         32.11         27.12        20.95 o                         
   5  13   0       1014.03        765.59        82.43 o                         
   7  13   0        122.21         78.90        25.57 o                         
   9  13   0         18.91          7.45        26.31 o                         
  11  13   0         61.38         46.16        43.21 o                         
 -10  14   0         86.47        -11.16        44.67 o                         
  -8  14   0        284.15        186.57        47.29 o                         
  -6  14   0        144.98        110.06        39.61 o                         
  -4  14   0         45.88         34.81        31.22 o                         
  -2  14   0        576.41        590.17       126.70 o                         
   0  14   0        534.17        543.45        92.26 o                         
   2  14   0        576.52        544.76        59.82 o                         
   4  14   0         45.83         19.30        26.30 o                         
   6  14   0        144.90         85.80        32.10 o                         
   8  14   0        284.27        248.32        47.68 o                         
  10  14   0         86.38        157.28        50.64 o                         
  -9  15   0          0.56         29.60        40.86 o                         
  -7  15   0         74.47         65.42        37.96 o                         
  -5  15   0        435.75        357.93        62.32 o                         
  -3  15   0         57.61        104.51        37.87 o                         
  -1  15   0          3.79         -3.84        25.75 o                         
   1  15   0          5.03        -11.94        23.01 o                         
   3  15   0         57.90         42.22        31.85 o                         
   5  15   0        434.38        334.56        59.71 o                         
   7  15   0         74.96          8.94        34.96 o                         
   9  15   0          0.50         34.57        27.07 o                         
  -8  16   0        283.19        275.52       107.17 o                         
  -6  16   0         28.35         20.97        42.54 o                         
  -4  16   0        106.67         93.52        38.79 o                         
  -2  16   0        889.41        911.01       156.06 o                         
   0  16   0          2.14          1.16        30.36 o                         
   2  16   0        889.20        752.99        86.35 o                         
   4  16   0        107.48         96.36        42.23 o                         
   6  16   0         27.71         19.52        27.35 o                         
   8  16   0        280.99        348.57        66.07 o                         
  -7  17   0        774.96        678.62       103.42 o                         
  -5  17   0        377.29        470.68        72.93 o                         
  -3  17   0        520.67        644.74        97.31 o                         
  -1  17   0        325.62        354.76        74.90 o                         
   1  17   0        330.04        361.21        57.44 o                         
   3  17   0        523.23        616.67        81.89 o                         
   5  17   0        373.70        416.05       114.58 o                         
   7  17   0        775.90        820.60       113.36 o                         
  -6  18   0        314.65        255.85        68.02 o                         
  -4  18   0        744.12        824.76        96.55 o                         
  -2  18   0         16.55         56.72        41.23 o                         
   0  18   0         70.76        108.94        39.86 o                         
   2  18   0         11.69          4.05        35.02 o                         
   4  18   0        746.86        755.50        93.79 o                         
   6  18   0        312.53        304.21        55.20 o                         
  -3  19   0         12.55         52.01        41.61 o                         
  -1  19   0        573.75        472.10        77.79 o                         
   1  19   0        581.33        597.27        87.22 o                         
   3  19   0         16.49         26.89        45.33 o                         
 -15   1   1         95.57        102.95        38.61 o                         
 -13   1   1         15.42         14.24        26.10 o                         
 -11   1   1        310.09        299.34        55.91 o                         
  -9   1   1         50.92         71.76        23.45 o                         
  -7   1   1        465.44        439.64        28.80 o                         
  -5   1   1       1341.32       1486.19        65.44 o                         
  -3   1   1      70802.23      72416.56      2622.63 o                         
  -1   1   1        469.50        506.88        53.07 o                         
   1   1   1        160.72        106.94        11.46 o                         
   3   1   1       4393.18       4300.12       232.06 o                         
   5   1   1       8250.25       8743.47       302.18 o                         
   7   1   1       2164.95       2074.61        91.50 o                         
   9   1   1         67.82         90.07        22.56 o                         
  11   1   1        127.18        111.18        35.41 o                         
  13   1   1        248.75        226.35        52.36 o                         
 -16   2   1        253.56        299.80        74.31 o                         
 -14   2   1        249.19        262.24        53.62 o                         
 -12   2   1         66.30         30.87        24.82 o                         
 -10   2   1       1849.89       1766.90       105.50 o                         
  -8   2   1       2530.60       2612.77        95.44 o                         
  -6   2   1        593.23        648.30        33.76 o                         
  -4   2   1        497.30        465.70        26.51 o                         
  -2   2   1      14058.00      14076.08       476.77 o                         
   0   2   1      15876.35      15975.53       651.18 o                         
   2   2   1        981.70        775.76        32.58 o                         
   4   2   1       7672.98       7972.14       301.57 o                         
   6   2   1       1790.60       1608.85       117.17 o                         
   8   2   1        733.26        659.82        47.53 o                         
  10   2   1        569.36        586.55        66.75 o                         
  12   2   1        943.18        825.36        98.90 o                         
  14   2   1         97.42         36.82        37.60 o                         
 -15   3   1        712.41        658.24        80.99 o                         
 -13   3   1       1546.94       1664.29       131.44 o                         
 -11   3   1       4421.07       4733.84       218.42 o                         
  -9   3   1       3319.82       3468.41       137.50 o                         
  -7   3   1      10123.14      11129.88       354.81 o                         
  -5   3   1       3841.28       3921.07       132.29 o                         
  -3   3   1       2339.58       2518.34        92.36 o                         
  -1   3   1      45429.72      54213.19      2336.10 o                         
   1   3   1      13911.29      13145.61       411.30 o                         
   3   3   1         78.98         37.12        11.70 o                         
   5   3   1      10289.23      10604.28       438.99 o                         
   7   3   1       1355.16       1040.60        57.29 o                         
   9   3   1        702.43        666.72        54.72 o                         
  11   3   1        718.51        693.32        87.28 o                         
  13   3   1       1189.62       1393.76       144.34 o                         
 -16   4   1        887.42        861.90       112.65 o                         
 -14   4   1       2817.38       2784.93       167.77 o                         
 -12   4   1       7072.88       7452.06       342.18 o                         
 -10   4   1       1757.73       1843.05        95.50 o                         
  -8   4   1       2712.72       2632.74        98.87 o                         
  -6   4   1       5997.94       6309.67       222.51 o                         
  -4   4   1       2961.57       2745.93        95.62 o                         
  -2   4   1        712.98        679.05        43.34 o                         
   0   4   1        353.29        244.62        40.05 o                         
   2   4   1        134.40        109.65        15.35 o                         
   4   4   1       2387.31       2211.10       102.82 o                         
   6   4   1      12718.16      12903.87       471.59 o                         
   8   4   1        447.82        461.97        48.84 o                         
  10   4   1       2866.01       3152.65       170.32 o                         
  12   4   1       3606.33       3805.52       216.27 o                         
  14   4   1        458.09        570.76       102.30 o                         
 -15   5   1       1475.08       1875.18       199.44 o                         
 -13   5   1       5175.05       5644.87       277.71 o                         
 -11   5   1        465.96        417.15        78.75 o                         
  -9   5   1       1024.59        978.24        56.85 o                         
  -7   5   1       4085.69       4015.99       139.92 o                         
  -5   5   1        353.99        286.45        24.95 o                         
  -3   5   1        355.97        342.17        23.00 o                         
  -1   5   1       9566.83      10970.21       380.83 o                         
   1   5   1        463.63        248.55        18.84 o                         
   3   5   1       6242.26       6091.75       218.82 o                         
   5   5   1      10819.18      11550.10       394.45 o                         
   7   5   1      15292.49      17534.19       797.70 o                         
   9   5   1       4499.47       4571.14       226.31 o                         
  11   5   1       3587.77       3823.01       204.13 o                         
  13   5   1        936.32       1015.55       125.43 o                         
 -14   6   1       1556.09       1553.02       139.09 o                         
 -12   6   1        168.64         94.78        37.40 o                         
 -10   6   1       4134.69       4495.53       228.88 o                         
  -8   6   1       1058.47       1092.23        69.61 o                         
  -6   6   1         11.03        -11.01        11.01 o                         
  -4   6   1         59.87         51.83        11.87 o                         
  -2   6   1        339.00        282.91        20.97 o                         
   0   6   1       2773.84       2126.37       120.40 o                         
   2   6   1        861.87        676.72        34.39 o                         
   4   6   1      12399.20      13334.23       449.32 o                         
   6   6   1       6605.70       6305.28       233.12 o                         
   8   6   1       2084.89       2199.66       103.28 o                         
  10   6   1       5734.89       6471.74       357.42 o                         
  12   6   1       2158.02       2318.61       180.11 o                         
 -15   7   1        630.31        475.00       178.69 o                         
 -13   7   1        330.59        463.73        70.66 o                         
 -11   7   1       1390.00       1509.31       106.51 o                         
  -9   7   1        494.20        581.02        63.43 o                         
  -7   7   1        907.44        743.34        69.51 o                         
  -5   7   1        161.82        176.23        18.02 o                         
  -3   7   1        223.42        195.53        18.26 o                         
  -1   7   1       4499.17       4556.79       164.03 o                         
   1   7   1       3224.91       3188.33       112.32 o                         
   3   7   1       3325.66       3271.22       126.55 o                         
   5   7   1      13267.48      14676.94       500.77 o                         
   7   7   1       1665.38       1528.97        87.74 o                         
   9   7   1        980.22        849.22        71.54 o                         
  11   7   1        434.91        460.26        79.56 o                         
  13   7   1       1368.97       1447.95       141.32 o                         
 -14   8   1        102.02        139.09        73.07 o                         
 -12   8   1        286.44        300.21        70.74 o                         
 -10   8   1       2112.51       2196.23       173.20 o                         
  -8   8   1        678.18        636.67        52.05 o                         
  -6   8   1         90.14         88.83        17.81 o                         
  -4   8   1       1310.20       1317.58        57.96 o                         
  -2   8   1       1899.62       1831.80        79.27 o                         
   0   8   1        588.43        495.44        28.30 o                         
   2   8   1        637.63        613.89        37.47 o                         
   4   8   1        873.28        678.20        39.70 o                         
   6   8   1       3052.38       2912.95       136.62 o                         
   8   8   1        378.37        392.05        48.98 o                         
  10   8   1         11.98         30.78        37.45 o                         
  12   8   1       1489.98       1837.10       154.26 o                         
 -13   9   1         22.84        -22.50        38.04 o                         
 -11   9   1          0.99        -16.69        33.93 o                         
  -9   9   1        329.83        317.86        70.06 o                         
  -7   9   1        514.91        436.02        48.12 o                         
  -5   9   1        117.96         58.21        20.55 o                         
  -3   9   1        389.01        466.44        43.15 o                         
  -1   9   1       1651.55       1648.79        75.27 o                         
   1   9   1        120.70         70.85        13.36 o                         
   3   9   1        240.96        312.25        35.79 o                         
   5   9   1        811.81        718.54        51.20 o                         
   7   9   1        176.74        132.44        37.60 o                         
   9   9   1        253.32        253.02        42.09 o                         
  11   9   1         60.71        145.19        55.15 o                         
 -14  10   1         25.30         24.73        55.26 o                         
 -12  10   1         35.35         24.57        41.26 o                         
 -10  10   1       1109.83       1199.32       154.75 o                         
  -8  10   1        396.90        322.38        52.98 o                         
  -6  10   1         81.00         50.14        19.89 o                         
  -4  10   1         14.92         -8.54        14.07 o                         
  -2  10   1        502.38        561.28        42.51 o                         
   0  10   1       1475.38       1408.91        81.71 o                         
   2  10   1       3951.09       4075.34       161.04 o                         
   4  10   1        452.06        375.29        42.39 o                         
   6  10   1        282.00        365.27        69.86 o                         
   8  10   1       2296.17       2418.68       131.25 o                         
  10  10   1        418.39        315.54        63.83 o                         
  12  10   1         22.85        -14.18        40.16 o                         
 -13  11   1         14.11         52.98        47.61 o                         
 -11  11   1        230.21        264.82        75.38 o                         
  -9  11   1        725.69        915.08        83.17 o                         
  -7  11   1       2510.35       2655.11       154.34 o                         
  -5  11   1       1258.94       1145.71        73.10 o                         
  -3  11   1       3932.00       4189.61       180.46 o                         
  -1  11   1       2850.06       2705.02       123.24 o                         
   1  11   1       1794.29       1506.06        86.12 o                         
   3  11   1        963.35        991.47        70.29 o                         
   5  11   1        549.77        549.17        99.92 o                         
   7  11   1        425.76        478.99        64.54 o                         
   9  11   1         77.13         58.23        30.87 o                         
  11  11   1         44.06         54.60        42.75 o                         
 -12  12   1        434.99        589.00        93.78 o                         
 -10  12   1        117.64         91.64        35.36 o                         
  -8  12   1        914.78        997.90        90.76 o                         
  -6  12   1       4465.15       4301.97       194.19 o                         
  -4  12   1        154.20        107.79        27.04 o                         
  -2  12   1       2910.50       2539.20       141.82 o                         
   0  12   1       3034.96       2941.52       150.70 o                         
   2  12   1        572.45        525.91        66.34 o                         
   4  12   1       1580.60       1379.10        99.65 o                         
   6  12   1        177.27        144.88        36.28 o                         
   8  12   1        826.21        785.51        74.55 o                         
  10  12   1        112.55        149.03        53.43 o                         
 -11  13   1        342.26        343.65        73.37 o                         
  -9  13   1       4020.77       4524.21       205.97 o                         
  -7  13   1       2415.23       2366.77       127.41 o                         
  -5  13   1       2053.53       1910.26       121.49 o                         
  -3  13   1       2456.90       2291.81       170.03 o                         
  -1  13   1       1948.64       1943.87       116.58 o                         
   1  13   1       1777.64       1719.77       118.90 o                         
   3  13   1       1037.29        999.78        87.86 o                         
   5  13   1         20.82          7.28        24.19 o                         
   7  13   1        421.33        485.97        91.51 o                         
   9  13   1         37.73         21.03        26.39 o                         
 -10  14   1        259.12        300.01        68.76 o                         
  -8  14   1       2007.59       2123.06       155.38 o                         
  -6  14   1        944.23       1111.22        93.84 o                         
  -4  14   1        179.45        106.04        59.91 o                         
  -2  14   1        762.76        739.90        82.31 o                         
   0  14   1       1484.54       1291.54        86.07 o                         
   2  14   1       5029.38       5168.22       266.27 o                         
   4  14   1         10.92        -16.11        27.09 o                         
   6  14   1       1077.12       1233.24       105.07 o                         
   8  14   1       3172.99       3842.49       289.77 o                         
  -9  15   1        193.96        133.54        47.99 o                         
  -7  15   1        347.63        356.10        62.27 o                         
  -5  15   1       1212.78       1362.57       141.42 o                         
  -3  15   1        325.75        417.59        62.28 o                         
  -1  15   1        768.23        767.38        76.38 o                         
   1  15   1        823.38        670.20        81.59 o                         
   3  15   1        101.15         71.82        37.54 o                         
   5  15   1       1536.08       1580.86       104.79 o                         
   7  15   1       2311.37       2729.79       169.49 o                         
   9  15   1        193.51        198.32        46.07 o                         
  -8  16   1        164.65        245.24        65.28 o                         
  -6  16   1        204.65        219.02        67.46 o                         
  -4  16   1        396.08        279.99        53.62 o                         
  -2  16   1        349.26        332.84        60.39 o                         
   0  16   1        867.79        860.26       125.93 o                         
   2  16   1        207.81        210.39        52.52 o                         
   4  16   1       1231.53       1288.50       115.64 o                         
   6  16   1       1172.61       1179.62       115.75 o                         
   8  16   1       1212.50       1405.16       100.14 o                         
  -7  17   1        762.36        982.77       106.92 o                         
  -5  17   1        475.48        463.09        73.16 o                         
  -3  17   1        119.49         63.04        39.27 o                         
  -1  17   1         38.19         51.61        36.74 o                         
   1  17   1        575.80        503.38        90.28 o                         
   3  17   1         32.52         21.81        40.14 o                         
   5  17   1         78.45        106.88        37.49 o                         
  -6  18   1         23.66         25.87        41.10 o                         
  -4  18   1         13.49         35.41        38.21 o                         
  -2  18   1        212.37        138.15        63.98 o                         
   0  18   1         92.45         49.83        42.80 o                         
   2  18   1         19.65          9.25        38.83 o                         
   4  18   1          6.30         -5.62        36.87 o                         
  -3  19   1         15.42         45.86        42.71 o                         
  -1  19   1         56.39         51.35        45.14 o                         
   1  19   1         34.66        -21.01        37.63 o                         
 -16   0   2        202.08        230.19       125.43 o                         
 -14   0   2       1642.55       1557.96       232.81 o                         
 -12   0   2       2151.64       2309.31       192.99 o                         
 -10   0   2       5459.68       5395.34       281.50 o                         
  -8   0   2       4946.70       4791.10       245.94 o                         
  -6   0   2      43520.35      44498.28      2105.79 o                         
  -4   0   2       3232.88       2947.44       208.36 o                         
  -2   0   2       2635.73       2023.62       202.75 o                         
   0   0   2        499.18        276.31        40.38 o                         
   2   0   2       2515.80       2356.11       135.78 o                         
   4   0   2         72.18         38.44        28.48 o                         
   6   0   2        124.45         45.38        26.49 o                         
   8   0   2        824.18        916.11        85.02 o                         
  10   0   2       2200.12       2235.79       293.81 o                         
  12   0   2        888.20       1024.13       148.88 o                         
 -17   1   2        113.50        179.98        51.57 o                         
 -15   1   2        563.64        605.77        89.78 o                         
 -13   1   2       1713.09       1799.02       116.57 o                         
 -11   1   2       2922.35       2993.93       186.87 o                         
  -9   1   2       4917.39       4767.76       173.84 o                         
  -7   1   2      38393.67      41906.67      1420.91 o                         
  -5   1   2      18893.61      18901.46       831.50 o                         
  -3   1   2       9594.36       8656.39       279.06 o                         
  -1   1   2      59123.70      73586.23      2924.02 o                         
   1   1   2        823.81        790.31        36.44 o                         
   3   1   2         50.05         66.53        11.71 o                         
   5   1   2       7976.92       7315.94       286.03 o                         
   7   1   2        132.17         96.90        21.66 o                         
   9   1   2       1226.37       1114.39        69.11 o                         
  11   1   2       1143.49       1161.79       146.29 o                         
  13   1   2        773.81        695.68        87.48 o                         
 -16   2   2         76.70         81.92        37.60 o                         
 -14   2   2       5337.71       5684.52       275.49 o                         
 -12   2   2       4351.05       4288.06       210.25 o                         
 -10   2   2        706.85        765.82        52.88 o                         
  -8   2   2       7827.35       7547.31       263.17 o                         
  -6   2   2      18479.07      18686.84       670.10 o                         
  -4   2   2      36781.90      39074.48      1191.07 o                         
  -2   2   2       1615.32       1342.68       129.28 o                         
   0   2   2      23681.87      26730.79       954.97 o                         
   2   2   2       1024.77        979.12        45.74 o                         
   4   2   2        881.15        957.26        53.35 o                         
   6   2   2       5416.98       5709.97       235.24 o                         
   8   2   2       1123.41       1104.98        65.51 o                         
  10   2   2        726.04        725.51        80.24 o                         
  12   2   2       1043.45       1062.80       100.28 o                         
 -17   3   2         26.76         21.83        44.64 o                         
 -15   3   2        968.11       1032.86        96.17 o                         
 -13   3   2         73.49         59.85        47.04 o                         
 -11   3   2        604.88        523.41        58.51 o                         
  -9   3   2        913.29        819.33        46.37 o                         
  -7   3   2      28411.29      30562.26      1022.19 o                         
  -5   3   2       8056.79       8113.37       284.81 o                         
  -3   3   2       3746.74       4185.57       185.45 o                         
  -1   3   2      72852.55      88631.05      7401.72 o                         
   1   3   2       5052.62       5359.88       191.92 o                         
   3   3   2         16.08          5.60        10.04 o                         
   5   3   2        861.92        900.21        92.95 o                         
   7   3   2        652.33        657.57        54.31 o                         
   9   3   2        427.01        387.68        49.43 o                         
  11   3   2         37.39         53.24        33.70 o                         
  13   3   2         21.87         55.21        42.46 o                         
 -16   4   2         47.39        -24.69        31.21 o                         
 -14   4   2         21.14         24.20        35.46 o                         
 -12   4   2         14.84         44.02        26.05 o                         
 -10   4   2        179.85        186.93        28.94 o                         
  -8   4   2        174.37        183.40        24.48 o                         
  -6   4   2       2573.55       2291.26        91.53 o                         
  -4   4   2       3095.49       3366.67       125.22 o                         
  -2   4   2      29511.79      37970.14      2695.89 o                         
   0   4   2       2928.80       3303.70       250.83 o                         
   2   4   2        174.11        184.15        24.37 o                         
   4   4   2         15.03         -1.21        11.15 o                         
   6   4   2          8.53         13.26        15.93 o                         
   8   4   2        850.82        849.43        66.21 o                         
  10   4   2         20.87         19.34        27.26 o                         
  12   4   2         10.78         20.97        41.45 o                         
 -15   5   2        248.78        273.97        53.56 o                         
 -13   5   2         12.45         10.35        24.78 o                         
 -11   5   2         21.06          2.98        21.96 o                         
  -9   5   2       1416.92       1433.11        64.22 o                         
  -7   5   2        182.96        217.96        24.66 o                         
  -5   5   2        448.73        442.81        29.03 o                         
  -3   5   2         56.99         59.69        13.52 o                         
  -1   5   2        172.00        199.99        23.37 o                         
   1   5   2       1458.01       1521.45        65.02 o                         
   3   5   2        697.31        689.21        37.20 o                         
   5   5   2        325.92        370.27        31.46 o                         
   7   5   2        592.98        655.79        55.73 o                         
   9   5   2         19.79         36.14        24.83 o                         
  11   5   2         33.44         19.18        39.08 o                         
  13   5   2         33.24         20.32        43.47 o                         
 -16   6   2        413.79        338.36        71.89 o                         
 -14   6   2         11.43        -15.11        24.22 o                         
 -12   6   2        115.35         92.49        36.62 o                         
 -10   6   2        525.75        539.12        41.18 o                         
  -8   6   2       2671.27       2771.17       113.78 o                         
  -6   6   2         13.45          5.34        10.90 o                         
  -4   6   2        968.47       1014.33        46.93 o                         
  -2   6   2       1115.49       1086.55        63.03 o                         
   0   6   2        644.28        468.24        56.11 o                         
   2   6   2        209.09        227.12        18.44 o                         
   4   6   2       5823.42       6277.24       228.36 o                         
   6   6   2        208.82        236.19        34.53 o                         
   8   6   2         27.22         27.82        37.32 o                         
  10   6   2        301.77        366.50        70.11 o                         
  12   6   2        105.15         77.20        50.01 o                         
 -15   7   2        819.43       1127.63       163.14 o                         
 -13   7   2        913.99        979.61        87.59 o                         
 -11   7   2        318.37        351.42        54.06 o                         
  -9   7   2       1480.64       1309.59        77.43 o                         
  -7   7   2         24.38         27.09        13.80 o                         
  -5   7   2       1152.55       1432.91        58.74 o                         
  -3   7   2       5114.83       5618.64       251.27 o                         
  -1   7   2        199.56        132.64        22.04 o                         
   1   7   2       3610.29       3833.61       206.66 o                         
   3   7   2       2013.92       1818.17        68.14 o                         
   5   7   2       2325.68       2226.33        97.31 o                         
   7   7   2       5641.05       6100.92       288.50 o                         
   9   7   2        178.73        137.14        33.44 o                         
  11   7   2        930.80       1239.65       128.17 o                         
 -14   8   2       1643.20       1866.81       198.85 o                         
 -12   8   2        965.43       1150.22       110.06 o                         
 -10   8   2       1329.94       1284.47        72.92 o                         
  -8   8   2       4590.99       4538.01       175.05 o                         
  -6   8   2        698.09        586.36        33.15 o                         
  -4   8   2       1303.05       1145.38        64.00 o                         
  -2   8   2      23225.47      27345.06      1566.73 o                         
   0   8   2       5039.97       5540.19       329.04 o                         
   2   8   2       2103.15       1946.31        87.60 o                         
   4   8   2       5250.42       5078.50       217.18 o                         
   6   8   2       3260.21       3526.09       211.05 o                         
   8   8   2        860.38       1004.50        90.93 o                         
  10   8   2       2298.64       2450.79       182.49 o                         
  12   8   2        988.34       1166.67       161.91 o                         
 -15   9   2        685.97        881.95       328.95 o                         
 -13   9   2       1129.69       1263.11       166.35 o                         
 -11   9   2        624.74        573.70        60.45 o                         
  -9   9   2       4589.61       4777.02       188.24 o                         
  -7   9   2       5479.96       5443.42       178.85 o                         
  -5   9   2       1564.20       1360.72        62.70 o                         
  -3   9   2       5336.50       5295.94       255.91 o                         
  -1   9   2       9156.79       9700.53       383.81 o                         
   1   9   2        892.42        837.47        75.77 o                         
   3   9   2       3295.45       3296.15       151.72 o                         
   5   9   2       5684.90       5926.52       246.26 o                         
   7   9   2        866.82        942.70        87.88 o                         
   9   9   2        997.34       1231.29        92.91 o                         
  11   9   2       1526.75       1637.14       149.99 o                         
 -14  10   2        663.50        554.79       113.01 o                         
 -12  10   2       1153.62        983.34       120.43 o                         
 -10  10   2       3519.94       3750.51       240.87 o                         
  -8  10   2       6024.67       5989.42       194.19 o                         
  -6  10   2       6350.60       6347.91       235.89 o                         
  -4  10   2       4246.79       4311.44       168.66 o                         
  -2  10   2       5573.74       5592.39       194.47 o                         
   0  10   2         15.53         23.07        16.45 o                         
   2  10   2        435.23        250.10        37.72 o                         
   4  10   2       1249.56       1126.12        76.67 o                         
   6  10   2        406.72        486.27        65.96 o                         
   8  10   2        195.02         72.25        38.78 o                         
  10  10   2         25.56        116.31        56.17 o                         
 -13  11   2        465.26        596.64       115.59 o                         
 -11  11   2         69.62         48.06        39.46 o                         
  -9  11   2       5967.55       6494.26       243.27 o                         
  -7  11   2       3565.92       3356.68       125.09 o                         
  -5  11   2       1238.12       1119.53        62.73 o                         
  -3  11   2       5304.45       5225.50       250.62 o                         
  -1  11   2       1158.92       1148.08       117.75 o                         
   1  11   2       2050.77       2107.68       115.70 o                         
   3  11   2        198.91        192.47        39.50 o                         
   5  11   2         61.86          8.43        23.99 o                         
   7  11   2        619.73        722.51        98.93 o                         
   9  11   2         52.11         46.05        32.61 o                         
 -12  12   2        705.07        901.52       114.25 o                         
 -10  12   2        149.32        181.93        44.12 o                         
  -8  12   2       3541.57       3653.52       155.44 o                         
  -6  12   2       1467.69       1392.40        84.78 o                         
  -4  12   2       1301.64       1218.19       118.09 o                         
  -2  12   2       3008.63       2816.71       192.19 o                         
   0  12   2       2797.16       2968.44       140.16 o                         
   2  12   2        116.14         81.92        29.96 o                         
   4  12   2        150.77        109.16        31.50 o                         
   6  12   2         42.78         43.65        33.97 o                         
   8  12   2        535.63        609.95       147.29 o                         
  10  12   2         93.71         67.90        48.62 o                         
 -13  13   2         85.67         97.35        90.20 o                         
 -11  13   2         26.74          0.88        32.34 o                         
  -9  13   2        206.80        181.58        40.20 o                         
  -7  13   2       1292.47       1174.31       103.53 o                         
  -5  13   2          2.66        -13.71        18.76 o                         
  -3  13   2        367.89        286.68        39.25 o                         
  -1  13   2       2436.52       2337.71       203.87 o                         
   1  13   2        272.25        144.45        40.49 o                         
   3  13   2        528.94        458.20        70.18 o                         
   5  13   2       1085.75       1033.34        94.54 o                         
   7  13   2        144.58        104.31        44.15 o                         
   9  13   2         15.00         43.14        34.72 o                         
 -12  14   2        105.84        106.29        52.12 o                         
 -10  14   2        142.97        120.07        50.76 o                         
  -8  14   2         42.30        -13.51        29.83 o                         
  -6  14   2         38.89         -1.05        25.89 o                         
  -4  14   2        674.67        655.81        76.06 o                         
  -2  14   2        273.96        225.49        61.30 o                         
   0  14   2         64.22         54.31        33.27 o                         
   2  14   2        198.04        166.94        70.18 o                         
   4  14   2          5.82          6.49        25.86 o                         
   6  14   2         91.92         52.36        36.47 o                         
   8  14   2          7.64         -5.55        36.19 o                         
 -11  15   2        110.87        134.37        55.77 o                         
  -9  15   2          9.80         32.89        41.96 o                         
  -7  15   2        359.26        277.47        54.08 o                         
  -5  15   2        143.69        118.40        41.29 o                         
  -3  15   2          7.11          6.64        26.06 o                         
  -1  15   2        756.85        750.26        90.74 o                         
   1  15   2         39.36         25.70        30.81 o                         
   3  15   2        814.65        824.64        93.26 o                         
   5  15   2        317.19        289.26        59.05 o                         
   7  15   2        257.19        256.70        60.73 o                         
 -10  16   2          2.21        -40.20        40.20 o                         
  -8  16   2        839.31        912.00       100.68 o                         
  -6  16   2         45.26         24.78        34.39 o                         
  -4  16   2          3.78         -3.26        26.42 o                         
  -2  16   2        215.72        105.18        52.08 o                         
   0  16   2        735.69        618.97        80.59 o                         
   2  16   2        289.46        230.28        55.39 o                         
   4  16   2        929.48        900.25        86.02 o                         
   6  16   2        598.48        712.71        90.39 o                         
  -9  17   2         12.99        -15.03        72.16 o                         
  -7  17   2         47.53         31.79        36.70 o                         
  -5  17   2          6.86        -10.59        32.34 o                         
  -3  17   2         74.63         67.00        39.30 o                         
  -1  17   2         40.93         32.90        37.57 o                         
   1  17   2        978.61        852.75       146.77 o                         
   3  17   2        420.08        289.43        62.66 o                         
   5  17   2        540.56        481.54        76.08 o                         
  -6  18   2        329.49        335.82        71.91 o                         
  -4  18   2        599.67        585.21        84.84 o                         
  -2  18   2       1765.80       1832.20       137.92 o                         
   0  18   2        156.30         25.59        40.46 o                         
   2  18   2        224.76        209.87        58.20 o                         
   4  18   2        758.13        754.65        84.92 o                         
  -5  19   2        317.09        314.26       106.47 o                         
  -3  19   2        287.38        122.63        51.06 o                         
  -1  19   2        322.03        255.24        60.16 o                         
   1  19   2        790.41        756.27        98.23 o                         
 -17   1   3        120.63        129.52        42.55 o                         
 -15   1   3        252.89        209.13        51.58 o                         
 -13   1   3       4665.57       4428.12       217.53 o                         
 -11   1   3       1852.49       1845.12        84.74 o                         
  -9   1   3        932.30        823.35        45.76 o                         
  -7   1   3        971.81       1084.50        75.34 o                         
  -5   1   3      10656.78      10135.54       302.67 o                         
  -3   1   3       7747.33       9263.47       919.61 o                         
  -1   1   3         61.05         70.39        16.84 o                         
   1   1   3         98.04         93.36        16.33 o                         
   3   1   3       2884.87       3397.89       126.22 o                         
   5   1   3         59.11         -4.89        17.09 o                         
   7   1   3        130.88        155.77        28.02 o                         
   9   1   3         13.01          2.77        19.45 o                         
  11   1   3       1279.98       1348.84       107.96 o                         
 -16   2   3       1069.28       1164.95       103.77 o                         
 -14   2   3       1205.50        952.84        96.94 o                         
 -12   2   3        946.32        850.43        73.98 o                         
 -10   2   3       1526.23       1459.88        72.87 o                         
  -8   2   3       6068.11       6601.56       240.52 o                         
  -6   2   3       5584.00       5588.76       174.76 o                         
  -4   2   3       1616.12       1481.54        86.67 o                         
  -2   2   3       4469.86       5509.19       297.35 o                         
   0   2   3       3952.14       4352.90       171.72 o                         
   2   2   3       2323.05       2367.59        93.35 o                         
   4   2   3        659.51        488.55        42.21 o                         
   6   2   3       2210.26       2216.22       111.44 o                         
   8   2   3        484.63        473.02        48.23 o                         
  10   2   3       1118.70       1151.04       214.61 o                         
  12   2   3        598.42        742.69       171.09 o                         
 -17   3   3        617.62        790.80       179.50 o                         
 -15   3   3       1731.88       1907.47       124.26 o                         
 -13   3   3        107.85         87.31        32.98 o                         
 -11   3   3        995.11        872.56        50.61 o                         
  -9   3   3       2932.06       2623.39       113.52 o                         
  -7   3   3       7779.40       7962.49       284.83 o                         
  -5   3   3       2433.51       2512.61       134.40 o                         
  -3   3   3       8142.35       8633.62       870.94 o                         
  -1   3   3       6450.01       6747.48       316.21 o                         
   1   3   3         62.88         21.92        13.15 o                         
   3   3   3      14007.78      16128.16       541.88 o                         
   5   3   3       4689.16       4362.85       213.44 o                         
   7   3   3        495.54        555.77        70.54 o                         
   9   3   3       1849.23       1963.02       101.21 o                         
  11   3   3        538.15        662.95       140.51 o                         
 -16   4   3        623.45        653.34        79.69 o                         
 -14   4   3        774.81        818.60        83.87 o                         
 -12   4   3        974.94        725.21        71.03 o                         
 -10   4   3       2827.90       2776.67       116.89 o                         
  -8   4   3      12763.10      13873.24       519.30 o                         
  -6   4   3       1852.56       2300.16        97.61 o                         
  -4   4   3      26962.88      29458.65      3018.05 o                         
  -2   4   3     106827.97     133218.66     12514.64 o                         
   0   4   3      15339.23      16960.16       683.63 o                         
   2   4   3       2197.13       2249.47        92.76 o                         
   4   4   3      26077.99      29306.39       974.80 o                         
   6   4   3       7518.77       7699.70       314.25 o                         
   8   4   3        357.46        392.12        51.83 o                         
  10   4   3        127.89         73.03        61.35 o                         
  12   4   3        554.78        895.15       177.31 o                         
 -17   5   3        613.70        796.80        93.39 o                         
 -15   5   3       1942.09       2003.40       163.43 o                         
 -13   5   3        357.20        367.80        60.51 o                         
 -11   5   3       1408.75       1432.73       111.03 o                         
  -9   5   3       2562.97       2083.04       100.93 o                         
  -7   5   3       2390.73       1956.43        98.87 o                         
  -5   5   3        417.07        312.02        28.69 o                         
  -3   5   3      19707.54      23531.03      2171.40 o                         
  -1   5   3      31385.60      34960.56      2192.13 o                         
   1   5   3      11947.87      12693.66       399.13 o                         
   3   5   3       1724.11       1727.94       102.19 o                         
   5   5   3      10484.46      11125.83       423.15 o                         
   7   5   3         94.60         68.34        25.73 o                         
   9   5   3        271.63        249.30        52.42 o                         
  11   5   3       1127.50       1512.03       275.43 o                         
 -16   6   3       1739.61       1777.69       128.80 o                         
 -14   6   3        182.68        250.46        67.21 o                         
 -12   6   3         78.63         55.79        25.77 o                         
 -10   6   3        273.78        207.89        33.50 o                         
  -8   6   3       5582.30       5966.28       215.33 o                         
  -6   6   3       1467.89       1448.81        62.53 o                         
  -4   6   3        619.47        577.49        63.44 o                         
  -2   6   3      42518.31      51770.33      4587.47 o                         
   0   6   3      25408.49      28011.39      1664.68 o                         
   2   6   3       2082.79       2111.37       110.72 o                         
   4   6   3      13096.91      14211.19       495.88 o                         
   6   6   3       6448.14       6920.47       321.35 o                         
   8   6   3        399.78        502.04        69.22 o                         
  10   6   3        119.71        184.64        55.48 o                         
 -15   7   3        628.81        678.69        92.78 o                         
 -13   7   3        355.55        386.49        54.03 o                         
 -11   7   3       1037.87       1079.16        69.41 o                         
  -9   7   3         83.68         48.67        17.24 o                         
  -7   7   3        498.85        452.03        35.78 o                         
  -5   7   3       5253.68       5860.49       292.93 o                         
  -3   7   3         37.23         28.22        13.97 o                         
  -1   7   3       3299.99       3507.21       175.93 o                         
   1   7   3         81.20        115.20        32.91 o                         
   3   7   3       4406.68       4755.81       177.54 o                         
   5   7   3       5381.27       5230.27       260.53 o                         
   7   7   3        404.27        455.64        74.65 o                         
   9   7   3        533.01        582.68        69.89 o                         
  11   7   3        827.49        797.99       111.82 o                         
 -16   8   3        237.93        117.60        93.64 o                         
 -14   8   3        406.24        452.89        75.47 o                         
 -12   8   3        622.34        730.70        75.20 o                         
 -10   8   3        293.33        274.94        49.83 o                         
  -8   8   3       2417.68       2337.87       111.53 o                         
  -6   8   3       1871.68       2044.18       114.92 o                         
  -4   8   3       2584.51       2738.50       109.47 o                         
  -2   8   3       7686.37       8529.33       481.99 o                         
   0   8   3        620.64        632.27        56.53 o                         
   2   8   3       1348.92       1350.03        73.38 o                         
   4   8   3       1744.05       1774.61        99.03 o                         
   6   8   3       1523.08       1558.58       107.79 o                         
   8   8   3         29.07         35.36        33.80 o                         
  10   8   3        585.20        621.26        99.16 o                         
 -15   9   3        199.37        230.95        75.06 o                         
 -13   9   3         11.14         -4.79        36.53 o                         
 -11   9   3        443.76        410.87        49.68 o                         
  -9   9   3        785.65        710.20        59.03 o                         
  -7   9   3         41.06         20.32        18.79 o                         
  -5   9   3         35.96         52.89        18.46 o                         
  -3   9   3        153.74        112.60        22.07 o                         
  -1   9   3       2518.88       2705.36       192.51 o                         
   1   9   3         97.56         46.85        22.12 o                         
   3   9   3         30.96         25.97        17.69 o                         
   5   9   3          7.29         35.89        29.29 o                         
   7   9   3       1137.75       1060.14        98.24 o                         
   9   9   3        126.29        111.51        36.98 o                         
 -14  10   3        316.76        304.26       109.72 o                         
 -12  10   3        585.83        771.48        93.92 o                         
 -10  10   3        304.68        291.14        47.19 o                         
  -8  10   3         14.46         -3.69        15.04 o                         
  -6  10   3        153.65        107.22        30.82 o                         
  -4  10   3       1135.65       1108.14        65.56 o                         
  -2  10   3       4847.02       5669.90       548.43 o                         
   0  10   3         22.16         18.24        18.62 o                         
   2  10   3       1661.56       1648.17        94.10 o                         
   4  10   3        736.67        750.18        80.72 o                         
   6  10   3          3.40          6.44        26.57 o                         
   8  10   3        343.15        458.99        74.15 o                         
  10  10   3       1105.63        935.98       122.68 o                         
 -15  11   3        236.73        315.38       103.09 o                         
 -13  11   3       1973.31       2102.63       178.54 o                         
 -11  11   3         14.43         -2.44        26.47 o                         
  -9  11   3       2277.89       2224.09       100.19 o                         
  -7  11   3        700.24        759.72        65.39 o                         
  -5  11   3        188.37        194.69        34.63 o                         
  -3  11   3        654.70        647.40        55.99 o                         
  -1  11   3        154.21         83.22        25.45 o                         
   1  11   3        606.18        539.17        76.43 o                         
   3  11   3       1184.99       1052.83        77.63 o                         
   5  11   3        928.24        877.10        92.44 o                         
   7  11   3        371.67        359.85        68.70 o                         
   9  11   3        715.38        779.57       105.62 o                         
 -14  12   3        770.20        815.54       139.65 o                         
 -12  12   3       2984.59       3189.77       184.59 o                         
 -10  12   3       1254.96       1150.65        74.23 o                         
  -8  12   3       1706.35       1680.90       111.77 o                         
  -6  12   3       4568.05       4254.93       259.46 o                         
  -4  12   3       1452.81       1499.55       133.70 o                         
  -2  12   3        852.41        755.29        64.86 o                         
   0  12   3         14.86        -18.69        18.69 o                         
   2  12   3        238.59        229.05        86.55 o                         
   4  12   3        306.01        343.99        57.37 o                         
   6  12   3         77.22         30.63        36.13 o                         
   8  12   3        250.83        310.91        72.91 o                         
 -13  13   3        565.88        803.95       160.56 o                         
 -11  13   3         38.86         -4.07        31.66 o                         
  -9  13   3       1651.70       1332.82        91.32 o                         
  -7  13   3       3256.98       3430.63       186.14 o                         
  -5  13   3        740.97        702.32        68.84 o                         
  -3  13   3       3111.78       2926.71       204.03 o                         
  -1  13   3        286.37        202.85        40.12 o                         
   1  13   3       2066.77       2114.96       133.67 o                         
   3  13   3        441.86        406.27        62.98 o                         
   5  13   3       1323.14       1370.92       113.25 o                         
   7  13   3       1175.81       1346.77       196.17 o                         
 -12  14   3        196.29        179.82        61.85 o                         
 -10  14   3       1218.94       1317.63       131.96 o                         
  -8  14   3        869.36        868.74        79.20 o                         
  -6  14   3        490.67        392.25        54.23 o                         
  -4  14   3       1554.35       1325.24        88.92 o                         
  -2  14   3        226.32        226.83        68.04 o                         
   0  14   3       3237.52       3270.01       184.28 o                         
   2  14   3        816.05        937.80       117.01 o                         
   4  14   3        459.65        533.88        89.61 o                         
   6  14   3       1005.92       1294.85       116.68 o                         
 -11  15   3         13.86         61.45        84.19 o                         
  -9  15   3        413.29        637.66       108.89 o                         
  -7  15   3        131.15         82.77        33.36 o                         
  -5  15   3         27.84         60.63        26.32 o                         
  -3  15   3       3240.16       3310.08       244.90 o                         
  -1  15   3       1007.05       1043.58       102.42 o                         
   1  15   3        819.30        767.54        90.82 o                         
   3  15   3       2082.43       2143.12       129.42 o                         
   5  15   3        292.63        326.85        91.02 o                         
 -10  16   3         87.12         68.24        52.88 o                         
  -8  16   3        274.85        367.81        77.84 o                         
  -6  16   3        421.19        333.09        61.26 o                         
  -4  16   3        254.40        269.61        82.34 o                         
  -2  16   3        913.73        833.05       105.35 o                         
   0  16   3        107.57         83.00        38.63 o                         
   2  16   3        766.09        735.58        92.81 o                         
   4  16   3        652.15        575.63        84.03 o                         
  -9  17   3        567.50        631.23       122.82 o                         
  -7  17   3        281.38        359.29        65.48 o                         
  -5  17   3        215.20        188.43       102.73 o                         
  -3  17   3        399.53        377.07        69.60 o                         
  -1  17   3        190.27        197.67        51.26 o                         
   1  17   3        811.18        813.23        97.16 o                         
   3  17   3        788.50        770.39       120.47 o                         
  -8  18   3         21.55        -40.65        40.65 o                         
  -6  18   3         29.32        -15.83        43.39 o                         
  -4  18   3         91.10        -15.98        41.89 o                         
  -2  18   3         28.57         33.13        49.20 o                         
   0  18   3        175.20        134.27        56.69 o                         
   2  18   3         53.14          8.13        39.56 o                         
  -5  19   3        121.65        104.98        56.56 o                         
  -3  19   3        311.86        195.72        95.54 o                         
  -1  19   3         15.05         76.05        49.76 o                         
 -18   0   4       1058.90       1319.64       272.33 o                         
 -16   0   4       8757.80       8198.31       774.90 o                         
 -14   0   4       6891.11       6830.24       430.07 o                         
 -12   0   4      11811.71      12075.55       576.06 o                         
 -10   0   4       4281.88       4030.47       296.40 o                         
  -8   0   4      30947.46      31840.83      1542.34 o                         
  -6   0   4       3655.70       3850.92       399.06 o                         
  -4   0   4        907.62        884.43        74.59 o                         
  -2   0   4       1950.88       1987.39       104.77 o                         
   0   0   4       4778.05       5786.64       483.17 o                         
   2   0   4       3576.44       3207.40       173.75 o                         
   4   0   4       7505.41       6696.78       437.97 o                         
   6   0   4        113.07         96.22        67.01 o                         
   8   0   4       8083.17       7995.10       428.18 o                         
  10   0   4       4480.09       5229.94       391.75 o                         
 -17   1   4       1415.89       1517.49       113.23 o                         
 -15   1   4       6400.18       6372.05       293.54 o                         
 -13   1   4       3143.68       3107.55       165.11 o                         
 -11   1   4       7410.05       7630.09       268.19 o                         
  -9   1   4       7583.47       8449.28       366.77 o                         
  -7   1   4        511.27        370.06        32.41 o                         
  -5   1   4       1610.69       1708.76        89.62 o                         
  -3   1   4         46.03         37.39        10.45 o                         
  -1   1   4       2374.21       2425.11       159.16 o                         
   1   1   4         33.36         22.00        12.56 o                         
   3   1   4       4260.23       3984.89       171.14 o                         
   5   1   4       5923.00       5540.97       271.14 o                         
   7   1   4       1857.99       1639.77        87.93 o                         
   9   1   4       2747.49       2677.12       132.33 o                         
  11   1   4       2127.98       2569.74       167.03 o                         
 -18   2   4       1158.00       1516.45       124.79 o                         
 -16   2   4         16.56         41.32        30.11 o                         
 -14   2   4        131.90         37.16        27.38 o                         
 -12   2   4       7252.71       7410.46       286.19 o                         
 -10   2   4       6298.27       6430.33       257.58 o                         
  -8   2   4       1134.29       1282.53        49.59 o                         
  -6   2   4       5678.96       5212.70       192.96 o                         
  -4   2   4        417.13        610.20        43.49 o                         
  -2   2   4         94.87         88.83        14.03 o                         
   0   2   4       1255.96       1264.94        62.80 o                         
   2   2   4       1458.67       1310.47        72.61 o                         
   4   2   4       3885.88       3226.33       172.40 o                         
   6   2   4        165.47        154.61        31.47 o                         
   8   2   4        174.30        216.83        37.55 o                         
  10   2   4       1941.89       2193.16       143.35 o                         
 -17   3   4        590.70        622.71        76.49 o                         
 -15   3   4         20.19          6.41        23.87 o                         
 -13   3   4         33.65         30.36        25.31 o                         
 -11   3   4       2109.15       1956.74        88.79 o                         
  -9   3   4       1146.83       1263.48        61.91 o                         
  -7   3   4        715.59        585.17        31.45 o                         
  -5   3   4       3356.51       4091.31       410.85 o                         
  -3   3   4         29.21         31.77        11.47 o                         
  -1   3   4       2495.60       2976.24       111.62 o                         
   1   3   4       7891.50       8895.63       303.69 o                         
   3   3   4       2127.15       1898.32        88.11 o                         
   5   3   4       3216.01       3077.16       162.89 o                         
   7   3   4         47.31         56.32        26.09 o                         
   9   3   4        728.52        576.75        59.27 o                         
  11   3   4        476.01        617.05       100.18 o                         
 -18   4   4        306.81        378.48        62.98 o                         
 -16   4   4         84.85        111.40        38.07 o                         
 -14   4   4          1.34        -20.00        20.00 o                         
 -12   4   4       2521.77       2512.47       108.21 o                         
 -10   4   4        188.35        148.90        38.44 o                         
  -8   4   4        258.88        292.30        34.93 o                         
  -6   4   4       7292.99       8393.23       642.57 o                         
  -4   4   4       6986.11       8972.77       896.94 o                         
  -2   4   4      13631.39      17468.72      1784.14 o                         
   0   4   4       5263.12       6866.69       257.51 o                         
   2   4   4       3441.57       3518.58       138.39 o                         
   4   4   4       2721.51       2670.39       187.35 o                         
   6   4   4        849.83        747.76        64.57 o                         
   8   4   4        485.47        488.97        67.94 o                         
  10   4   4        327.51        227.53        60.11 o                         
 -17   5   4        116.49        127.82        39.13 o                         
 -15   5   4        568.50        398.56        80.10 o                         
 -13   5   4         29.60         17.20        23.60 o                         
 -11   5   4         55.45         22.66        16.97 o                         
  -9   5   4         55.46         63.34        13.03 o                         
  -7   5   4       3438.13       4183.69       230.83 o                         
  -5   5   4         19.82         25.81        11.62 o                         
  -3   5   4        882.10        895.70        58.10 o                         
  -1   5   4       2035.66       2072.43        99.19 o                         
   1   5   4        653.82        609.01        59.17 o                         
   3   5   4         54.23         61.92        16.05 o                         
   5   5   4         19.38         -7.18        17.46 o                         
   7   5   4         86.85         84.37        32.44 o                         
   9   5   4        183.80        178.12        53.55 o                         
 -16   6   4        107.71        103.88        45.70 o                         
 -14   6   4        289.01        286.22        47.86 o                         
 -12   6   4        666.54        660.72        55.41 o                         
 -10   6   4        321.12        332.68        34.62 o                         
  -8   6   4        209.53        137.56        18.70 o                         
  -6   6   4       1048.02       1114.93        61.55 o                         
  -4   6   4       7000.36       8192.06       914.56 o                         
  -2   6   4      18269.14      22369.56      2264.95 o                         
   0   6   4        291.84        218.98        36.71 o                         
   2   6   4       1428.94       1459.75        64.25 o                         
   4   6   4       1709.03       1614.42       108.27 o                         
   6   6   4       2951.10       2995.68       167.47 o                         
   8   6   4         20.76         12.16        29.09 o                         
  10   6   4         16.86         47.52        44.16 o                         
 -17   7   4         15.65         37.71        40.71 o                         
 -15   7   4        836.63        955.53       111.35 o                         
 -13   7   4        737.08        619.84        70.33 o                         
 -11   7   4        536.40        513.59        51.47 o                         
  -9   7   4      11736.29      13021.18       565.64 o                         
  -7   7   4        983.39        917.98        56.75 o                         
  -5   7   4       3692.28       3838.96       259.87 o                         
  -3   7   4      31789.35      39779.19      3614.06 o                         
  -1   7   4       1795.31       1796.32        89.41 o                         
   1   7   4       1212.38       1170.14        65.23 o                         
   3   7   4       3563.43       3625.66       151.30 o                         
   5   7   4       1928.40       1907.14       122.30 o                         
   7   7   4         15.29         -3.75        26.47 o                         
   9   7   4        230.15        161.02        73.42 o                         
 -16   8   4       1356.88       1729.98       143.11 o                         
 -14   8   4       2056.30       2343.78       165.53 o                         
 -12   8   4        149.50        131.29        30.53 o                         
 -10   8   4       2880.62       2788.99       125.86 o                         
  -8   8   4       8306.60       9002.76       353.38 o                         
  -6   8   4        746.28        894.02        62.26 o                         
  -4   8   4        113.78         59.96        17.40 o                         
  -2   8   4        675.23        492.91        58.85 o                         
   0   8   4       2606.58       2778.30       157.19 o                         
   2   8   4       1312.62       1239.15        70.52 o                         
   4   8   4        520.07        447.29        61.59 o                         
   6   8   4        401.83        386.33        72.99 o                         
   8   8   4        363.93        379.04        90.77 o                         
 -15   9   4       1659.39       1808.91       146.85 o                         
 -13   9   4       2573.93       2687.32       184.69 o                         
 -11   9   4       1343.88       1235.89        93.74 o                         
  -9   9   4       3698.28       3851.93       192.79 o                         
  -7   9   4       6007.21       6304.03       215.33 o                         
  -5   9   4         54.84         24.34        15.72 o                         
  -3   9   4       2425.92       2779.98       262.38 o                         
  -1   9   4       2926.67       2750.12       131.49 o                         
   1   9   4         19.30         -3.47        19.45 o                         
   3   9   4       1483.12       1310.87        85.20 o                         
   5   9   4        507.75        618.07        74.76 o                         
   7   9   4       2395.69       2958.13       180.58 o                         
   9   9   4         98.74         63.22        39.93 o                         
 -16  10   4       2053.36       2028.36       171.87 o                         
 -14  10   4       2176.21       2404.71       176.53 o                         
 -12  10   4       1126.15       1183.65       104.66 o                         
 -10  10   4       1345.70       1355.60       104.63 o                         
  -8  10   4       2768.31       2594.69       107.18 o                         
  -6  10   4        765.73        769.95        51.85 o                         
  -4  10   4       1825.39       1926.28       137.76 o                         
  -2  10   4       1278.45       1241.94        78.61 o                         
   0  10   4       1422.76       1592.99       112.34 o                         
   2  10   4         26.66         16.59        20.47 o                         
   4  10   4       1923.79       1873.55       124.67 o                         
   6  10   4       4668.40       5092.23       266.32 o                         
   8  10   4        800.18        872.90       101.98 o                         
 -15  11   4       1941.44       1933.30       243.92 o                         
 -13  11   4        839.22       1064.78       101.46 o                         
 -11  11   4        661.96        634.55        93.96 o                         
  -9  11   4       5497.05       5352.66       213.09 o                         
  -7  11   4        720.19        753.04        63.65 o                         
  -5  11   4        168.81        207.19        34.58 o                         
  -3  11   4       2199.22       2247.05       163.07 o                         
  -1  11   4       1151.37       1209.89       105.28 o                         
   1  11   4       1028.25       1126.58       106.82 o                         
   3  11   4       1622.72       1690.79       118.40 o                         
   5  11   4       2659.64       2628.79       164.88 o                         
   7  11   4        283.23        264.48        57.20 o                         
 -14  12   4        526.18        498.55        81.07 o                         
 -12  12   4          5.58          6.48        30.17 o                         
 -10  12   4       2136.40       2188.49       119.76 o                         
  -8  12   4        419.47        343.59        45.08 o                         
  -6  12   4        212.64        137.74        38.68 o                         
  -4  12   4         69.13         67.43        23.03 o                         
  -2  12   4        996.81       1083.95       222.16 o                         
   0  12   4        465.50        398.92        60.24 o                         
   2  12   4       1290.33       1286.46       110.39 o                         
   4  12   4        835.04        836.03        94.51 o                         
   6  12   4          5.06         40.23        39.80 o                         
 -13  13   4        200.42        178.48        49.36 o                         
 -11  13   4         48.24          3.76        32.20 o                         
  -9  13   4         73.07         43.49        28.75 o                         
  -7  13   4          3.01        -14.19        20.71 o                         
  -5  13   4        265.37        219.65        35.59 o                         
  -3  13   4        949.23        951.12        76.29 o                         
  -1  13   4        235.91        208.27        62.74 o                         
   1  13   4        362.69        340.85        59.38 o                         
   3  13   4        135.48         49.18        35.79 o                         
   5  13   4         31.83         22.98        35.21 o                         
   7  13   4        110.31        117.04        47.75 o                         
 -12  14   4         44.76         24.65        43.55 o                         
 -10  14   4         27.30         44.44        29.60 o                         
  -8  14   4         28.58         12.32        29.87 o                         
  -6  14   4        123.06         41.99        28.72 o                         
  -4  14   4        310.89        245.17        54.11 o                         
  -2  14   4        248.12        128.69        43.63 o                         
   0  14   4         12.34         -4.14        25.55 o                         
   2  14   4        106.01         83.68        34.59 o                         
   4  14   4         20.07        -19.82        34.78 o                         
   6  14   4         29.99         13.43        33.52 o                         
 -11  15   4        216.26        262.33        71.41 o                         
  -9  15   4          8.11        -19.61        27.42 o                         
  -7  15   4          8.78        -29.02        30.09 o                         
  -5  15   4        168.99        165.44        48.11 o                         
  -3  15   4       1497.62       1568.81       117.67 o                         
  -1  15   4        102.63         16.35        34.63 o                         
   1  15   4         33.93         23.43        34.43 o                         
   3  15   4        211.37        248.04        55.72 o                         
   5  15   4          7.03        -10.50        32.96 o                         
 -10  16   4        137.57         86.67        37.04 o                         
  -8  16   4        177.79        177.06        44.94 o                         
  -6  16   4        764.59        661.26        84.21 o                         
  -4  16   4        286.81        304.21        60.99 o                         
  -2  16   4        208.51        173.92        60.83 o                         
   0  16   4        777.39        609.16       141.48 o                         
   2  16   4        113.63         61.76        42.85 o                         
   4  16   4         25.59        -31.23        35.93 o                         
  -9  17   4        771.02        811.02        96.33 o                         
  -7  17   4        807.08        796.96        94.26 o                         
  -5  17   4       1692.06       2000.65       167.17 o                         
  -3  17   4       1095.42       1109.75       139.51 o                         
  -1  17   4       1306.16       1538.00       214.95 o                         
   1  17   4        646.27        627.68       182.73 o                         
   3  17   4        252.06        237.53        78.31 o                         
  -8  18   4        854.03        825.19       121.14 o                         
  -6  18   4         56.17         -6.18        45.93 o                         
  -4  18   4        136.28         71.58        53.90 o                         
  -2  18   4       1142.69       1353.24       220.80 o                         
   0  18   4       1095.14       1045.68       142.18 o                         
 -19   1   5         63.76         27.01        38.01 o                         
 -17   1   5        159.34        115.34        40.41 o                         
 -15   1   5         94.11         68.55        31.97 o                         
 -13   1   5        502.01        506.83        44.33 o                         
 -11   1   5       4324.26       4388.03       211.93 o                         
  -9   1   5       1992.86       2032.87        89.02 o                         
  -7   1   5          4.66         12.72        11.77 o                         
  -5   1   5        247.30        252.81        29.96 o                         
  -3   1   5        288.15        211.55        17.48 o                         
  -1   1   5       1920.43       2494.29       103.91 o                         
   1   1   5        116.09        102.92        18.27 o                         
   3   1   5        146.89        105.30        29.54 o                         
   5   1   5       2975.35       2902.02       160.29 o                         
   7   1   5         48.34         32.80        24.97 o                         
   9   1   5          6.35         24.44        32.82 o                         
 -18   2   5        566.59        605.82        76.97 o                         
 -16   2   5       1976.55       1877.98       123.70 o                         
 -14   2   5        892.10        897.62        95.17 o                         
 -12   2   5       1691.15       1530.39        86.79 o                         
 -10   2   5       1638.89       1515.36        73.77 o                         
  -8   2   5       9104.07       8634.37       303.54 o                         
  -6   2   5       1637.16       1871.81        87.85 o                         
  -4   2   5        426.38        325.31        21.26 o                         
  -2   2   5       2154.66       1925.10        92.53 o                         
   0   2   5       2185.00       2016.34       110.61 o                         
   2   2   5        140.74         97.26        25.87 o                         
   4   2   5       2123.89       1975.09       122.80 o                         
   6   2   5        145.84        188.33        43.06 o                         
   8   2   5        401.50        373.88        56.32 o                         
  10   2   5        221.85        199.79        78.18 o                         
 -19   3   5         33.78         49.33        34.68 o                         
 -17   3   5       1325.80       1457.08       181.53 o                         
 -15   3   5       2156.84       1948.27       123.85 o                         
 -13   3   5        391.59        234.83        30.98 o                         
 -11   3   5        730.03        532.90        61.19 o                         
  -9   3   5       8260.52       8304.09       255.70 o                         
  -7   3   5       3062.04       2826.46       150.07 o                         
  -5   3   5        336.28        285.93        32.14 o                         
  -3   3   5      31149.86      40061.45      3079.15 o                         
  -1   3   5       3653.68       4013.44       149.07 o                         
   1   3   5        390.11        236.08        27.72 o                         
   3   3   5       3062.47       2793.62       158.69 o                         
   5   3   5        912.62        843.27        82.19 o                         
   7   3   5        679.29        731.98        79.64 o                         
   9   3   5        615.05        575.46       114.58 o                         
 -18   4   5         22.24         11.07        40.95 o                         
 -16   4   5       1227.57       1260.29       103.45 o                         
 -14   4   5       2327.23       2559.89       128.89 o                         
 -12   4   5       1428.20       1431.09       100.17 o                         
 -10   4   5       7256.07       7438.69       228.88 o                         
  -8   4   5       6253.95       6928.90       245.92 o                         
  -6   4   5       9043.21       9613.51      1258.25 o                         
  -4   4   5      11187.59      13905.66      1222.41 o                         
  -2   4   5      14535.50      15907.29       593.10 o                         
   0   4   5       1258.21       1046.25        62.91 o                         
   2   4   5       2018.65       2004.42        95.99 o                         
   4   4   5       2565.52       2559.08       131.34 o                         
   6   4   5        353.53        324.06        53.53 o                         
   8   4   5        313.62        312.44        58.68 o                         
 -17   5   5        227.69        184.50        47.45 o                         
 -15   5   5        239.76        182.80        42.00 o                         
 -13   5   5        122.49         83.34        26.89 o                         
 -11   5   5       2518.50       2476.68       118.45 o                         
  -9   5   5      18916.73      21691.71       918.60 o                         
  -7   5   5       3779.57       3916.39       384.03 o                         
  -5   5   5      21604.11      25645.48      2788.01 o                         
  -3   5   5       8911.65       9712.02      1075.28 o                         
  -1   5   5      11802.86      13382.12       723.50 o                         
   1   5   5       5018.04       5262.25       217.00 o                         
   3   5   5       5173.42       5380.79       229.06 o                         
   5   5   5       1525.48       1634.10       112.34 o                         
   7   5   5        113.38        110.16        40.00 o                         
   9   5   5        584.54        883.38       163.88 o                         
 -18   6   5         89.88         92.09        50.86 o                         
 -16   6   5       1173.83       1485.13       124.56 o                         
 -14   6   5        781.48        945.68        73.10 o                         
 -12   6   5       2750.61       2932.87       139.66 o                         
 -10   6   5       2663.98       2709.13       107.53 o                         
  -8   6   5      17974.30      19759.62      1173.86 o                         
  -6   6   5      14622.45      17044.56      1773.69 o                         
  -4   6   5       2478.76       2716.82       368.41 o                         
  -2   6   5      11427.17      12072.40       480.91 o                         
   0   6   5       1992.84       1775.64        83.98 o                         
   2   6   5        851.66       1017.17        80.41 o                         
   4   6   5        274.64        194.11        41.14 o                         
   6   6   5         14.58         22.22        30.26 o                         
   8   6   5        210.92        240.39        55.29 o                         
 -17   7   5        441.44        543.83        97.40 o                         
 -15   7   5        867.69        832.05       104.16 o                         
 -13   7   5         16.45          4.46        18.31 o                         
 -11   7   5       3549.48       3544.44       211.65 o                         
  -9   7   5       6315.49       6392.61       456.12 o                         
  -7   7   5       4746.82       4507.46       359.68 o                         
  -5   7   5       1552.92       1589.46       177.50 o                         
  -3   7   5      26067.20      32175.11      2721.53 o                         
  -1   7   5       4385.28       4428.86       191.93 o                         
   1   7   5        278.00        326.46        51.03 o                         
   3   7   5         44.06         -0.18        23.18 o                         
   5   7   5        878.98        831.47       110.54 o                         
   7   7   5          5.98          2.46        35.11 o                         
   9   7   5          6.65         15.59        43.85 o                         
 -16   8   5       1242.86       1262.57       138.94 o                         
 -14   8   5        529.00        407.65       125.85 o                         
 -12   8   5         38.25         50.89        26.26 o                         
 -10   8   5       1494.16       1494.30       121.87 o                         
  -8   8   5       2699.58       2493.25       119.26 o                         
  -6   8   5        345.20        334.64        32.04 o                         
  -4   8   5        114.99         84.69        18.73 o                         
  -2   8   5       1534.74       1478.75        96.69 o                         
   0   8   5        724.86        793.29        63.68 o                         
   2   8   5       1405.27       1277.99        82.06 o                         
   4   8   5       1879.71       1644.26       121.30 o                         
   6   8   5          5.43         20.04        32.07 o                         
   8   8   5         14.04         37.72        39.08 o                         
 -17   9   5         15.16         99.72        48.38 o                         
 -15   9   5         30.18         64.27        68.28 o                         
 -13   9   5       1623.12       1437.99       184.01 o                         
 -11   9   5         63.43         70.96        26.92 o                         
  -9   9   5       1564.32       1480.49        98.35 o                         
  -7   9   5          1.69        -11.86        13.34 o                         
  -5   9   5         38.07         54.04        18.86 o                         
  -3   9   5        200.22        192.32        32.87 o                         
  -1   9   5        109.01         72.69        24.66 o                         
   1   9   5        515.29        427.07        53.88 o                         
   3   9   5       1224.05       1222.51        99.21 o                         
   5   9   5        132.04        113.73        41.36 o                         
   7   9   5          1.04         -9.95        32.39 o                         
 -16  10   5         29.93          9.51        42.33 o                         
 -14  10   5        279.97        213.70        48.62 o                         
 -12  10   5          4.81        -15.41        21.30 o                         
 -10  10   5       2019.26       1908.02       168.64 o                         
  -8  10   5        156.48        177.23        29.40 o                         
  -6  10   5          3.26         11.25        15.41 o                         
  -4  10   5       2551.45       2699.73       294.18 o                         
  -2  10   5        235.58        204.25        36.55 o                         
   0  10   5        233.92        161.21        40.91 o                         
   2  10   5         55.17         51.59        29.90 o                         
   4  10   5        282.30        181.77        46.77 o                         
   6  10   5         68.88         42.85        38.44 o                         
 -15  11   5        544.65        655.20       172.62 o                         
 -13  11   5         20.89          5.81        26.47 o                         
 -11  11   5        208.75        201.91       111.17 o                         
  -9  11   5        344.32        240.21        35.18 o                         
  -7  11   5        190.45        161.71        33.33 o                         
  -5  11   5        521.81        495.25        55.89 o                         
  -3  11   5         90.28         81.82        28.24 o                         
  -1  11   5         35.43         69.21        27.72 o                         
   1  11   5       1072.80       1072.65        91.43 o                         
   3  11   5       1588.34       1463.67       104.13 o                         
   5  11   5        492.96        505.83        74.87 o                         
   7  11   5        387.39        291.13        79.11 o                         
 -14  12   5        189.35        147.11        60.82 o                         
 -12  12   5        287.39        295.37        54.57 o                         
 -10  12   5        988.50        999.84        71.31 o                         
  -8  12   5         53.21         22.90        25.64 o                         
  -6  12   5        207.59        109.57        38.02 o                         
  -4  12   5       6710.62       6986.53       790.27 o                         
  -2  12   5        588.51        565.63        61.61 o                         
   0  12   5         42.91         46.41        33.56 o                         
   2  12   5       4358.55       4644.32       215.61 o                         
   4  12   5        787.41       1163.31       112.34 o                         
   6  12   5       1208.87       1222.19       115.89 o                         
 -15  13   5        558.61        446.81       104.29 o                         
 -13  13   5       1161.65       1432.51       138.99 o                         
 -11  13   5        402.46        469.09        62.16 o                         
  -9  13   5        114.90         91.74        32.46 o                         
  -7  13   5         11.56         -3.99        23.38 o                         
  -5  13   5       1108.84       1169.44        97.10 o                         
  -3  13   5        308.23        236.97        53.87 o                         
  -1  13   5        843.04        780.78        83.60 o                         
   1  13   5        641.70        667.23        74.75 o                         
   3  13   5        798.38        626.57       156.44 o                         
   5  13   5        613.67        709.36        94.65 o                         
 -14  14   5        887.98       1074.55       125.83 o                         
 -12  14   5        294.46        358.99        63.58 o                         
 -10  14   5       2390.32       2449.50       152.02 o                         
  -8  14   5       1112.60       1336.88        99.17 o                         
  -6  14   5       1869.04       1959.69       135.42 o                         
  -4  14   5       3019.10       2876.82       204.28 o                         
  -2  14   5        452.78        553.07        77.55 o                         
   0  14   5        603.07        558.88        79.08 o                         
   2  14   5       1830.56       2093.09       169.38 o                         
   4  14   5        263.38        334.99        64.25 o                         
 -13  15   5        560.98        742.42       140.79 o                         
 -11  15   5        627.68        923.13       207.01 o                         
  -9  15   5       2035.79       2209.81       128.60 o                         
  -7  15   5       1485.95       1360.25       117.62 o                         
  -5  15   5        391.34        380.59        76.46 o                         
  -3  15   5       1962.10       2212.68       202.34 o                         
  -1  15   5        321.66        292.75        63.79 o                         
   1  15   5         68.88        102.69        54.33 o                         
   3  15   5        698.73        814.98       119.58 o                         
 -12  16   5         21.83        104.72        64.43 o                         
 -10  16   5       1550.68       1598.29       154.63 o                         
  -8  16   5        840.10        829.36        96.93 o                         
  -6  16   5         54.68         74.13        39.47 o                         
  -4  16   5       5585.99       5572.78       381.64 o                         
  -2  16   5        738.66        773.21        99.28 o                         
   0  16   5         81.81         28.77        48.59 o                         
   2  16   5        816.30        892.70       123.17 o                         
  -9  17   5        155.19        124.43        49.43 o                         
  -7  17   5         15.47         -9.82        37.77 o                         
  -5  17   5        278.54        214.01        61.01 o                         
  -3  17   5        465.51        438.88        78.45 o                         
  -1  17   5         37.98         33.99        53.32 o                         
   1  17   5        189.38        218.91        74.99 o                         
  -8  18   5          0.39         19.75        51.79 o                         
  -6  18   5         33.49         12.25        41.95 o                         
  -4  18   5        407.35        430.86        96.48 o                         
  -2  18   5         17.22         23.57        49.49 o                         
 -18   0   6       3125.22       3306.13       266.08 o                         
 -16   0   6       1002.65       1225.18       136.58 o                         
 -14   0   6       1354.55       1395.07       203.32 o                         
 -12   0   6       1491.12       1309.10       115.34 o                         
 -10   0   6       2357.83       2166.01       345.35 o                         
  -8   0   6       6050.38       7494.06       404.08 o                         
  -6   0   6        134.10        124.50        32.74 o                         
  -4   0   6      14830.51      17288.44       731.72 o                         
  -2   0   6      14387.59      17958.38       812.30 o                         
   0   0   6       1775.86       1587.06       112.90 o                         
   2   0   6      14248.62      13383.75       851.51 o                         
   4   0   6       9493.83       8643.03       565.44 o                         
   6   0   6        365.33        293.66        73.37 o                         
   8   0   6        213.22        366.40       165.13 o                         
 -19   1   6       1583.25       1832.40       132.07 o                         
 -17   1   6       2910.81       2843.07       166.38 o                         
 -15   1   6        711.17        687.52        72.96 o                         
 -13   1   6       1908.79       1854.70       107.37 o                         
 -11   1   6       6625.87       6248.96       232.82 o                         
  -9   1   6        653.33        681.96        64.42 o                         
  -7   1   6        289.57        205.56        23.56 o                         
  -5   1   6       6693.39       7555.96       244.77 o                         
  -3   1   6      15727.78      19723.57       674.03 o                         
  -1   1   6        266.50        162.51        25.57 o                         
   1   1   6       4377.24       3946.68       174.59 o                         
   3   1   6       8160.42       7383.36       352.30 o                         
   5   1   6        832.88        719.62        74.26 o                         
   7   1   6        295.63        253.98        47.72 o                         
 -18   2   6       1807.91       2138.61       137.15 o                         
 -16   2   6       4496.37       4525.88       225.56 o                         
 -14   2   6       1443.09       1447.83        84.98 o                         
 -12   2   6       1969.69       1864.43        95.79 o                         
 -10   2   6       7764.46       8176.19       293.00 o                         
  -8   2   6       1068.48       1203.79        94.44 o                         
  -6   2   6       2309.13       2760.50       181.73 o                         
  -4   2   6      12349.32      15980.59       606.48 o                         
  -2   2   6      10365.93      11867.28       405.32 o                         
   0   2   6        872.52        777.98        52.66 o                         
   2   2   6       2916.04       2480.01       143.67 o                         
   4   2   6      14465.46      14011.08       623.78 o                         
   6   2   6        370.20        384.68        60.98 o                         
   8   2   6        877.26        710.25        89.39 o                         
 -19   3   6        362.82        480.65        90.52 o                         
 -17   3   6       1370.32       1418.55       109.51 o                         
 -15   3   6       1166.26       1158.51        76.75 o                         
 -13   3   6       3287.49       3213.97       147.35 o                         
 -11   3   6        462.61        447.55        41.93 o                         
  -9   3   6       2709.60       2864.30       112.66 o                         
  -7   3   6       1563.36       1873.57       150.09 o                         
  -5   3   6        824.23        973.33        89.75 o                         
  -3   3   6        419.17        316.84        37.40 o                         
  -1   3   6         34.75         31.48        15.24 o                         
   1   3   6        338.96        275.06        42.52 o                         
   3   3   6       3347.85       3061.79       162.76 o                         
   5   3   6        315.19        169.20        43.96 o                         
   7   3   6        476.85        270.92        56.68 o                         
 -18   4   6         70.95         80.92        53.07 o                         
 -16   4   6        161.87         64.14        29.51 o                         
 -14   4   6       1176.18       1160.74        80.35 o                         
 -12   4   6        989.84        918.56        56.36 o                         
 -10   4   6          2.52         -1.99        12.21 o                         
  -8   4   6       1015.27       1258.50        97.71 o                         
  -6   4   6       1138.53       1301.42       128.96 o                         
  -4   4   6        244.76        210.96        29.84 o                         
  -2   4   6        923.67       1110.63        65.83 o                         
   0   4   6          0.69         -8.59        16.83 o                         
   2   4   6         10.83         11.35        22.16 o                         
   4   4   6        238.28        128.02        38.51 o                         
   6   4   6         30.29         25.54        29.65 o                         
   8   4   6         22.07        -15.67        32.48 o                         
 -19   5   6         36.69          9.75        39.04 o                         
 -17   5   6         28.62         -4.35        26.89 o                         
 -15   5   6        637.66        622.65        66.24 o                         
 -13   5   6         26.50         37.82        21.95 o                         
 -11   5   6       1282.26       1275.20       111.39 o                         
  -9   5   6       1147.11       1204.01        87.71 o                         
  -7   5   6        240.53        174.17        32.75 o                         
  -5   5   6        963.18       1017.01       122.66 o                         
  -3   5   6        157.07        127.44        24.19 o                         
  -1   5   6        196.59        173.55        36.50 o                         
   1   5   6        430.52        305.76        43.95 o                         
   3   5   6          7.23         -1.03        26.78 o                         
   5   5   6         22.39         -0.04        28.38 o                         
   7   5   6        304.56        185.24        64.48 o                         
 -18   6   6         58.19         26.78        38.41 o                         
 -16   6   6         20.09         46.35        37.59 o                         
 -14   6   6       2828.45       3087.85       161.13 o                         
 -12   6   6        811.94        827.31        71.44 o                         
 -10   6   6         26.29         -4.61        14.40 o                         
  -8   6   6       5495.50       6498.39       452.92 o                         
  -6   6   6       1463.45       1839.08       229.30 o                         
  -4   6   6        349.69        277.03        35.26 o                         
  -2   6   6         89.06         68.75        21.97 o                         
   0   6   6        554.33        586.62        52.37 o                         
   2   6   6         34.35         17.00        28.77 o                         
   4   6   6        842.98        836.46        87.43 o                         
   6   6   6        688.25        762.55        89.35 o                         
   8   6   6        287.22        254.11        57.13 o                         
 -17   7   6        175.11        238.33        59.89 o                         
 -15   7   6       1448.79       1553.29       130.18 o                         
 -13   7   6        133.45         87.63        45.19 o                         
 -11   7   6       1926.44       1982.70       180.54 o                         
  -9   7   6       2114.82       2172.14       132.07 o                         
  -7   7   6       1981.21       2426.64       296.95 o                         
  -5   7   6       3470.93       4042.04       509.52 o                         
  -3   7   6         75.50        116.75        25.45 o                         
  -1   7   6       3190.76       3431.50       164.02 o                         
   1   7   6         89.08         23.48        26.39 o                         
   3   7   6          4.32         16.88        27.58 o                         
   5   7   6        427.13        284.56        56.25 o                         
   7   7   6        274.77        287.12        61.26 o                         
 -18   8   6        465.17        500.73        86.92 o                         
 -16   8   6       1101.81       1049.39       114.25 o                         
 -14   8   6       1656.49       1750.10       128.46 o                         
 -12   8   6        418.84        334.68        50.37 o                         
 -10   8   6       7474.79       8497.63       384.93 o                         
  -8   8   6       5979.46       7040.65       692.64 o                         
  -6   8   6       7682.30       9716.04      1182.09 o                         
  -4   8   6       8082.07       9352.14      1055.64 o                         
  -2   8   6       1132.21       1216.72        99.18 o                         
   0   8   6       1585.77       1794.79       109.58 o                         
   2   8   6       4070.80       4357.29       216.79 o                         
   4   8   6        742.08        866.87        91.88 o                         
   6   8   6        518.73        719.57        88.61 o                         
 -17   9   6       1127.67        990.19       119.75 o                         
 -15   9   6        878.31        922.45        96.70 o                         
 -13   9   6        667.26        759.39        81.79 o                         
 -11   9   6       1980.53       2022.13       100.33 o                         
  -9   9   6       3200.04       3350.24       227.66 o                         
  -7   9   6        621.94        649.63        82.82 o                         
  -5   9   6       2831.25       2754.35       321.11 o                         
  -3   9   6       9876.77      12326.77      1116.36 o                         
  -1   9   6        332.97        330.84        58.86 o                         
   1   9   6       4436.24       4952.74       244.22 o                         
   3   9   6       2270.65       2176.40       182.50 o                         
   5   9   6        827.24       1112.36       100.69 o                         
 -16  10   6        195.71        213.94        60.20 o                         
 -14  10   6        719.84        784.44        82.20 o                         
 -12  10   6        300.82        211.67        43.20 o                         
 -10  10   6       1481.14       1557.36       157.23 o                         
  -8  10   6         61.50         64.54        23.09 o                         
  -6  10   6        433.37        350.58        54.40 o                         
  -4  10   6       3766.60       4789.90       505.10 o                         
  -2  10   6       4605.22       5347.63       414.38 o                         
   0  10   6        699.26        613.20        58.39 o                         
   2  10   6       2665.34       2802.02       174.02 o                         
   4  10   6       1916.24       2174.51       178.38 o                         
   6  10   6        812.91       1210.67       117.35 o                         
 -15  11   6        958.77       1285.74       129.82 o                         
 -13  11   6         15.73         -9.80        28.93 o                         
 -11  11   6         13.62         37.10        29.43 o                         
  -9  11   6          7.13          1.71        21.26 o                         
  -7  11   6        106.39        125.58        38.43 o                         
  -5  11   6        283.01        349.57        55.57 o                         
  -3  11   6         92.68         18.95        31.28 o                         
  -1  11   6       1397.58       1559.70       111.92 o                         
   1  11   6       1018.89       1034.78        97.42 o                         
   3  11   6       1944.68       2083.82       140.84 o                         
   5  11   6        799.96        949.61       108.62 o                         
 -16  12   6        848.93        772.31       124.76 o                         
 -14  12   6         77.24         67.90        38.86 o                         
 -12  12   6         20.22         10.20        29.13 o                         
 -10  12   6        157.93        141.83        32.90 o                         
  -8  12   6       1104.40       1156.23       100.10 o                         
  -6  12   6         28.39        -31.74        31.74 o                         
  -4  12   6       1606.73       2008.18       196.23 o                         
  -2  12   6        115.55         34.45        33.97 o                         
   0  12   6        696.98        969.55       114.96 o                         
   2  12   6       1454.29       1359.73       137.66 o                         
   4  12   6        607.12        498.42        90.50 o                         
 -15  13   6         75.65        109.92        59.95 o                         
 -13  13   6        262.06        257.15        51.66 o                         
 -11  13   6        463.03        414.40        74.70 o                         
  -9  13   6        581.72        634.72        76.86 o                         
  -7  13   6          6.23         20.88        31.77 o                         
  -5  13   6       1008.00       1307.20       113.58 o                         
  -3  13   6       1068.78       1025.49       108.84 o                         
  -1  13   6         78.84        118.79        44.27 o                         
   1  13   6        438.65        496.34        78.08 o                         
   3  13   6        125.92         61.01        60.54 o                         
 -14  14   6         30.61         13.06        43.52 o                         
 -12  14   6         45.96         42.15        61.37 o                         
 -10  14   6        310.78        238.48        46.32 o                         
  -8  14   6        242.91        233.33        54.59 o                         
  -6  14   6         81.04         71.96        43.46 o                         
  -4  14   6        149.54        212.85        52.67 o                         
  -2  14   6         68.56         16.21        38.72 o                         
   0  14   6          4.20         -7.81        31.21 o                         
   2  14   6          8.38        -37.36        37.36 o                         
 -13  15   6        100.13         86.75        56.32 o                         
 -11  15   6        137.97         40.33        48.24 o                         
  -9  15   6        603.57        538.58        80.45 o                         
  -7  15   6          8.40        -17.66        34.69 o                         
  -5  15   6        153.61         73.23        65.76 o                         
  -3  15   6        188.91        115.07        49.99 o                         
  -1  15   6        286.15        388.66        72.43 o                         
   1  15   6         46.04        -37.11        44.31 o                         
 -12  16   6        462.50        386.99        87.95 o                         
 -10  16   6        583.26        498.13        77.45 o                         
  -8  16   6        554.38        424.95        77.74 o                         
  -6  16   6        841.12        929.64       214.47 o                         
  -4  16   6        262.92        286.09        67.28 o                         
  -2  16   6         43.10         18.76        49.81 o                         
   0  16   6        480.40        623.06       144.32 o                         
  -9  17   6        718.76        807.07       103.33 o                         
  -7  17   6        514.04        736.31        94.60 o                         
  -5  17   6        230.89        137.73        53.87 o                         
  -3  17   6        261.56        225.80        69.48 o                         
  -1  17   6        178.22        176.66       118.18 o                         
  -6  18   6        483.71        532.74        85.32 o                         
 -19   1   7          8.15         22.73        32.93 o                         
 -17   1   7         78.34         76.65        47.18 o                         
 -15   1   7        102.95         73.87        31.88 o                         
 -13   1   7         19.24         25.65        17.86 o                         
 -11   1   7         19.55          3.38        19.53 o                         
  -9   1   7        178.98        129.54        20.22 o                         
  -7   1   7        485.97        413.52        32.11 o                         
  -5   1   7       3896.36       4491.23       138.84 o                         
  -3   1   7       3958.09       4787.99       173.26 o                         
  -1   1   7        757.23        776.69        55.47 o                         
   1   1   7        110.54        118.76        29.32 o                         
   3   1   7       1805.89       1504.41       105.39 o                         
   5   1   7          4.82         -6.64        25.67 o                         
   7   1   7          3.72        -20.16        27.28 o                         
 -20   2   7        205.68        213.68        51.89 o                         
 -18   2   7         94.19         90.62        47.37 o                         
 -16   2   7        160.05        163.48        40.07 o                         
 -14   2   7       1004.29        959.20        66.94 o                         
 -12   2   7        158.22         77.18        33.44 o                         
 -10   2   7        734.90        760.64        44.94 o                         
  -8   2   7       1017.61        954.47        57.53 o                         
  -6   2   7       5345.40       6130.39       249.25 o                         
  -4   2   7       3177.93       3629.54       123.26 o                         
  -2   2   7       1313.86       1307.11        86.06 o                         
   0   2   7        960.21        781.77        62.16 o                         
   2   2   7       5323.80       5195.71       254.24 o                         
   4   2   7        162.09         95.66        34.85 o                         
   6   2   7         45.34         26.28        31.18 o                         
 -19   3   7        448.06        471.03        96.72 o                         
 -17   3   7       1092.32       1030.75        89.14 o                         
 -15   3   7        586.36        545.95        56.18 o                         
 -13   3   7       3790.32       3941.93       171.85 o                         
 -11   3   7       4029.61       4015.30       204.47 o                         
  -9   3   7       3266.46       3392.70       212.33 o                         
  -7   3   7       2210.03       2518.66       235.80 o                         
  -5   3   7       2213.09       2508.61       233.17 o                         
  -3   3   7       1200.30       1331.37        98.87 o                         
  -1   3   7       1291.55       1132.03        72.22 o                         
   1   3   7       6139.70       5543.39       273.98 o                         
   3   3   7       1082.90       1106.13       156.64 o                         
   5   3   7        508.81        640.09        77.75 o                         
   7   3   7        715.94        666.90        92.93 o                         
 -18   4   7       2392.45       2874.82       166.22 o                         
 -16   4   7       3904.48       4400.71       217.57 o                         
 -14   4   7        544.51        414.75        44.48 o                         
 -12   4   7      12213.49      12545.68       549.17 o                         
 -10   4   7       9216.02      10002.80       377.71 o                         
  -8   4   7        914.62        935.35        87.17 o                         
  -6   4   7       3599.26       4018.48       428.73 o                         
  -4   4   7       1173.96        915.66        57.99 o                         
  -2   4   7        218.53        237.27        32.53 o                         
   0   4   7       1571.93       1373.77        88.27 o                         
   2   4   7         45.81         19.88        25.58 o                         
   4   4   7        681.94        818.60        87.01 o                         
   6   4   7       1149.21       1193.78       122.98 o                         
 -19   5   7        651.89        760.71       102.41 o                         
 -17   5   7       5059.23       5222.81       320.73 o                         
 -15   5   7       6447.43       6554.48       270.89 o                         
 -13   5   7       2878.30       2831.77       155.39 o                         
 -11   5   7       9469.79       9924.96       506.14 o                         
  -9   5   7       4591.02       5301.51       446.25 o                         
  -7   5   7       5503.24       6648.54       892.13 o                         
  -5   5   7        720.84        749.92       100.14 o                         
  -3   5   7       1732.24       1853.00        86.65 o                         
  -1   5   7         21.65         27.78        17.76 o                         
   1   5   7        296.26        263.94        57.18 o                         
   3   5   7       1599.18       1482.16       111.96 o                         
   5   5   7        420.29        318.60        79.36 o                         
 -18   6   7        577.67        543.72        85.46 o                         
 -16   6   7       2023.09       1961.68       128.86 o                         
 -14   6   7       3793.85       3814.21       205.34 o                         
 -12   6   7       3000.29       2810.86       173.82 o                         
 -10   6   7       5969.69       6442.32       364.18 o                         
  -8   6   7       6444.78       7666.75      1087.60 o                         
  -6   6   7       1132.48       1219.99       157.00 o                         
  -4   6   7       3336.03       3604.71       650.92 o                         
  -2   6   7         33.86         63.46        20.41 o                         
   0   6   7        129.95         81.78        27.67 o                         
   2   6   7       1714.75       1639.20       113.89 o                         
   4   6   7        169.11        224.65        50.84 o                         
   6   6   7         18.36         13.76        35.80 o                         
 -19   7   7        114.65        216.49       115.12 o                         
 -17   7   7        297.57        311.15        68.64 o                         
 -15   7   7         72.78         70.07        30.41 o                         
 -13   7   7       3393.56       3148.51       359.57 o                         
 -11   7   7       1178.75       1132.30        70.87 o                         
  -9   7   7       2620.51       2670.49       462.96 o                         
  -7   7   7        441.50        537.62        80.94 o                         
  -5   7   7        481.71        417.01        93.74 o                         
  -3   7   7       1824.40       1872.96       208.57 o                         
  -1   7   7       1138.28       1316.34       104.56 o                         
   1   7   7       1290.99       1369.53       119.11 o                         
   3   7   7       1461.77       1320.11       113.29 o                         
   5   7   7         77.06        127.11        48.26 o                         
 -18   8   7         11.31         22.54        40.95 o                         
 -16   8   7         18.34         49.04        34.63 o                         
 -14   8   7         12.42        -22.44        26.15 o                         
 -12   8   7       2199.71       2236.10       206.31 o                         
 -10   8   7         89.31         50.96        20.27 o                         
  -8   8   7        109.74         95.79        23.42 o                         
  -6   8   7      10612.88      12573.55      2198.28 o                         
  -4   8   7         31.53         45.65        27.47 o                         
  -2   8   7        105.63        122.58        33.85 o                         
   0   8   7       1258.74       1229.54        82.68 o                         
   2   8   7        688.72        837.10       190.22 o                         
   4   8   7         28.50         -7.73        31.61 o                         
 -17   9   7        892.25        957.08       118.72 o                         
 -15   9   7        148.18        137.69        57.45 o                         
 -13   9   7         99.34         61.49        33.49 o                         
 -11   9   7        175.60        121.68        28.04 o                         
  -9   9   7        393.80        408.52        43.48 o                         
  -7   9   7        739.94        922.56       202.57 o                         
  -5   9   7        120.34         84.55        35.84 o                         
  -3   9   7        898.99       1053.25        95.29 o                         
  -1   9   7         54.40        -22.91        22.91 o                         
   1   9   7         53.29         36.16        41.82 o                         
   3   9   7          0.32         13.51        34.90 o                         
   5   9   7          3.78         25.38        38.43 o                         
 -16  10   7          3.62          3.28        41.01 o                         
 -14  10   7         74.13         20.56        39.20 o                         
 -12  10   7        139.27        108.59        36.14 o                         
 -10  10   7          6.56         28.03        28.75 o                         
  -8  10   7         63.02         62.86        31.80 o                         
  -6  10   7        536.89        669.01        90.34 o                         
  -4  10   7          3.91        -13.89        27.57 o                         
  -2  10   7        794.86        778.53       113.12 o                         
   0  10   7         16.03         34.20        31.51 o                         
   2  10   7        459.44        628.49       119.15 o                         
   4  10   7        240.03        172.26        57.70 o                         
 -17  11   7        102.75        118.32        60.63 o                         
 -15  11   7         17.78         16.64        32.89 o                         
 -13  11   7        161.77        161.87        42.98 o                         
 -11  11   7        188.87        194.08        45.52 o                         
  -9  11   7         72.68         30.75        31.03 o                         
  -7  11   7        503.79        526.85        71.48 o                         
  -5  11   7       8455.69      10452.00      1196.47 o                         
  -3  11   7        104.31        109.33        40.39 o                         
  -1  11   7        114.21        124.52        40.79 o                         
   1  11   7       1821.50       1760.51       260.51 o                         
   3  11   7         73.15        -21.71        42.59 o                         
 -16  12   7        334.30        458.69        85.63 o                         
 -14  12   7        172.89        207.76        48.37 o                         
 -12  12   7         62.88         66.12        39.48 o                         
 -10  12   7       1398.92       1521.71       130.94 o                         
  -8  12   7        156.55        163.04        46.24 o                         
  -6  12   7        561.48        426.55        91.64 o                         
  -4  12   7       2294.49       2889.78       178.29 o                         
  -2  12   7        814.36        923.25       103.54 o                         
   0  12   7        115.39         86.35        43.57 o                         
   2  12   7        478.54        515.20        95.78 o                         
 -15  13   7        662.76        837.31       102.11 o                         
 -13  13   7         15.08        -19.58        41.47 o                         
 -11  13   7       3095.86       3695.95       452.05 o                         
  -9  13   7       1648.72       1858.01       158.22 o                         
  -7  13   7        159.18        136.23        54.95 o                         
  -5  13   7       2120.71       2486.52       308.71 o                         
  -3  13   7       2271.51       2377.21       190.93 o                         
  -1  13   7        562.42        642.68        78.90 o                         
   1  13   7       1294.50       1637.59       164.90 o                         
 -14  14   7        131.92         98.42        47.68 o                         
 -12  14   7         76.21        142.50        68.64 o                         
 -10  14   7       1034.65        978.04       102.44 o                         
  -8  14   7       1033.49       1218.49       242.49 o                         
  -6  14   7         31.67         37.97        39.90 o                         
  -4  14   7       1296.87       1852.96       137.83 o                         
  -2  14   7        710.43        794.34       101.23 o                         
   0  14   7         63.09         65.92        43.43 o                         
 -13  15   7        291.68        385.42       155.50 o                         
 -11  15   7       1574.94       1885.56       168.68 o                         
  -9  15   7        983.23       1131.65       156.21 o                         
  -7  15   7        165.99        150.25        51.34 o                         
  -5  15   7       3061.32       3291.88       226.10 o                         
  -3  15   7       1003.53       1091.74       122.60 o                         
  -1  15   7         19.12          6.29        37.74 o                         
 -10  16   7       1058.55       1291.64       127.37 o                         
  -8  16   7         46.47         49.09        45.91 o                         
  -6  16   7         16.74        -23.42        40.67 o                         
  -4  16   7        423.95        571.15        91.12 o                         
  -2  16   7          5.84        -42.22        42.67 o                         
  -9  17   7        260.44        162.68        61.01 o                         
  -7  17   7         13.37        -35.17        41.35 o                         
  -5  17   7        727.30        636.92        94.00 o                         
 -20   0   8         53.18         54.00        50.98 o                         
 -18   0   8       1036.36       1360.12       312.71 o                         
 -16   0   8       2206.60       2396.19       154.80 o                         
 -14   0   8        176.37         92.36        65.29 o                         
 -12   0   8       2394.28       2264.92       176.12 o                         
 -10   0   8       9850.63      10631.76       500.74 o                         
  -8   0   8      11844.92      12707.91       754.75 o                         
  -6   0   8      15496.17      18223.90       726.09 o                         
  -4   0   8      11706.66      14266.01       645.22 o                         
  -2   0   8       2012.22       2056.79       159.35 o                         
   0   0   8      10298.68       9632.00       608.45 o                         
   2   0   8       3608.93       2724.08       273.96 o                         
   4   0   8        265.99         86.34        51.55 o                         
 -19   1   8        285.03        291.21        55.46 o                         
 -17   1   8       1959.90       2233.22       135.43 o                         
 -15   1   8       2275.96       2212.36       150.26 o                         
 -13   1   8        403.06        334.78        56.79 o                         
 -11   1   8       6226.44       6043.40       304.74 o                         
  -9   1   8        998.94        935.71        58.02 o                         
  -7   1   8       4777.47       5639.49       202.54 o                         
  -5   1   8      10872.38      11827.96       412.55 o                         
  -3   1   8      11462.85      13236.46       526.56 o                         
  -1   1   8       5964.26       6168.81       250.46 o                         
   1   1   8       1041.53        972.81        96.43 o                         
   3   1   8       3886.87       3702.39       200.22 o                         
   5   1   8        177.37        163.88        59.52 o                         
 -20   2   8         52.56         13.84        37.42 o                         
 -18   2   8        714.98        783.28        91.98 o                         
 -16   2   8       2352.07       2459.87       127.99 o                         
 -14   2   8        460.33        461.37        56.75 o                         
 -12   2   8       1998.44       1869.05       121.81 o                         
 -10   2   8       5890.10       6372.44       307.58 o                         
  -8   2   8       1268.43       1339.71        90.52 o                         
  -6   2   8        453.61        407.59        33.72 o                         
  -4   2   8       5064.74       5041.39       234.86 o                         
  -2   2   8       5374.72       5543.04       207.97 o                         
   0   2   8        467.64        366.67        61.45 o                         
   2   2   8        149.39        185.17        42.14 o                         
   4   2   8        388.87        528.56        70.15 o                         
 -19   3   8        457.28        418.45        68.10 o                         
 -17   3   8       1079.50        842.98        79.83 o                         
 -15   3   8         74.49         43.64        26.47 o                         
 -13   3   8        426.19        398.77        64.73 o                         
 -11   3   8       3594.53       3890.50       198.75 o                         
  -9   3   8        476.34        353.24        35.73 o                         
  -7   3   8        458.70        467.43        39.02 o                         
  -5   3   8        786.84        655.52        67.77 o                         
  -3   3   8       5376.85       5701.28       326.80 o                         
  -1   3   8        692.67        626.92        53.90 o                         
   1   3   8        119.50         89.56        31.14 o                         
   3   3   8       2079.25       2281.53       243.50 o                         
   5   3   8         22.31         52.37        35.31 o                         
 -20   4   8         25.14         28.27        39.89 o                         
 -18   4   8       1241.17       1261.06        99.47 o                         
 -16   4   8        307.44        298.97        43.14 o                         
 -14   4   8        105.78         35.43        28.66 o                         
 -12   4   8        618.00        649.77        67.87 o                         
 -10   4   8       5141.66       5691.40       515.17 o                         
  -8   4   8        338.59        327.84        68.10 o                         
  -6   4   8         52.49         37.53        25.20 o                         
  -4   4   8        558.46        546.13        71.67 o                         
  -2   4   8         47.21         27.35        18.90 o                         
   0   4   8        196.61        179.38        54.51 o                         
   2   4   8        177.63        143.51        41.24 o                         
   4   4   8        112.97         60.62        35.66 o                         
 -19   5   8         70.85        -10.26        41.94 o                         
 -17   5   8        282.14        147.40        42.05 o                         
 -15   5   8       3436.32       3316.90       179.30 o                         
 -13   5   8         46.02         53.16        32.01 o                         
 -11   5   8        276.37        240.34        38.19 o                         
  -9   5   8       1701.84       1956.31       153.26 o                         
  -7   5   8        290.46        287.53        41.61 o                         
  -5   5   8         18.55         42.69        27.28 o                         
  -3   5   8        187.55        238.70        38.64 o                         
  -1   5   8       1221.85       1165.88        76.08 o                         
   1   5   8        348.10        211.51        51.97 o                         
   3   5   8        140.07        139.46        42.77 o                         
   5   5   8          2.46         22.83        37.13 o                         
 -18   6   8       1210.95       1039.02       113.97 o                         
 -16   6   8          3.43         -1.92        27.59 o                         
 -14   6   8       1320.20       1250.67        96.97 o                         
 -12   6   8       1895.31       1769.19       114.45 o                         
 -10   6   8       3847.45       4475.08       435.90 o                         
  -8   6   8        152.33        186.13        35.65 o                         
  -6   6   8       1185.82       1366.21       124.99 o                         
  -4   6   8        849.06        869.08       119.64 o                         
  -2   6   8         49.38         34.50        24.63 o                         
   0   6   8        527.67        650.74       206.39 o                         
   2   6   8        901.14        927.17        89.96 o                         
   4   6   8         80.90         45.63        36.96 o                         
 -19   7   8       1140.35       1273.68       215.61 o                         
 -17   7   8       1149.18       1078.36       139.97 o                         
 -15   7   8        599.91        568.35        71.33 o                         
 -13   7   8       1382.33       1231.40       106.89 o                         
 -11   7   8       5311.33       6114.46       578.42 o                         
  -9   7   8         47.81         22.74        24.42 o                         
  -7   7   8        610.90        794.11       179.50 o                         
  -5   7   8       1970.13       2131.28       310.47 o                         
  -3   7   8        188.69        162.40        36.97 o                         
  -1   7   8        228.94        312.73        53.50 o                         
   1   7   8       1698.63       1624.32       152.08 o                         
   3   7   8        105.06         24.69        41.65 o                         
 -18   8   8        347.14        429.06       104.81 o                         
 -16   8   8        724.31        994.13       100.89 o                         
 -14   8   8        744.07        757.28        83.19 o                         
 -12   8   8       1468.75       1427.30       147.81 o                         
 -10   8   8        114.97         63.19        29.11 o                         
  -8   8   8        586.38        788.46       196.61 o                         
  -6   8   8       4798.65       5892.82       717.91 o                         
  -4   8   8       1270.99       1304.10       154.75 o                         
  -2   8   8        297.42        304.48        49.82 o                         
   0   8   8       2022.54       2161.50       159.88 o                         
   2   8   8       1194.39       1204.36       130.96 o                         
   4   8   8        211.39        183.88        83.82 o                         
 -17   9   8         44.03         61.17        46.17 o                         
 -15   9   8        661.38        832.93        92.95 o                         
 -13   9   8        341.37        381.36        59.39 o                         
 -11   9   8        210.28        168.40        33.95 o                         
  -9   9   8       3625.71       3851.83       377.45 o                         
  -7   9   8         34.20         89.92        34.87 o                         
  -5   9   8       4825.39       5641.80       788.59 o                         
  -3   9   8       1025.65       1271.30        91.38 o                         
  -1   9   8       1215.03       1345.33       110.85 o                         
   1   9   8       2025.22       1974.94       165.71 o                         
   3   9   8        466.65        453.05        85.59 o                         
 -16  10   8        320.52        323.18        59.79 o                         
 -14  10   8        380.91        441.96        67.28 o                         
 -12  10   8       1537.07       1520.53       236.84 o                         
 -10  10   8       3917.81       4752.37       310.75 o                         
  -8  10   8       4334.15       5192.65       775.91 o                         
  -6  10   8       2792.49       3156.51       339.24 o                         
  -4  10   8       4529.85       5991.01       750.39 o                         
  -2  10   8       1824.30       1922.60       121.02 o                         
   0  10   8       1542.22       1829.49       156.25 o                         
   2  10   8       1637.02       1589.42       157.10 o                         
 -17  11   8        461.72        435.17        85.53 o                         
 -15  11   8        150.87        147.65        49.10 o                         
 -13  11   8        396.22        441.87        73.77 o                         
 -11  11   8       3567.18       4214.52       531.62 o                         
  -9  11   8        530.96        662.75       134.01 o                         
  -7  11   8       2412.46       3011.95       315.40 o                         
  -5  11   8       5250.88       6814.85       687.85 o                         
  -3  11   8       1816.58       1985.96       138.17 o                         
  -1  11   8        226.65        319.42        64.09 o                         
   1  11   8       1331.11       1383.17       149.20 o                         
 -16  12   8         12.93        -29.31        33.93 o                         
 -14  12   8        144.48        147.96        55.55 o                         
 -12  12   8        577.51        357.02        74.32 o                         
 -10  12   8        349.58        401.31        67.95 o                         
  -8  12   8         17.55         13.84        32.69 o                         
  -6  12   8       2303.22       2723.67       171.38 o                         
  -4  12   8       1499.06       1625.71       196.80 o                         
  -2  12   8        120.69        126.12        44.57 o                         
   0  12   8        363.21        350.66       135.23 o                         
   2  12   8        174.53        185.56        94.50 o                         
 -15  13   8        244.34        140.74        65.72 o                         
 -13  13   8          2.06         -4.70        50.92 o                         
 -11  13   8        340.91        425.36        72.12 o                         
  -9  13   8         13.28         -1.80        36.16 o                         
  -7  13   8        184.90        116.07        46.94 o                         
  -5  13   8        454.06        404.96        71.68 o                         
  -3  13   8        163.20        191.71        60.82 o                         
  -1  13   8          1.05          8.35        37.60 o                         
   1  13   8        329.59        160.69       174.35 o                         
 -14  14   8         13.41         40.83        49.10 o                         
 -12  14   8         15.82         54.65        59.69 o                         
 -10  14   8          3.36          2.40        35.62 o                         
  -8  14   8        136.39         64.69        44.27 o                         
  -6  14   8         37.47         38.29        41.12 o                         
  -4  14   8         43.56         86.27        46.30 o                         
  -2  14   8          6.47        -23.14        37.88 o                         
   0  14   8          2.21        -10.22        46.98 o                         
 -13  15   8         18.98        116.71        80.16 o                         
 -11  15   8         82.82        162.72        53.36 o                         
  -9  15   8          4.52        -18.44        42.27 o                         
  -7  15   8          5.63        -20.05        41.20 o                         
  -5  15   8        132.29         42.21        47.83 o                         
  -3  15   8         13.24        106.83        51.87 o                         
 -10  16   8         66.70        -34.12        37.85 o                         
  -8  16   8         88.92         77.91        47.65 o                         
  -6  16   8        431.29        539.16       110.11 o                         
  -4  16   8         13.37         10.04        45.76 o                         
 -19   1   9         18.58         24.61        31.38 o                         
 -17   1   9        167.50        111.17        37.47 o                         
 -15   1   9         47.85         26.38        26.26 o                         
 -13   1   9        340.59        295.23        46.14 o                         
 -11   1   9        903.05        796.40        49.80 o                         
  -9   1   9         57.07         38.65        19.84 o                         
  -7   1   9        193.57        133.90        20.33 o                         
  -5   1   9        169.92        139.61        28.91 o                         
  -3   1   9       2695.49       2774.67       152.73 o                         
  -1   1   9       1144.88        859.29        96.25 o                         
   1   1   9          3.53          3.85        24.34 o                         
   3   1   9         48.80         45.68        33.32 o                         
 -20   2   9        224.67        213.14        54.07 o                         
 -18   2   9        440.93        451.37       181.68 o                         
 -16   2   9        457.74        358.97        54.24 o                         
 -14   2   9        316.26        339.45        51.97 o                         
 -12   2   9       1080.54       1001.88       172.06 o                         
 -10   2   9        383.63        352.11        35.50 o                         
  -8   2   9        940.82        855.30        66.77 o                         
  -6   2   9        985.41       1051.26        96.36 o                         
  -4   2   9       2925.48       3207.47       237.10 o                         
  -2   2   9         21.52         20.05        18.46 o                         
   0   2   9       1079.68        812.43       126.74 o                         
   2   2   9        658.78        615.41        74.68 o                         
   4   2   9        523.16        415.89        74.92 o                         
 -19   3   9       1681.14       1896.72       144.94 o                         
 -17   3   9       1770.36       1796.82       126.23 o                         
 -15   3   9       1340.03       1496.12       150.78 o                         
 -13   3   9       1883.10       1880.38       167.40 o                         
 -11   3   9       2765.58       2864.11       135.48 o                         
  -9   3   9       1764.58       2215.78       175.31 o                         
  -7   3   9       3922.21       4158.62       331.99 o                         
  -5   3   9       4466.17       4515.05       630.68 o                         
  -3   3   9         88.85         58.06        34.82 o                         
  -1   3   9        440.45        289.35        56.20 o                         
   1   3   9       1383.85        950.72       100.37 o                         
   3   3   9        240.24        206.14        51.42 o                         
 -20   4   9       1371.99       1744.21       183.82 o                         
 -18   4   9       3291.15       3587.79       235.16 o                         
 -16   4   9         32.18         26.49        30.76 o                         
 -14   4   9       1394.55       1276.66        93.86 o                         
 -12   4   9       6429.73       6466.84       322.70 o                         
 -10   4   9        318.47        291.56        34.27 o                         
  -8   4   9         88.24         60.91        24.54 o                         
  -6   4   9       4373.50       4482.71       611.99 o                         
  -4   4   9       1397.16       1559.77       156.36 o                         
  -2   4   9       1727.41       1971.99       168.55 o                         
   0   4   9       1148.00        958.72       106.19 o                         
   2   4   9       3517.81       3566.21       236.83 o                         
   4   4   9        153.22        108.25        80.75 o                         
 -19   5   9        986.80       1110.31       159.88 o                         
 -17   5   9       1884.50       1906.66       125.89 o                         
 -15   5   9        921.32        990.83        98.05 o                         
 -13   5   9       8405.05       8291.84       462.47 o                         
 -11   5   9       1012.77       1239.67       116.80 o                         
  -9   5   9        121.04         75.67        28.53 o                         
  -7   5   9       3606.30       4255.69       831.96 o                         
  -5   5   9       1561.65       1759.65       264.39 o                         
  -3   5   9        526.60        667.90       109.63 o                         
  -1   5   9       2413.60       2683.16       270.15 o                         
   1   5   9       3186.79       2933.64       210.72 o                         
   3   5   9        885.00        880.37       117.46 o                         
 -18   6   9       1705.35       1600.83       141.78 o                         
 -16   6   9        227.26        152.70        41.68 o                         
 -14   6   9       1498.95       1321.74       100.16 o                         
 -12   6   9        474.15        510.35        74.52 o                         
 -10   6   9         51.61         98.65        29.56 o                         
  -8   6   9        169.22         94.19        64.23 o                         
  -6   6   9       1350.26       1667.44       273.30 o                         
  -4   6   9       1528.89       1841.36       142.92 o                         
  -2   6   9          6.95         -8.65        22.89 o                         
   0   6   9       2127.92       1709.93       176.14 o                         
   2   6   9       4041.63       4593.41       290.47 o                         
 -19   7   9       1549.89       1439.74       193.30 o                         
 -17   7   9       1371.84       1684.80       116.66 o                         
 -15   7   9        646.88        725.64       111.24 o                         
 -13   7   9        243.15        202.07        67.70 o                         
 -11   7   9       1298.68       1471.90       183.63 o                         
  -9   7   9        110.89         98.69        37.19 o                         
  -7   7   9        828.47       1117.94       269.77 o                         
  -5   7   9        366.76        270.34        51.86 o                         
  -3   7   9         16.29          7.38        25.13 o                         
  -1   7   9        472.55        473.09        82.12 o                         
   1   7   9        764.43        609.99       169.27 o                         
   3   7   9        278.61        258.18        73.95 o                         
 -18   8   9       1247.11       1337.93       174.06 o                         
 -16   8   9         17.51         46.69        34.98 o                         
 -14   8   9         25.77         27.32        32.00 o                         
 -12   8   9       2182.31       2550.82       433.70 o                         
 -10   8   9        287.49        223.90        80.31 o                         
  -8   8   9         38.86         54.69        34.24 o                         
  -6   8   9         33.35          6.49        28.32 o                         
  -4   8   9        644.32        748.12        77.12 o                         
  -2   8   9         38.76         26.11        33.37 o                         
   0   8   9         60.98         19.43        49.69 o                         
   2   8   9        521.40        391.10       115.17 o                         
 -17   9   9          8.97          1.45        33.50 o                         
 -15   9   9         19.86          7.25        31.30 o                         
 -13   9   9       1818.41       1943.60       135.51 o                         
 -11   9   9         32.72         46.89        33.88 o                         
  -9   9   9        197.62        240.84        50.08 o                         
  -7   9   9       2503.44       2975.08       349.13 o                         
  -5   9   9        177.90        108.34        44.06 o                         
  -3   9   9         10.12         -3.54        26.82 o                         
  -1   9   9        462.38        381.98        76.09 o                         
   1   9   9         28.71        -39.28        39.28 o                         
 -16  10   9       1194.67       1530.85       130.45 o                         
 -14  10   9         40.38         71.15        40.71 o                         
 -12  10   9        158.67         85.86        55.88 o                         
 -10  10   9        218.40        249.02        58.03 o                         
  -8  10   9        416.26        605.98        86.96 o                         
  -6  10   9          9.01        -17.51        34.03 o                         
  -4  10   9         50.71         21.49        38.90 o                         
  -2  10   9         55.33         25.61        61.50 o                         
   0  10   9         17.50         32.25        43.59 o                         
 -17  11   9         71.79        111.01        47.40 o                         
 -15  11   9        432.75        572.42        77.92 o                         
 -13  11   9         16.57        -17.01        42.10 o                         
 -11  11   9        992.60       1217.61       112.09 o                         
  -9  11   9        787.00        971.79       121.07 o                         
  -7  11   9         15.11        -21.41        35.85 o                         
  -5  11   9        470.09        513.53        95.98 o                         
  -3  11   9        956.57        919.18       118.54 o                         
  -1  11   9        145.18        203.37        88.95 o                         
 -16  12   9        173.08        111.30        48.69 o                         
 -14  12   9        312.78        203.36        64.43 o                         
 -12  12   9        926.96        940.57       161.92 o                         
 -10  12   9       3334.34       4401.31       511.08 o                         
  -8  12   9       1762.24       1919.83       246.26 o                         
  -6  12   9       1878.81       1579.94       135.72 o                         
  -4  12   9        891.36       1023.11       115.16 o                         
  -2  12   9        766.44        713.40        95.21 o                         
   0  12   9        773.69        608.54       222.42 o                         
 -15  13   9        186.97        137.72        55.71 o                         
 -13  13   9        269.87        290.61       100.95 o                         
 -11  13   9        700.63        873.56       155.69 o                         
  -9  13   9       1866.05       2302.19       156.66 o                         
  -7  13   9        519.06        701.23        94.29 o                         
  -5  13   9       1211.88       1467.09       132.86 o                         
  -3  13   9        512.97        474.65        71.96 o                         
  -1  13   9         30.91        -29.21        96.22 o                         
 -14  14   9        481.34        474.76       125.50 o                         
 -12  14   9        690.96        720.38       145.76 o                         
 -10  14   9        689.51        910.31       109.23 o                         
  -8  14   9         76.74        109.34        51.62 o                         
  -6  14   9       1577.34       1774.15       143.62 o                         
  -4  14   9        400.63        358.72        85.81 o                         
 -11  15   9        385.29        383.56        76.65 o                         
  -9  15   9        120.38        151.28        56.85 o                         
  -7  15   9        506.58        429.35        90.71 o                         
  -5  15   9        544.41        864.97       110.45 o                         
 -20   0  10        321.84        501.71       151.20 o                         
 -18   0  10       1901.15       2030.78       367.69 o                         
 -16   0  10        723.06        711.15       283.41 o                         
 -14   0  10       6228.84       5838.63       403.35 o                         
 -12   0  10       2707.09       2400.41       200.37 o                         
 -10   0  10       2587.92       1944.99       172.59 o                         
  -8   0  10       4211.95       4328.01       275.40 o                         
  -6   0  10       2629.41       2158.20       315.29 o                         
  -4   0  10        679.05        623.99       158.07 o                         
  -2   0  10         58.29        171.82        80.75 o                         
   0   0  10        270.96        144.03        65.81 o                         
   2   0  10         92.12        203.07        68.02 o                         
 -19   1  10       1103.61       1057.41        95.93 o                         
 -17   1  10       3046.46       3323.10       180.72 o                         
 -15   1  10       2078.07       1878.22       142.35 o                         
 -13   1  10       4089.54       3857.90       205.93 o                         
 -11   1  10       7051.96       6865.39       247.48 o                         
  -9   1  10       3227.12       3203.52       207.50 o                         
  -7   1  10       3103.10       3190.39       193.21 o                         
  -5   1  10        431.41        252.13        43.88 o                         
  -3   1  10       1167.17       1014.55        94.04 o                         
  -1   1  10        332.56        158.05        48.71 o                         
   1   1  10        114.82        165.80        51.85 o                         
 -20   2  10         82.04        102.22        69.22 o                         
 -18   2  10       1178.16       1342.39       104.28 o                         
 -16   2  10         55.15         28.79        26.60 o                         
 -14   2  10       2212.82       2132.86       126.40 o                         
 -12   2  10       6727.74       6538.65       332.05 o                         
 -10   2  10       1194.76        831.38       188.63 o                         
  -8   2  10       9406.08      10390.28       490.81 o                         
  -6   2  10        865.41        776.53        99.42 o                         
  -4   2  10        667.26        697.18        70.65 o                         
  -2   2  10       3490.84       3304.55       267.28 o                         
   0   2  10       1323.82       1167.64       120.93 o                         
   2   2  10        364.05        382.09        74.62 o                         
 -19   3  10         20.56          5.92        34.80 o                         
 -17   3  10       1178.25       1174.36        97.88 o                         
 -15   3  10        584.23        576.15        77.62 o                         
 -13   3  10        519.55        470.57        58.56 o                         
 -11   3  10        264.96        213.53        33.04 o                         
  -9   3  10        991.18        958.81        73.82 o                         
  -7   3  10       1647.84       1794.14       152.87 o                         
  -5   3  10       1823.59       1681.25       106.60 o                         
  -3   3  10         33.00         21.77        28.37 o                         
  -1   3  10       2104.64       1700.93       141.25 o                         
   1   3  10        247.33         76.85        45.03 o                         
 -20   4  10         19.00         34.28        61.27 o                         
 -18   4  10         61.44         14.85        30.10 o                         
 -16   4  10         28.49         22.36        28.16 o                         
 -14   4  10         56.35         -4.45        25.98 o                         
 -12   4  10        940.61        804.14        75.21 o                         
 -10   4  10        103.45         51.86        31.80 o                         
  -8   4  10       1069.04       1047.03       204.55 o                         
  -6   4  10         53.99         38.75        26.42 o                         
  -4   4  10         18.39          9.09        26.21 o                         
  -2   4  10        367.86        411.76        95.43 o                         
   0   4  10          6.44         44.10        38.14 o                         
   2   4  10         16.17          0.22        39.29 o                         
 -19   5  10         45.04        -15.34        37.63 o                         
 -17   5  10        221.18        200.11        49.47 o                         
 -15   5  10         57.39         28.61        29.85 o                         
 -13   5  10         81.52         45.00        51.09 o                         
 -11   5  10         13.53          5.11        20.71 o                         
  -9   5  10         15.75          1.41        20.44 o                         
  -7   5  10        776.08        720.93       141.04 o                         
  -5   5  10       3071.77       3542.07       321.75 o                         
  -3   5  10        239.87        209.95        45.09 o                         
  -1   5  10        258.68        211.96        66.68 o                         
   1   5  10        578.17        357.29        74.85 o                         
 -18   6  10          2.33        -15.40        33.73 o                         
 -16   6  10        550.30        492.42       113.34 o                         
 -14   6  10        332.68        292.02        51.11 o                         
 -12   6  10         43.89         62.33        36.82 o                         
 -10   6  10        173.99        121.20        34.27 o                         
  -8   6  10        254.88        282.32        60.76 o                         
  -6   6  10       1199.94       1293.35       105.85 o                         
  -4   6  10        307.70        271.58        44.13 o                         
  -2   6  10          3.20         -4.79        33.60 o                         
   0   6  10        724.19        624.55        98.09 o                         
 -19   7  10        301.38        230.78        64.03 o                         
 -17   7  10         58.03         25.07        36.44 o                         
 -15   7  10         54.52         28.81        37.08 o                         
 -13   7  10        983.70        881.88       105.85 o                         
 -11   7  10         18.34         15.32        31.67 o                         
  -9   7  10        751.37       1043.32        91.68 o                         
  -7   7  10        524.58        672.16       127.20 o                         
  -5   7  10        585.49        746.34        71.78 o                         
  -3   7  10       1027.65        856.36        91.02 o                         
  -1   7  10        712.69        714.31       121.75 o                         
   1   7  10       1053.24       1064.12       202.68 o                         
 -18   8  10       1205.18       1231.86       115.57 o                         
 -16   8  10        615.64        629.75        79.60 o                         
 -14   8  10       1817.06       2364.06       379.63 o                         
 -12   8  10       3008.48       2907.02       427.57 o                         
 -10   8  10        896.86       1175.01       222.93 o                         
  -8   8  10         97.10        120.79        45.15 o                         
  -6   8  10       1258.77       1514.45       215.51 o                         
  -4   8  10        597.88        630.39        72.52 o                         
  -2   8  10        132.39        128.68        81.76 o                         
   0   8  10        798.22        657.48       159.25 o                         
 -17   9  10        350.30        180.46        52.46 o                         
 -15   9  10       1370.09       1589.99       121.59 o                         
 -13   9  10       2183.96       2409.40       177.67 o                         
 -11   9  10       4763.66       5405.19      1061.00 o                         
  -9   9  10        528.89        835.93        94.44 o                         
  -7   9  10       2621.16       2985.95       510.06 o                         
  -5   9  10       2936.34       3700.90       279.83 o                         
  -3   9  10        257.20        234.57       103.91 o                         
  -1   9  10        278.20        416.12        86.64 o                         
 -16  10  10        365.55        355.67        69.26 o                         
 -14  10  10        399.19        409.87       145.17 o                         
 -12  10  10       2818.84       3457.37       717.35 o                         
 -10  10  10       2170.40       2867.80       393.77 o                         
  -8  10  10        189.38        191.64        68.70 o                         
  -6  10  10       2749.26       3463.93       409.94 o                         
  -4  10  10        807.42        940.35       115.19 o                         
  -2  10  10         17.97          9.80        40.97 o                         
 -17  11  10        162.89        135.74       101.37 o                         
 -15  11  10        302.68        299.47        77.07 o                         
 -13  11  10       1900.74       2058.58       381.54 o                         
 -11  11  10        754.12        990.26       102.60 o                         
  -9  11  10       1157.71       1510.25       170.62 o                         
  -7  11  10       1195.31       1571.14       253.22 o                         
  -5  11  10       1286.92       1528.28       120.46 o                         
  -3  11  10        244.00        146.03        76.14 o                         
 -16  12  10        270.08        181.52        87.63 o                         
 -14  12  10        688.53        610.46        97.21 o                         
 -12  12  10       1009.52       1225.86       187.56 o                         
 -10  12  10        628.52        772.27        95.27 o                         
  -8  12  10        675.84        742.03       101.90 o                         
  -6  12  10        599.06        620.85        91.93 o                         
  -4  12  10         78.20         92.13        46.71 o                         
 -13  13  10        172.41        158.24        83.22 o                         
 -11  13  10        139.99        163.35        57.07 o                         
  -9  13  10        310.83        352.72        70.69 o                         
  -7  13  10         13.29        -40.52        40.52 o                         
  -5  13  10        113.30        153.75        62.39 o                         
 -12  14  10         13.78         43.69        72.10 o                         
 -10  14  10        267.18        222.90        68.70 o                         
  -8  14  10          3.29         29.54        47.80 o                         
  -6  14  10        100.22        121.67        58.91 o                         
 -19   1  11       1078.48        779.28        87.16 o                         
 -17   1  11        365.15        309.73        52.01 o                         
 -15   1  11        103.22         39.74        30.07 o                         
 -13   1  11       2704.22       2148.84       131.72 o                         
 -11   1  11        825.04        739.83        60.63 o                         
  -9   1  11         77.73         86.59        26.34 o                         
  -7   1  11        138.59        110.81        34.71 o                         
  -5   1  11          5.96         -1.70        26.61 o                         
  -3   1  11        493.44        337.57       226.80 o                         
  -1   1  11         29.69        -26.10        53.26 o                         
 -20   2  11        458.25        318.78        71.37 o                         
 -18   2  11       1143.44       1215.49        98.75 o                         
 -16   2  11        506.89        517.49        68.40 o                         
 -14   2  11       2966.66       2647.47       150.26 o                         
 -12   2  11       2648.75       2253.66       137.74 o                         
 -10   2  11        427.25        254.81        44.11 o                         
  -8   2  11        225.87        234.35        45.49 o                         
  -6   2  11       3568.60       3027.44       193.19 o                         
  -4   2  11         16.39         -0.42        40.04 o                         
  -2   2  11          8.15        -36.08        42.06 o                         
   0   2  11        169.68        139.14        67.67 o                         
 -19   3  11        473.97        556.16        86.40 o                         
 -17   3  11          6.84        -10.59        27.93 o                         
 -15   3  11       1449.73       1508.88       104.99 o                         
 -13   3  11       1240.76       1212.07        92.16 o                         
 -11   3  11        211.16        168.46        50.24 o                         
  -9   3  11         76.98         39.21        24.22 o                         
  -7   3  11       2384.30       2302.52       219.18 o                         
  -5   3  11       2950.47       2852.73       170.86 o                         
  -3   3  11       1166.91       1120.92       224.22 o                         
  -1   3  11        863.25        685.86       131.65 o                         
 -20   4  11        536.10        407.81        78.67 o                         
 -18   4  11        748.55        756.06       102.15 o                         
 -16   4  11        143.96        139.22        45.87 o                         
 -14   4  11        336.09        391.31        58.89 o                         
 -12   4  11        912.36        802.15        90.32 o                         
 -10   4  11       1239.58       1311.12        87.49 o                         
  -8   4  11       6418.03       7299.14       913.55 o                         
  -6   4  11        289.44        271.76        50.15 o                         
  -4   4  11       3606.55       3381.67       405.53 o                         
  -2   4  11       3710.57       3781.98       244.72 o                         
   0   4  11       1338.81       1257.86       206.62 o                         
 -19   5  11       1624.32       1812.95       164.67 o                         
 -17   5  11        102.63         80.39        37.80 o                         
 -15   5  11        183.11         59.18        49.87 o                         
 -13   5  11       1067.75       1087.73       109.38 o                         
 -11   5  11        347.88        286.51        73.81 o                         
  -9   5  11        559.33        553.13        94.98 o                         
  -7   5  11       2297.83       2511.72       316.40 o                         
  -5   5  11       2602.59       2846.55       199.33 o                         
  -3   5  11       1144.57       1740.64       176.23 o                         
  -1   5  11       1438.67       1209.10       130.48 o                         
 -18   6  11       1267.27       1496.83       113.36 o                         
 -16   6  11        289.99        386.64        84.58 o                         
 -14   6  11        476.80        358.34       138.32 o                         
 -12   6  11       3189.40       3214.59       334.16 o                         
 -10   6  11        211.20        267.08        57.51 o                         
  -8   6  11       1024.23       1403.83       214.02 o                         
  -6   6  11       5938.03       6744.54       581.92 o                         
  -4   6  11        636.33        633.90        79.61 o                         
  -2   6  11        647.39        646.49        99.20 o                         
 -19   7  11        766.68        778.00        97.91 o                         
 -17   7  11          9.71         24.82        35.55 o                         
 -15   7  11         44.72         68.70        43.03 o                         
 -13   7  11       1736.79       1661.74       176.87 o                         
 -11   7  11        256.68        202.14        66.73 o                         
  -9   7  11         82.24         -4.71        35.84 o                         
  -7   7  11       1467.23       1883.56       141.12 o                         
  -5   7  11       2300.60       2648.82       275.07 o                         
  -3   7  11        217.87        292.86        70.19 o                         
  -1   7  11        498.52        422.39        87.64 o                         
 -18   8  11        485.54        521.25        74.16 o                         
 -16   8  11        127.58         86.37        51.01 o                         
 -14   8  11       1777.84       1711.05       154.28 o                         
 -12   8  11        340.76        263.86       108.71 o                         
 -10   8  11        147.15        152.26        46.53 o                         
  -8   8  11       1055.16       1261.98       214.99 o                         
  -6   8  11        123.03         29.23        40.06 o                         
  -4   8  11        147.50        123.58        82.58 o                         
  -2   8  11        371.67        234.96        64.51 o                         
 -17   9  11        673.20        617.86        95.81 o                         
 -15   9  11         34.03        -28.62        38.05 o                         
 -13   9  11        149.51        153.33        57.02 o                         
 -11   9  11        191.89        215.49        51.73 o                         
  -9   9  11          1.56        -20.11        36.34 o                         
  -7   9  11         81.77         91.82        55.55 o                         
  -5   9  11         47.46         44.66        34.99 o                         
  -3   9  11          9.87         49.05        47.93 o                         
 -16  10  11         32.80         -3.89        47.19 o                         
 -14  10  11        718.89       1043.61       446.41 o                         
 -12  10  11         89.06        149.31        74.36 o                         
 -10  10  11        186.58        283.63        60.30 o                         
  -8  10  11         41.14         77.55        45.24 o                         
  -6  10  11         54.45         -3.25        32.84 o                         
  -4  10  11         46.43         30.60        39.80 o                         
 -15  11  11        833.81       1020.35       126.57 o                         
 -13  11  11        491.41        578.67       135.67 o                         
 -11  11  11        229.31        343.13       100.44 o                         
  -9  11  11        626.36        775.81       136.35 o                         
  -7  11  11         98.38          3.09        63.64 o                         
  -5  11  11         68.02         14.71        40.50 o                         
 -14  12  11        333.00        319.53       232.81 o                         
 -12  12  11        142.25         93.98        83.80 o                         
 -10  12  11        782.32        980.71       116.42 o                         
  -8  12  11         58.36          5.10        45.60 o                         
  -6  12  11        497.12        627.80        79.83 o                         
 -13  13  11        611.85        566.19       176.97 o                         
 -11  13  11        497.30        608.73       105.37 o                         
  -9  13  11        133.08        160.67        58.41 o                         
  -7  13  11        512.71        713.25        99.29 o                         
 -20   0  12       2302.13       2474.15       387.36 o                         
 -18   0  12        349.20        585.73       105.36 o                         
 -16   0  12       4678.35       4162.38       444.92 o                         
 -14   0  12       8753.76       8474.30      1011.07 o                         
 -12   0  12       1521.53       1391.36       141.44 o                         
 -10   0  12        163.34        106.13        52.59 o                         
  -8   0  12       2336.37       2132.96       191.35 o                         
  -6   0  12       1135.77        999.81       185.56 o                         
  -4   0  12         98.33          8.59        68.73 o                         
  -2   0  12       2061.10       1996.36       305.84 o                         
 -19   1  12       1333.00       1366.61       108.85 o                         
 -17   1  12       1060.86       1310.65       106.47 o                         
 -15   1  12       4863.62       4541.19       264.56 o                         
 -13   1  12       2878.11       2527.74       148.49 o                         
 -11   1  12         14.61         15.74        24.72 o                         
  -9   1  12       4819.06       4601.37       340.89 o                         
  -7   1  12        890.14        810.95        86.90 o                         
  -5   1  12         15.75          6.10        49.63 o                         
  -3   1  12        490.12        638.90       122.31 o                         
 -20   2  12        803.07        858.48       162.98 o                         
 -18   2  12       1759.54       1681.60       120.72 o                         
 -16   2  12         37.12         18.64        27.95 o                         
 -14   2  12        491.77        410.38        59.32 o                         
 -12   2  12        171.71        169.37        68.67 o                         
 -10   2  12         93.30         61.39        29.15 o                         
  -8   2  12       1052.69       1026.40        92.34 o                         
  -6   2  12        165.95         75.46        43.28 o                         
  -4   2  12         39.21         18.79        48.19 o                         
  -2   2  12        139.47         97.48        69.22 o                         
 -19   3  12        332.21        385.55        60.39 o                         
 -17   3  12          2.98        -15.89        29.75 o                         
 -15   3  12        670.11        502.16        66.57 o                         
 -13   3  12        388.32        352.03        63.72 o                         
 -11   3  12        102.67         77.47        27.57 o                         
  -9   3  12         94.06         48.53        32.74 o                         
  -7   3  12       1475.34       1217.61        99.36 o                         
  -5   3  12         51.64         21.28        50.15 o                         
  -3   3  12        530.45        560.46       117.68 o                         
 -20   4  12         89.37         -3.44        68.73 o                         
 -18   4  12         28.99         43.03        35.00 o                         
 -16   4  12         70.93         92.27        37.67 o                         
 -14   4  12        734.67        644.24        89.25 o                         
 -12   4  12        371.54        325.68        65.15 o                         
 -10   4  12        292.65        215.57        49.96 o                         
  -8   4  12        301.88        160.67        45.80 o                         
  -6   4  12        168.17        141.59        42.81 o                         
  -4   4  12          2.94        -12.07        44.23 o                         
  -2   4  12        773.95        559.41       342.69 o                         
 -19   5  12         10.92         21.19        35.64 o                         
 -17   5  12        109.65         91.03        42.66 o                         
 -15   5  12        495.55        384.43        72.40 o                         
 -13   5  12         17.39         22.72        35.46 o                         
 -11   5  12        656.85        684.87        84.28 o                         
  -9   5  12       2771.10       2771.52       302.51 o                         
  -7   5  12         77.91         35.93        34.28 o                         
  -5   5  12        304.36        354.88       133.16 o                         
  -3   5  12        102.87         72.16        63.78 o                         
 -18   6  12         82.59         53.54        36.53 o                         
 -16   6  12        100.84         80.41        58.80 o                         
 -14   6  12         96.46         -1.37        32.57 o                         
 -12   6  12        809.30        866.44       101.35 o                         
 -10   6  12        782.43        759.76        88.41 o                         
  -8   6  12         26.20          1.51        32.87 o                         
  -6   6  12        569.13        694.96       126.95 o                         
  -4   6  12        971.60       1337.75       205.32 o                         
 -17   7  12         90.29         52.68        44.44 o                         
 -15   7  12        366.12        409.35        76.14 o                         
 -13   7  12        634.42        443.99        78.37 o                         
 -11   7  12       1371.62       1412.19       183.27 o                         
  -9   7  12       1223.93       1432.38       247.73 o                         
  -7   7  12        569.00        568.06        86.30 o                         
  -5   7  12        592.98        426.54       106.26 o                         
  -3   7  12        810.47        601.36       178.69 o                         
 -18   8  12          5.99         -4.34        42.32 o                         
 -16   8  12        470.81        538.28       153.56 o                         
 -14   8  12       1065.01       1080.20       126.75 o                         
 -12   8  12        212.08        125.43        94.50 o                         
 -10   8  12       1200.83       1385.65       196.91 o                         
  -8   8  12       1249.97       1309.83       161.95 o                         
  -6   8  12       1162.10       1246.79       121.02 o                         
  -4   8  12        650.23        642.11       102.27 o                         
 -17   9  12       1635.79       1963.50       245.87 o                         
 -15   9  12        453.07        638.60       113.08 o                         
 -13   9  12       1080.17       1621.33       322.16 o                         
 -11   9  12        903.83       1370.13       329.57 o                         
  -9   9  12        153.29        254.40        61.81 o                         
  -7   9  12        626.69        670.69        80.48 o                         
  -5   9  12        433.89        254.08        79.33 o                         
 -16  10  12        975.13       1542.04       334.28 o                         
 -14  10  12       1196.33       1269.33       145.09 o                         
 -12  10  12        848.50       1270.53       438.05 o                         
 -10  10  12        143.36        250.77        62.19 o                         
  -8  10  12         99.22         70.21        38.57 o                         
  -6  10  12        408.40        364.56        92.91 o                         
 -15  11  12        963.41        935.24       145.55 o                         
 -13  11  12        807.77        934.56       416.57 o                         
 -11  11  12         78.86         59.38        46.93 o                         
  -9  11  12        187.26        220.51        61.64 o                         
  -7  11  12        271.57        218.29        60.30 o                         
 -12  12  12          8.89        -34.84        65.21 o                         
 -10  12  12         92.49         -9.03        62.25 o                         
 -19   1  13        454.27        488.20        68.08 o                         
 -17   1  13        143.40        142.51        42.46 o                         
 -15   1  13         92.27         -6.25        50.88 o                         
 -13   1  13         70.29         29.52        46.23 o                         
 -11   1  13         35.05         22.82        37.34 o                         
  -9   1  13       1515.63       1260.19       104.15 o                         
  -7   1  13         62.02         44.24        33.34 o                         
  -5   1  13        288.01        179.06        74.59 o                         
 -18   2  13         72.21        127.86        43.69 o                         
 -16   2  13        500.30        373.88        61.17 o                         
 -14   2  13        197.04         65.16        34.78 o                         
 -12   2  13        691.08        647.47       109.26 o                         
 -10   2  13        104.16        144.44        41.58 o                         
  -8   2  13        865.94        603.39        75.87 o                         
  -6   2  13        153.07        115.06       105.67 o                         
  -4   2  13        476.87        479.58       117.20 o                         
 -19   3  13        381.99        342.71        63.38 o                         
 -17   3  13        433.59        347.46        58.37 o                         
 -15   3  13        782.23        559.67        87.73 o                         
 -13   3  13       2134.14       1943.48       154.11 o                         
 -11   3  13        802.97        644.41        77.88 o                         
  -9   3  13        436.63        378.57        60.10 o                         
  -7   3  13        722.23        698.91        86.58 o                         
  -5   3  13         57.98         72.21        64.25 o                         
 -18   4  13        558.54        655.60       134.64 o                         
 -16   4  13        404.36        451.34        78.84 o                         
 -14   4  13       2575.30       2789.77       316.71 o                         
 -12   4  13        493.36        658.01        88.23 o                         
 -10   4  13       2052.80       2222.86       381.87 o                         
  -8   4  13        866.93       1007.91       157.70 o                         
  -6   4  13        810.27        555.81       115.71 o                         
 -17   5  13        333.21        368.14        75.84 o                         
 -15   5  13       1903.45       1707.62       145.66 o                         
 -13   5  13       2186.98       2208.56       217.64 o                         
 -11   5  13       1082.35       1071.82       116.53 o                         
  -9   5  13       2682.19       3296.52       493.47 o                         
  -7   5  13       2154.73       2215.62       285.67 o                         
  -5   5  13       1416.74       1360.66       186.68 o                         
 -18   6  13         16.78         65.72        46.19 o                         
 -16   6  13        423.83        542.26       147.98 o                         
 -14   6  13       1536.84       1353.46       229.38 o                         
 -12   6  13       2181.24       2747.28       631.35 o                         
 -10   6  13        930.50        826.33       135.11 o                         
  -8   6  13       2215.21       2546.40       407.16 o                         
  -6   6  13       1480.18       1383.53       280.06 o                         
 -17   7  13        158.38        150.72        56.64 o                         
 -15   7  13        203.79        179.94        61.26 o                         
 -13   7  13       1478.36       2049.01       254.59 o                         
 -11   7  13        960.08        806.56       110.83 o                         
  -9   7  13       1492.96       1730.42       156.49 o                         
  -7   7  13        397.41        338.53        68.07 o                         
 -16   8  13        171.62         84.65        51.42 o                         
 -14   8  13         77.31         32.30        47.41 o                         
 -12   8  13          9.42         59.19        69.59 o                         
 -10   8  13        345.96        253.27        74.90 o                         
  -8   8  13        441.62        496.62        80.11 o                         
 -15   9  13         32.61         51.84        50.99 o                         
 -13   9  13         36.29         22.89        70.18 o                         
 -11   9  13         47.31         85.47        47.65 o                         
  -9   9  13         10.75        -19.31        44.14 o                         
 -14  10  13        151.86        183.85       127.15 o                         
 -12  10  13         29.19         39.66        71.00 o                         
 -10  10  13          6.94         53.27        45.76 o                         
 -18   0  14        113.98         92.45        60.23 o                         
 -16   0  14         60.28        -29.21        67.01 o                         
 -14   0  14        158.52        113.40        89.35 o                         
 -12   0  14       1112.58        704.46       180.41 o                         
 -10   0  14        180.37        201.12        68.25 o                         
  -8   0  14        894.01        774.00       126.28 o                         
 -17   1  14         67.76        103.32        48.19 o                         
 -15   1  14        488.84        672.67       120.33 o                         
 -13   1  14        265.49        195.87        72.62 o                         
 -11   1  14        142.27        107.55        42.12 o                         
  -9   1  14        470.17        375.95        63.89 o                         
  -7   1  14       1398.77       1821.62       318.72 o                         
 -18   2  14        202.59        212.33        56.80 o                         
 -16   2  14       2001.65       1586.01       143.35 o                         
 -14   2  14       2416.26       2089.18       221.72 o                         
 -12   2  14         46.87          1.72       103.09 o                         
 -10   2  14       1452.25       1280.94       109.58 o                         
  -8   2  14       1308.02       1168.99       137.12 o                         
 -17   3  14         29.81         31.07        40.25 o                         
 -15   3  14       1153.97        977.91       219.52 o                         
 -13   3  14       1737.93       1518.89       170.99 o                         
 -11   3  14        847.44        725.91        87.63 o                         
  -9   3  14        839.95        819.18       101.29 o                         
  -7   3  14        460.93        253.43        86.26 o                         
 -18   4  14         12.48         11.45        38.58 o                         
 -16   4  14          9.40        -18.78        33.50 o                         
 -14   4  14        158.32         71.98        42.18 o                         
 -12   4  14        142.24        175.62        79.04 o                         
 -10   4  14         39.26         -0.92        32.32 o                         
  -8   4  14        212.25        166.68        50.65 o                         
 -17   5  14        330.89        387.61        76.07 o                         
 -15   5  14        196.55         78.03        44.38 o                         
 -13   5  14        144.28         60.38        98.80 o                         
 -11   5  14         81.57         49.44        36.16 o                         
  -9   5  14         45.61         47.43        37.20 o                         
 -16   6  14        206.51        204.83        69.74 o                         
 -14   6  14         95.57         25.56        43.07 o                         
 -12   6  14        244.13        199.05       106.53 o                         
 -10   6  14        259.25        235.85        54.05 o                         
 -15   7  14        645.39        586.19        94.25 o                         
 -13   7  14         62.03         74.33        66.70 o                         
 -11   7  14        767.68       1086.45       190.15 o                         
 -15   1  15        553.90        601.33       123.85 o                         
 -13   1  15         85.08         91.27        61.85 o                         
 -11   1  15          4.59         32.54        35.31 o                         
 -16   2  15         16.64         24.05        79.04 o                         
 -14   2  15        695.77        362.21       103.25 o                         
 -12   2  15         25.42         61.17        57.70 o                         
 -15   3  15        158.12         82.92        69.59 o                         
 -13   3  15        822.80        596.82       116.56 o                         
                                                                                
